# Supplementary material for: Systems Biology Approach Reveals Genome to Phenome Correlation in Type 2 Diabetes
Source: PLoS One. 2013 Jan 7;8(1):e53522. doi: 10.1371/journal.pone.0053522 (PMC3538588; doi:10.1371/journal.pone.0053522)
Supplement: Dataset S1 — Genes reported in T2D GWASs at different levels of significance. This table lists all the genes that are reported in various GWASs for T2D at p value thresholds of 10−8, 10−7, 10−6 and 10−5. There are 46, 62, 71 and 93 genes in these lists, in that order. The gene lists were retrieved from the catalog of published GWASs made freely available by NHGRI. (XLS) [file pone.0053522.s001.xls]

## Sheet: Sheet1
Dataset S1. Genes reported in T2D GWASs at different levels of significance.
AP3S2	ADAM30	ADAM30	ACHE
BCL11A	ADAMTS9	ADAMTS9	ADAM30
C2CD4A	ANK1	ANK1	ADAMTS9
C2CD4B	AP3S2	AP3S2	AKAP2
CAMK1D	BCL11A	BARX2	ANK1
CDC123	C2CD4A	BCL11A	AP3S2
CDKAL1	C2CD4B	C2CD4A	BARX2
CDKN2A	C6orf57	C2CD4B	BCL11A
CDKN2B	CAMK1D	C6orf57	C14orf70
CENTD2	CDC123	CAMK1D	C2CD4A
DUSP9	CDKAL1	CDC123	C2CD4B
FITM2	CDKN2A	CDKAL	C6orf57
FTO	CDKN2B	CDKAL1	CAMK1D
GCC1	CENTD2	CDKN2A	CDC123
GLIS3	CHCHD9	CDKN2B	CDKAL
HHEX	DUSP9	CENTD2	CDKAL1
HMG20A	FITM2	CHCHD9	CDKN2A
HMGA2	FTO	CMIP	CDKN2B
HNF4A	GCC1	DCD	CENTD2
IDE	GLIS3	DUSP9	CHCHD9
IGF2BP2	GRB14	FITM2	CMIP
IRS1	HHEX	FTO	CR2
JAZF1	HMG20A	GCC1	DCD
KCNJ11	HMGA2	GLIS3	DUSP9
KCNQ1	HNF1A	GRB14	F3
KLF14	HNF4A	HHEX	FITM2
LGR5	IDE	HMG20A	FLJ16165
MAEA	IGF2BP2	HMGA2	FTO
MTNR1B	IRS1	HNF1A	GALNTL4
PAX4	ITGB6	HNF4A	GCC1,PAX4
PRC1	JAZF1	IDE	GLIS3
PSMD6	KCNJ11	IGF2BP2	GRB14
PTPRD	KCNK16	IRS1	HHEX
R3HDML	KCNQ1	ITGB6	HMG20A
RBM43	KLF14	JAZF1	HMGA2
RND3	LGR5	KCNJ11	HNF1A
SLC30A8	MAEA	KCNK16	HNF1B
SPRY2	MGC21675	KCNQ1	HNF4A
SRR	MTNR1B	KLF14	HUNK
TCF7L2	NOTCH2	LGR5	IDE
THADA	PAX4	MAEA	IGF2BP2
TP53INP1	PEPD	MGC21675	IRS1
TSPAN8	PRC1	MTNR1B	ITGB6
ZBED3	PSMD6	NOTCH2	JAZF1
ZFAND3	PTPRD	PAX4	KCNJ11
ZFAND6	R3HDML	PCNXL2	KCNK16
	RBM43	PEPD	KCNQ1
	RBMS1	PPARG	KIF11
	RND3	PRC1	KLF14
	SLC30A8	PSMD6	LGR5
	SPRY2	PTPRD	LOC729013
	SRR	R3HDML	LPIN2
	ST6GAL1	RBM43	MAEA
	TCF7L2	RBMS1	MARCH1'
	THADA	RND3	MGC21675
	TP53INP1	SLC30A8	MTNR1B
	TSPAN8	SPRY2	NOTCH2
	VPS26A	SRR	NR
	WFS1	ST6GAL1	PALM2
	ZBED3	SYN2	PCNXL2
	ZFAND3	TCF7L2	PEPD
	ZFAND6	THADA	PEX5L
		TMEM45B	PLS1
		TP53INP1	PPARG
		TSPAN8	PRC1
		VPS26A	PSMD6
		WFS1	PTPRD
		WWOX	R3HDML
		ZBED3	RBM43
		ZFAND3	RBMS1
		ZFAND6	RND3
			SLC30A8
			SLC44A3
			SPRY2
			SRR
			ST6GAL1
			SYK
			SYN2
			TCERG1L
			TCF2
			TCF7L2
			THADA
			TMEM45B
			TP53INP1
			TSPAN8
			VEGFA
			VPS26A
			WFS1
			WWOX
			ZBED3
			ZFAND3
			ZFAND6
			ZPLD1
