# Supplementary material for: Systems Biology Approach Reveals Genome to Phenome Correlation in Type 2 Diabetes
Source: PLoS One. 2013 Jan 7;8(1):e53522. doi: 10.1371/journal.pone.0053522 (PMC3538588; doi:10.1371/journal.pone.0053522)
Supplement: Dataset S4 — Up- and down- regulated genes in T2D patients compared to nondiabetic controls. This table lists genes that showed up- or down- regulation in genome-wide expression analysis in various tissues in male and/or female T2D patients. Lists of differentially expressed genes in male skeletal muscle, female subcutaneous adipose, female visceral adipose and male visceral adipose are given for both adjusted and unadjusted Diff score cutoff of ± 13 which corresponds to a p value of 0.05. At adjusted significance level, there are 46 up- and 62 down- regulated genes in male skeletal muscle, 200 up- and 994 down- regulated genes in female subcutaneous adipose, 1659 up- and 403 down- regulated genes in female visceral adipose, and 113 up- and 89 down- regulated genes in male visceral adipose. At unadjusted significance level, there are 773 up- and 3625 down- regulated genes in male skeletal muscle, 1175 up- and 2929 down- regulated genes in female subcutaneous adipose, 3713 up- and 1500 down- regulated genes in female visceral adipose, and 2043 up- and 1191 down- regulated genes in male visceral adipose. (XLS) [file pone.0053522.s004.xls]

## Sheet: Key
Dataset S4. Up- and down- regulated genes in T2D patients compared to nondiabetic controls.
Details of expression analysis related to various tissues/genders are provided in separate worksheets.

## Sheet: Male_SM_adjusted
PROBE_ID	SYMBOL	Control.AVG_Signal	Control.NARRAYS	Control.ARRAY_STDEV	Control.Detection Pval	Control.DiffScore	DB.AVG_Signal	DB.NARRAYS	DB.ARRAY_STDEV	DB.Detection Pval	DB.DiffScore	SEARCH_KEY	ILMN_GENE	CHROMOSOME	DEFINITION	SYNONYMS
ILMN_1772612	ANGPTL2	1435.93	12	635.373	0	0	370.187	12	184.076	0	-35.7534	ILMN_26679	ANGPTL2	9	Homo sapiens angiopoietin-like 2 (ANGPTL2), mRNA.	ARP2; MGC8889; HARP
ILMN_1678842	THBS2	173.003	12	88.6406	0	0	30.9311	12	14.7397	0.00131752	-35.4616	ILMN_16098	THBS2	6	Homo sapiens thrombospondin 2 (THBS2), mRNA.	TSP2
ILMN_1658356	DKFZP586H2123	201.896	12	110.937	0	0	31.8535	12	12.4745	0.00131752	-32.2829	ILMN_13049	DKFZP586H2123	11	Homo sapiens regeneration associated muscle protease (DKFZP586H2123), transcript variant 1, mRNA.	RAMP; FP938
ILMN_1801205	GPNMB	553.548	12	252.749	0	0	162.9	12	51.3394	0	-32.2829	ILMN_20483	GPNMB	7	Homo sapiens glycoprotein (transmembrane) nmb (GPNMB), transcript variant 1, mRNA.	NMB; HGFIN
ILMN_1661589	CD151	364.804	12	160.388	0	0	98.7164	12	69.5144	0	-29.5526	ILMN_139293	CD151	11	Homo sapiens CD151 molecule (Raph blood group) (CD151), transcript variant 4, mRNA.	TSPAN24; MER2; GP27; SFA1; PETA-3; RAPH
ILMN_1651958	MGP	4166.64	12	1935.86	0	0	1269.7	12	321.743	0	-29.5526	ILMN_28594	MGP	12	Homo sapiens matrix Gla protein (MGP), mRNA.	NTI; GIG36; MGLAP
ILMN_2071809	MGP	3238.08	12	1378.23	0	0	1070.63	12	252.039	0	-29.3189	ILMN_28594	MGP	12	Homo sapiens matrix Gla protein (MGP), mRNA.	NTI; GIG36; MGLAP
ILMN_1912333		98.0399	12	38.3222	0	0	24.8944	12	12.9964	0.00527009	-28.8651	ILMN_100921	HS.527657		BX356403 Homo sapiens PLACENTA COT 25-NORMALIZED Homo sapiens cDNA clone CS0DI011YD16 5-PRIME, mRNA sequence
ILMN_2396672	ABLIM1	598.438	12	174.305	0	0	200.217	12	40.165	0	-27.5517	ILMN_22411	ABLIM1	10	Homo sapiens actin binding LIM protein 1 (ABLIM1), transcript variant 2, mRNA.	KIAA0059; FLJ14564; MGC1224; LIMATIN; LIMAB1; DKFZp781D0148; ABLIM
ILMN_1758895	CTSK	265.796	12	142.964	0	0	62.3451	12	27.6615	0	-25.211	ILMN_16923	CTSK	1	Homo sapiens cathepsin K (CTSK), mRNA.	CTSO2; CTSO; CTSO1; PKND; CTS02; PYCD; MGC23107
ILMN_1701308	COL1A1	381.408	12	213.509	0	0	82.3469	12	31.5826	0	-24.8207	ILMN_11548	COL1A1	17	Homo sapiens collagen, type I, alpha 1 (COL1A1), mRNA.	OI4
ILMN_1725090	CTHRC1	84.379	12	49.8932	0	0	12.5788	12	10.8487	0.0131752	-24.8207	ILMN_7282	CTHRC1	8	Homo sapiens collagen triple helix repeat containing 1 (CTHRC1), mRNA.
ILMN_1785424	ABLIM1	1703.07	12	489.147	0	0	625.331	12	89.0706	0	-24.4526	ILMN_21737	ABLIM1	10	Homo sapiens actin binding LIM protein 1 (ABLIM1), transcript variant 4, mRNA.	KIAA0059; FLJ14564; MGC1224; LIMATIN; LIMAB1; DKFZp781D0148; ABLIM
ILMN_2166696	ANGPTL5	49.1485	12	24.7713	0	0	10.011	12	6.62689	0.0210804	-24.4526	ILMN_15984	ANGPTL5	11	Homo sapiens angiopoietin-like 5 (ANGPTL5), mRNA.
ILMN_1657111	C14orf78	212.205	12	102.52	0	0	66.5467	12	25.5645	0	-24.4526	ILMN_41814	C14ORF78		PREDICTED: Homo sapiens chromosome 14 open reading frame 78 (C14orf78), mRNA.
ILMN_1741688	CPXM2	358.216	12	155.494	0	0	123.527	12	49.9568	0	-24.2685	ILMN_14249	CPXM2	10	Homo sapiens carboxypeptidase X (M14 family), member 2 (CPXM2), mRNA.	UNQ676
ILMN_2113535	PCYOX1	1301.13	12	341.408	0	0	486.848	12	131.835	0	-23.5373	ILMN_15130	PCYOX1	2	Homo sapiens prenylcysteine oxidase 1 (PCYOX1), mRNA.	KIAA0908; PCL1
ILMN_1713744	C14orf132	120.018	12	64.5584	0	0	30.9302	12	9.82923	0.00131752	-22.8535	ILMN_29055	C14ORF132	14	Homo sapiens chromosome 14 open reading frame 132 (C14orf132), mRNA.	DKFZp761F2014
ILMN_1736178	AEBP1	312.898	12	187.637	0	0	60.7852	12	25.4054	0	-22.5719	ILMN_7042	AEBP1	7	Homo sapiens AE binding protein 1 (AEBP1), mRNA.	FLJ33612; ACLP
ILMN_1729281	SPHK2	241.222	12	115.509	0	0	85.8254	12	28.2893	0	-20.8846	ILMN_8059	SPHK2	19	Homo sapiens sphingosine kinase 2 (SPHK2), mRNA.
ILMN_1792885	CTSC	186.852	12	93.2924	0	0	56.75	12	36.6518	0	-20.4988	ILMN_14007	CTSC	11	Homo sapiens cathepsin C (CTSC), transcript variant 1, mRNA.	JPD; DPP1; JP; HMS; CPPI; PALS; PLS; DPPI
ILMN_1789338	SORBS3	237.374	12	64.6426	0	0	89.9446	12	21.8188	0	-20.214	ILMN_23885	SORBS3	8	Homo sapiens sorbin and SH3 domain containing 3 (SORBS3), transcript variant 1, mRNA.	SH3D4; vinexin; SCAM-1; SCAM1
ILMN_1671295	CCDC3	316.684	12	98.4633	0	0	123.354	12	34.3964	0	-20.0507	ILMN_24674	CCDC3	10	Homo sapiens coiled-coil domain containing 3 (CCDC3), mRNA.	FLJ20925; DKFZP761F241; RP11-347I22.1
ILMN_1700541	FBLN1	532.303	12	275.821	0	0	170.617	12	58.9357	0	-20.0507	ILMN_27273	FBLN1	22	Homo sapiens fibulin 1 (FBLN1), transcript variant C, mRNA.	FBLN
ILMN_1673639	ABI3BP	210.806	12	95.6343	0	0	78.3155	12	33.5798	0	-19.7217	ILMN_10961	ABI3BP	3	Homo sapiens ABI gene family, member 3 (NESH) binding protein (ABI3BP), mRNA.	FLJ41743; FLJ41754; TARSH; NESHBP
ILMN_1720998	CA12	40.8652	12	18.8902	0	0	8.90604	12	7.00403	0.0316205	-19.7217	ILMN_796	CA12	15	Homo sapiens carbonic anhydrase XII (CA12), transcript variant 1, mRNA.	FLJ20151; CAXII; HsT18816
ILMN_2206746	BGN	2440.76	12	1147.05	0	0	872.241	12	484.915	0	-19.1055	ILMN_6146	BGN	X	Homo sapiens biglycan (BGN), mRNA.	SLRR1A; PG-S1; PGI; DSPG1
ILMN_1812461	WISP2	467.111	12	254.359	0	0	140.972	12	53.9892	0	-18.7828	ILMN_7098	WISP2	20	Homo sapiens WNT1 inducible signaling pathway protein 2 (WISP2), mRNA.	CTGF-L; CT58; CCN5
ILMN_1772910	GAS1	803.89	12	261.684	0	0	324.51	12	128.082	0	-18.3841	ILMN_3086	GAS1	9	Homo sapiens growth arrest-specific 1 (GAS1), mRNA.
ILMN_1719759	TNC	60.8484	12	11.8476	0	0	18.5187	12	8.64636	0.00922266	-18.3841	ILMN_14948	TNC	9	Homo sapiens tenascin C (hexabrachion) (TNC), mRNA.	HXB; TN; MGC167029
ILMN_1765557	OLFML2B	212.675	12	105.403	0	0	74.1351	12	35.441	0	-18.3194	ILMN_572	OLFML2B	1	Homo sapiens olfactomedin-like 2B (OLFML2B), mRNA.	RP11-227F8.1; MGC51337
ILMN_1701441	LPAR1	217.095	12	106.516	0	0	80.2329	12	18.4938	0	-18.3075	ILMN_27567	LPAR1	9	Homo sapiens lysophosphatidic acid receptor 1 (LPAR1), transcript variant 2, mRNA.	vzg-1; Gpcr26; Mrec1.3; edg-2; rec.1.3; LPA1; LPAR1
ILMN_1672536	FBLN1	2825.07	12	922.486	0	0	1165.58	12	446.509	0	-18.1516	ILMN_12209	FBLN1	22	Homo sapiens fibulin 1 (FBLN1), transcript variant D, mRNA.	FBLN
ILMN_1789599	NBL1	901.627	12	569.861	0	0	197.556	12	36.0923	0	-17.7061	ILMN_20462	NBL1	1	Homo sapiens neuroblastoma, suppression of tumorigenicity 1 (NBL1), transcript variant 1, mRNA.	D1S1733E; NO3; DAND1; DAN; NB; MGC8972
ILMN_2407389	GPNMB	164.926	12	81.4611	0	0	59.9317	12	25.289	0	-17.6294	ILMN_25675	GPNMB	7	Homo sapiens glycoprotein (transmembrane) nmb (GPNMB), transcript variant 2, mRNA.	NMB; HGFIN
ILMN_1791328	STK39	320.501	12	183.212	0	0	88.8129	12	46.6242	0	-17.6294	ILMN_19845	STK39	2	Homo sapiens serine threonine kinase 39 (STE20/SPS1 homolog, yeast) (STK39), mRNA.	DCHT; PASK; SPAK; DKFZp686K05124
ILMN_2146418	CRIM1	215.394	12	103.281	0	0	81.7164	12	34.731	0	-17.6085	ILMN_10588	CRIM1	2	Homo sapiens cysteine rich transmembrane BMP regulator 1 (chordin-like) (CRIM1), mRNA.	MGC138194; S52
ILMN_1803429	CD44	709.656	12	430.813	0	0	179.99	12	53.9665	0	-17.5113	ILMN_7737	CD44	11	Homo sapiens CD44 molecule (Indian blood group) (CD44), transcript variant 4, mRNA.	LHR; CDW44; ECMR-III; MGC10468; MDU2; CSPG8; Pgp1; IN; MUTCH-I; MIC4; MDU3; MC56; HCELL
ILMN_1769288	LOC402560	126.376	12	72.9126	0	0	35.1353	12	8.73961	0.00131752	-17.5113	ILMN_42108	LOC402560		PREDICTED: Homo sapiens hypothetical LOC402560 (LOC402560), mRNA.
ILMN_1778154	LOC399888	192.587	12	72.0051	0	0	68.8529	12	46.4728	0	-17.3644	ILMN_37704	LOC399888		PREDICTED: Homo sapiens hypothetical gene supported by BC065704 (LOC399888), mRNA.
ILMN_1763587	TNMD	476.158	12	334.447	0	0	68.9783	12	24.6592	0	-17.326	ILMN_12277	TNMD	X	Homo sapiens tenomodulin (TNMD), mRNA.	tendin; CHM1L; BRICD4; myodulin; TEM; CHM1-LIKE
ILMN_2077952	GALNTL1	156.771	12	56.4619	0	0	56.0793	12	36.8527	0	-17.1387	ILMN_17740	GALNTL1	14	Homo sapiens UDP-N-acetyl-alpha-D-galactosamine:polypeptide N-acetylgalactosaminyltransferase-like 1 (GALNTL1), mRNA.	MGC141855; GALNT16; KIAA1130
ILMN_1713636	S100A6	2769.58	12	491.364	0	0	1210.6	12	366.561	0	-16.9646	ILMN_13161	S100A6	1	Homo sapiens S100 calcium binding protein A6 (S100A6), mRNA.	PRA; CABP; 2A9; 5B10; CACY
ILMN_2405009	NBL1	543.185	12	358.461	0	0	112.039	12	22.176	0	-16.5354	ILMN_21944	NBL1	1	Homo sapiens neuroblastoma, suppression of tumorigenicity 1 (NBL1), transcript variant 2, mRNA.	D1S1733E; NB; NO3; DAND1; DAN; MGC8972
ILMN_1790338	PRRX2	37.0717	12	17.0356	0	0	8.80696	12	7.05641	0.0342556	-16.5354	ILMN_9456	PRRX2	9	Homo sapiens paired related homeobox 2 (PRRX2), mRNA.	PMX2; MGC19843; PRX2
ILMN_1779182	TMEM98	207.688	12	102.491	0	0	81.1065	12	26.6465	0	-16.206	ILMN_12943	TMEM98	17	Homo sapiens transmembrane protein 98 (TMEM98), transcript variant 2, mRNA.	DKFZP564K1964
ILMN_1731966	LEPR	29.6542	12	17.6175	0.00263505	0	5.16284	12	5.25624	0.0698287	-16.1953	ILMN_21394	LEPR	1	Homo sapiens leptin receptor (LEPR), transcript variant 2, mRNA.	OBR; CD295
ILMN_1785272	COL1A2	2252.6	12	1086.45	0	0	856.571	12	464.785	0	-15.9459	ILMN_23060	COL1A2	7	Homo sapiens collagen, type I, alpha 2 (COL1A2), mRNA.	OI4
ILMN_1810836	PDE5A	266.858	12	88.6708	0	0	114.771	12	24.8783	0	-15.8048	ILMN_4227	PDE5A	4	Homo sapiens phosphodiesterase 5A, cGMP-specific (PDE5A), transcript variant 1, mRNA.	CGB-PDE; PDE5; PDE5A1; CN5A
ILMN_2242463	CTSC	120.395	12	41.6522	0	0	46.526	12	22.4929	0	-15.7852	ILMN_14007	CTSC	11	Homo sapiens cathepsin C (CTSC), transcript variant 1, mRNA.	JPD; DPP1; JP; HMS; CPPI; PALS; PLS; DPPI
ILMN_1651438	ZFPM1	136.757	12	26.1544	0	0	48.3776	12	36.4147	0	-15.6925	ILMN_15190	ZFPM1	16	Homo sapiens zinc finger protein, multitype 1 (ZFPM1), mRNA.	FOG1; ZNF408; FOG; ZNF89A
ILMN_1722898	SFRP2	133.438	12	99.2998	0	0	15.4337	12	16.0752	0.00922266	-15.4369	ILMN_24078	SFRP2	4	Homo sapiens secreted frizzled-related protein 2 (SFRP2), mRNA.	SDF-5; FRP-2; SARP1
ILMN_2348788	CD44	88.4574	12	59.3542	0	0	17.6172	12	8.98803	0.00922266	-15.3606	ILMN_24089	CD44	11	Homo sapiens CD44 molecule (Indian blood group) (CD44), transcript variant 5, mRNA.	LHR; CDW44; ECMR-III; MGC10468; MDU2; CSPG8; Pgp1; IN; MUTCH-I; MIC4; MDU3; MC56; HCELL
ILMN_2104356	COL1A2	359.648	12	204.658	0	0	109.919	12	63.9163	0	-15.3606	ILMN_23060	COL1A2	7	Homo sapiens collagen, type I, alpha 2 (COL1A2), mRNA.	OI4
ILMN_1769575	JAM3	319.637	12	139.268	0	0	140.749	12	23.6814	0	-15.3606	ILMN_25295	JAM3	11	Homo sapiens junctional adhesion molecule 3 (JAM3), mRNA.	FLJ14529; JAMC; JAM-C
ILMN_2139052	ZKSCAN1	53.3649	12	31.2459	0	0	12.9509	12	12.2236	0.0131752	-15.3606	ILMN_28103	ZKSCAN1	7	Homo sapiens zinc finger with KRAB and SCAN domains 1 (ZKSCAN1), mRNA.	MGC138429; 9130423L19Rik; KOX18; ZNF139; PHZ-37; ZNF36
ILMN_1795325	ACTG2	166.572	12	70.6058	0	0	70.3548	12	20.5546	0	-15.3359	ILMN_13364	ACTG2	2	Homo sapiens actin, gamma 2, smooth muscle, enteric (ACTG2), mRNA.	ACTA3; ACTSG; ACTL3; ACTE; ACT
ILMN_1696347	CTSC	292.626	12	165.199	0	0	94.8845	12	40.5876	0	-15.3359	ILMN_14007	CTSC	11	Homo sapiens cathepsin C (CTSC), transcript variant 1, mRNA.	JPD; DPP1; JP; HMS; CPPI; PALS; PLS; DPPI
ILMN_2396287	RFX2	26.9603	12	12.6302	0.00395257	0	4.47672	12	6.27546	0.0777339	-15.2358	ILMN_29311	RFX2	19	Homo sapiens regulatory factor X, 2 (influences HLA class II expression) (RFX2), transcript variant 2, mRNA.	FLJ14226
ILMN_1688630	RECK	71.1716	12	38.8606	0	0	23.4667	12	7.27527	0.00527009	-15.0316	ILMN_23308	RECK	9	Homo sapiens reversion-inducing-cysteine-rich protein with kazal motifs (RECK), mRNA.	ST15; hRECK
ILMN_1689088	COLEC12	186.066	12	102.582	0	0	64.7789	12	16.2449	0	-14.9977	ILMN_4310	COLEC12	18	Homo sapiens collectin sub-family member 12 (COLEC12), mRNA.	CLP1; SCARA4; SRCL; NSR2
ILMN_2157717	MYF6	273.415	12	230.32	0	0	8.46694	12	8.31441	0.0329381	-14.9742	ILMN_163267	MYF6	12	Homo sapiens myogenic factor 6 (herculin) (MYF6), mRNA.	HERCULIN; MRF4
ILMN_1743836	MXRA7	431.44	12	175.582	0	0	193.306	12	64.8541	0	-14.9635	ILMN_628	MXRA7	17	Homo sapiens matrix-remodelling associated 7 (MXRA7), transcript variant 1, mRNA.	FLJ46603; TMAP1; PS1TP1; FLJ41492
ILMN_1668374	ITGB5	1750.64	12	964.029	0	0	629.26	12	125.244	0	-14.6988	ILMN_138555	ITGB5	3	Homo sapiens integrin, beta 5 (ITGB5), mRNA. XM_944688 XM_944693	FLJ26658
ILMN_1665686	FAM38B	33.7946	12	15.8419	0.00131752	0	7.4797	12	9.7913	0.0408432	-13.9221	ILMN_10543	FAM38B	18	Homo sapiens family with sequence similarity 38, member B (FAM38B), mRNA.	HsT748; FLJ23144; FLJ23403
ILMN_1688318	MGC72104	376.533	12	197.838	0	0	142.886	12	61.7279	0	-13.7711	ILMN_26269	MGC72104	20	Homo sapiens similar to FRG1 protein (FSHD region gene 1 protein) (MGC72104), mRNA.
ILMN_1745501	DNALI1	54.4818	12	19.835	0	0	19.1577	12	7.57986	0.00922266	-13.5397	ILMN_24038	DNALI1	1	Homo sapiens dynein, axonemal, light intermediate chain 1 (DNALI1), mRNA.	P28; hp28; dJ423B22.5
ILMN_1747775	STX2	291.817	12	104.925	0	0	133.801	12	28.2289	0	-13.3631	ILMN_7501	STX2	12	Homo sapiens syntaxin 2 (STX2), transcript variant 2, mRNA.	MGC51014; STX2C; STX2A; EPM; STX2B; EPIM
ILMN_1715662	CCDC80	25.6792	12	18.5967	0.00395257	0	1.96776	12	5.14248	0.180501	-13.3525	ILMN_27183	CCDC80	3	Homo sapiens coiled-coil domain containing 80 (CCDC80), transcript variant 1, mRNA.	URB; DRO1; okuribin; MGC131805; MGC134851; SSG1
ILMN_1810910	CFH	373.626	12	225.05	0	0	118.387	12	23.2133	0	-13.3525	ILMN_12111	CFH	1	Homo sapiens complement factor H (CFH), transcript variant 2, mRNA.	HUS; MGC88246; HF1; FH; ARMD4; ARMS1; HF; CFHL3; FHL1; HF2
ILMN_1749846	OMD	56.9338	12	38.3335	0	0	12.0033	12	9.09979	0.0144928	-13.202	ILMN_11996	OMD	9	Homo sapiens osteomodulin (OMD), mRNA.	OSAD; SLRR2C
ILMN_1743034	KIF1B	618.514	12	368.419	0	0	1172.44	12	214.096	0	13.2058	ILMN_1253	KIF1B	1	Homo sapiens kinesin family member 1B (KIF1B), transcript variant 2, mRNA.	KIAA0591; HMSNII; CMT2; KIAA1448; CMT2A; MGC134844; KLP; FLJ23699; CMT2A1
ILMN_1669617	GRB10	177.792	12	32.8621	0	0	320.394	12	94.3846	0	13.7711	ILMN_2830	GRB10	7	Homo sapiens growth factor receptor-bound protein 10 (GRB10), transcript variant 4, mRNA.	RSS; GRB-IR; IRBP; KIAA0207; Grb-10; MEG1
ILMN_1651498	GADD45G	83.4791	12	69.0853	0	0	187.251	12	52.5808	0	14.9977	ILMN_4884	GADD45G	9	Homo sapiens growth arrest and DNA-damage-inducible, gamma (GADD45G), mRNA.	DDIT2; CR6; GADD45gamma; GRP17
ILMN_1788530	ADPRHL1	72.0008	12	60.0582	0	0	162.963	12	30.8386	0	15.0316	ILMN_1840	ADPRHL1	13	Homo sapiens ADP-ribosylhydrolase like 1 (ADPRHL1), transcript variant 1, mRNA.	ARH2
ILMN_1764266	CKMT2	4112.61	12	2497.63	0	0	7998.04	12	1786.53	0	15.2324	ILMN_8974	CKMT2	5	Homo sapiens creatine kinase, mitochondrial 2 (sarcomeric) (CKMT2), nuclear gene encoding mitochondrial protein, transcript variant 1, mRNA.	SMTCK
ILMN_1891287		8.88017	12	7.55661	0.0263505	0	29.3024	12	9.49266	0.00263505	15.2358	ILMN_92861	HS.444817		Homo sapiens mRNA; cDNA DKFZp451B082 (from clone DKFZp451B082)
ILMN_1751161	COL7A1	58.1807	12	33.2455	0	0	138.489	12	60.1795	0	15.2715	ILMN_24830	COL7A1	3	Homo sapiens collagen, type VII, alpha 1 (epidermolysis bullosa, dystrophic, dominant and recessive) (COL7A1), mRNA.	EBR1; EBD1; EBDCT
ILMN_2197846	HADHB	245.494	12	64.2048	0	0	524.99	12	211.92	0	15.3359	ILMN_14786	HADHB	2	Homo sapiens hydroxyacyl-Coenzyme A dehydrogenase/3-ketoacyl-Coenzyme A thiolase/enoyl-Coenzyme A hydratase (trifunctional protein), beta subunit (HADHB), nuclear gene encoding mitochondrial protein, mRNA.	MGC87480; MSTP029; TP-BETA
ILMN_1782938	SLC16A10	354.072	12	259.675	0	0	744.456	12	187.167	0	15.3359	ILMN_10556	SLC16A10	6	Homo sapiens solute carrier family 16, member 10 (aromatic amino acid transporter) (SLC16A10), mRNA.	TAT1; PRO0813
ILMN_2153466	FAM50B	248.3	12	98.9136	0	0	452.147	12	95.4417	0	15.3606	ILMN_3693	FAM50B	6	Homo sapiens family with sequence similarity 50, member B (FAM50B), mRNA.	D6S2654E; X5L
ILMN_1658660	ACTC1	173.827	12	129.922	0	0	428.842	12	174.541	0	15.5392	ILMN_19539	ACTC1	15	Homo sapiens actin, alpha, cardiac muscle 1 (ACTC1), mRNA.	ACTC; CMD1R
ILMN_1751084	FSD2	1063.02	12	815.527	0	0	2283.5	12	282.315	0	15.6441	ILMN_27257	FSD2	15	Homo sapiens fibronectin type III and SPRY domain containing 2 (FSD2), mRNA.	RP11-127F21; SPRYD1
ILMN_1914291		388.641	12	339.238	0	0	892.131	12	158.103	0	16.1953	ILMN_99653	HS.519776		AJ572614 HM3/RH2 Homo sapiens cDNA clone HSPD45666, mRNA sequence
ILMN_1709399	SLC25A34	299.877	12	242.338	0	0	716.083	12	253.343	0	16.1953	ILMN_6699	SLC25A34	1	Homo sapiens solute carrier family 25, member 34 (SLC25A34), mRNA.	DKFZp781A10161; RP11-169K16.2
ILMN_1767541	CENTD1	43.7005	12	14.9208	0	0	90.6292	12	26.8222	0	16.3574	ILMN_4742	CENTD1	4	Homo sapiens centaurin, delta 1 (CENTD1), transcript variant 1, mRNA.	KIAA0580; PARX; ARAP2; FLJ44916; FLJ13675
ILMN_1737604	FLJ10986	556.445	12	296.653	0	0	1243.57	12	493.608	0	16.3763	ILMN_1475	FLJ10986	1	Homo sapiens hypothetical protein FLJ10986 (FLJ10986), mRNA.	RP11-242B9.1
ILMN_1722329	CASQ2	1307.44	12	796.94	0	0	3526.62	12	1660.24	0	16.9646	ILMN_24210	CASQ2	1	Homo sapiens calsequestrin 2 (cardiac muscle) (CASQ2), mRNA.	PDIB2; FLJ26321
ILMN_2375879	VEGFA	120.757	12	28.5295	0	0	231.278	12	59.3225	0	17.3133	ILMN_5540	VEGFA	6	Homo sapiens vascular endothelial growth factor A (VEGFA), transcript variant 2, mRNA.	MGC70609; VPF; VEGF; VEGF-A
ILMN_1675848	MRCL3	11090.2	12	3445.71	0	0	21167.9	12	6600.47	0	17.537	ILMN_25729	MRCL3	18	Homo sapiens myosin regulatory light chain MRCL3 (MRCL3), mRNA.	MLCB; MRLC3
ILMN_1710136	HDHD1A	147.34	12	61.5035	0	0	281.425	12	75.9532	0	17.6294	ILMN_6926	HDHD1A	X	Homo sapiens haloacid dehalogenase-like hydrolase domain containing 1A (HDHD1A), mRNA.	DXF68S1E; GS1; FAM16AX
ILMN_2352121	NT5C3	699.532	12	236.489	0	0	1301.64	12	201.642	0	18.1516	ILMN_12144	NT5C3	7	Homo sapiens 5'-nucleotidase, cytosolic III (NT5C3), transcript variant 1, mRNA.	MGC27337; UMPH1; MGC87828; UMPH; MGC87109; PN-I; PSN1; cN-III; P5'N-1
ILMN_2121408	HBEGF	154.385	12	53.6407	0	0	297.505	12	39.7383	0	18.3841	ILMN_13020	HBEGF	5	Homo sapiens heparin-binding EGF-like growth factor (HBEGF), mRNA.	DTS; DTSF; HEGFL; DTR
ILMN_1676247	JPH2	54.337	12	35.0678	0	0	121.174	12	32.0321	0	19.1055	ILMN_15466	JPH2	20	Homo sapiens junctophilin 2 (JPH2), transcript variant 2, mRNA.	JP2; JP-2; FLJ40969
ILMN_1761322	FHOD3	396.247	12	286.551	0	0	1033.74	12	411.051	0	19.7217	ILMN_8268	FHOD3	18	Homo sapiens formin homology 2 domain containing 3 (FHOD3), mRNA.	Formactin2; FHOS2
ILMN_2181892	BEX2	14.6019	12	7.57677	0.00658761	0	42.2887	12	16.5609	0	20.0507	ILMN_24134	BEX2	X	Homo sapiens brain expressed X-linked 2 (BEX2), mRNA.	BEX1; DJ79P11.1
ILMN_1664177	ATXN7L2	40.4059	12	21.3774	0	0	113.641	12	51.7084	0	20.214	ILMN_6796	ATXN7L2	1	Homo sapiens ataxin 7-like 2 (ATXN7L2), mRNA.	FLJ00381; MGC46534
ILMN_1703279	CXorf57	62.9899	12	29.0558	0	0	132.417	12	27.7	0	20.4988	ILMN_27534	CXORF57	X	Homo sapiens chromosome X open reading frame 57 (CXorf57), mRNA.	RP11-647M7.1; FLJ10178; FLJ14191
ILMN_1685636	KCNN2	12.4106	12	5.89663	0.0144928	0	39.3531	12	13.76	0	21.5713	ILMN_19016	KCNN2	5	Homo sapiens potassium intermediate/small conductance calcium-activated channel, subfamily N, member 2 (KCNN2), transcript variant 1, mRNA.	KCa2.2; SKCA2; SK2; hSK2
ILMN_1651328	LAT1-3TM	24.6069	12	11.3853	0.00527009	0	62.1057	12	20.6667	0	22.4104	ILMN_138298	LAT1-3TM		PREDICTED: Homo sapiens SLC7A5 pseudogene, transcript variant 2 (LAT1-3TM), misc RNA.
ILMN_1821531		11.0795	12	6.47906	0.0158103	0	66.2415	12	39.4945	0	22.5719	ILMN_121343	HS.569162		AV681673 GKB Homo sapiens cDNA clone GKBABD06 5, mRNA sequence
ILMN_1784427	MYH7B	105.112	12	80.5319	0	0	253.301	12	71.2472	0	22.6981	ILMN_21626	MYH7B	20	Homo sapiens myosin, heavy chain 7B, cardiac muscle, beta (MYH7B), mRNA.	MGC96928; MGC96940; MYH14; MHC14
ILMN_2184966	ZHX2	71.4918	12	35.0434	0	0	152.589	12	35.0665	0	23.0151	ILMN_176506	ZHX2	8	Homo sapiens zinc fingers and homeoboxes 2 (ZHX2), mRNA.	KIAA0854
ILMN_1738268	IHPK3	224.794	12	174.278	0	0	545.057	12	103.081	0	24.087	ILMN_139316	IHPK3	6	Homo sapiens inositol hexaphosphate kinase 3 (IHPK3), mRNA.	IP6K3; MGC102928; INSP6K3
ILMN_1656145	GOT1	1279.55	12	848.592	0	0	2905.96	12	491.284	0	24.5277	ILMN_19908	GOT1	10	Homo sapiens glutamic-oxaloacetic transaminase 1, soluble (aspartate aminotransferase 1) (GOT1), mRNA.	GIG18
ILMN_1721605	SMYD2	207.423	12	94.3572	0	0	428.361	12	118.722	0	25.211	ILMN_4244	SMYD2	1	Homo sapiens SET and MYND domain containing 2 (SMYD2), mRNA.	HSKM-B; MGC119305; ZMYND14; KMT3C
ILMN_1660282	POPDC2	101.695	12	66.2413	0	0	272.374	12	96.0162	0	29.3117	ILMN_17743	POPDC2	3	Homo sapiens popeye domain containing 2 (POPDC2), mRNA.	POP2
ILMN_1740048	MYOD1	18.9151	12	14.478	0.00527009	0	59.0893	12	11.73	0	29.5526	ILMN_138545	MYOD1	11	Homo sapiens myogenic differentiation 1 (MYOD1), mRNA.	MYOD; PUM; MYF3
ILMN_1696537	DDIT4L	3104.98	12	2150.64	0	0	7802.63	12	894.331	0	32.8157	ILMN_20228	DDIT4L	4	Homo sapiens DNA-damage-inducible transcript 4-like (DDIT4L), mRNA.	Rtp801L; REDD2
ILMN_1692864	PDLIM5	46.962	12	40.2645	0	0	148.787	12	50.6161	0	34.9865	ILMN_12134	PDLIM5	4	Homo sapiens PDZ and LIM domain 5 (PDLIM5), transcript variant 1, mRNA.	ENH; LIM; L9; ENH1
ILMN_1767253	RRP12	115.705	12	69.537	0	0	290.342	12	81.4404	0	35.4616	ILMN_22207	RRP12	10	Homo sapiens ribosomal RNA processing 12 homolog (S. cerevisiae) (RRP12), mRNA.	FLJ20231; KIAA0690; DKFZp762P1116
ILMN_1811238	ALPK2	780.376	12	577.917	0	0	2610.42	12	967.601	0	38.1927	ILMN_30352	ALPK2	18	Homo sapiens alpha-kinase 2 (ALPK2), mRNA.	FLJ43253; HAK; FLJ34875
ILMN_1712347	LOC644422	29.9138	12	14.4598	0.00263505	0	87.7566	12	27.7016	0	38.5568	ILMN_34341	LOC644422		PREDICTED: Homo sapiens misc_RNA (LOC644422), miscRNA.
ILMN_1792409	AMOT	523.219	12	196.899	0	0	1224.67	12	340.976	0	39.859	ILMN_24612	AMOT	X	Homo sapiens angiomotin (AMOT), transcript variant 2, mRNA.	KIAA1071
ILMN_1779147	ENC1	83.2832	12	29.7415	0	0	357.67	12	132.42	0	68.8191	ILMN_15041	ENC1	5	Homo sapiens ectodermal-neural cortex (with BTB-like domain) (ENC1), mRNA.	PIG10; NRPB; CCL28; FLJ39259; ENC-1; TP53I10; KLHL35
ILMN_1754580	FRMPD1	29.3575	12	17.7342	0.00395257	0	119.15	12	34.907	0	79.1648	ILMN_11333	FRMPD1	9	Homo sapiens FERM and PDZ domain containing 1 (FRMPD1), mRNA.	FRMD2; RP11-263I4.1; KIAA0967; MGC138833
ILMN_1802160	XIRP1	467.522	12	376.573	0	0	1901.63	12	477.103	0	87.0743	ILMN_12199	XIRP1	3	Homo sapiens xin actin-binding repeat containing 1 (XIRP1), mRNA.	Xin; DKFZp451D042; DKFZp779C1947; DKFZp779C1255; CMYA1

## Sheet: Female_SA_adjusted
PROBE_ID	SYMBOL	Control.AVG_Signal	Control.NARRAYS	Control.ARRAY_STDEV	Control.Detection Pval	Control.DiffScore	DB.AVG_Signal	DB.NARRAYS	DB.ARRAY_STDEV	DB.Detection Pval	DB.DiffScore	SEARCH_KEY	ILMN_GENE	CHROMOSOME	DEFINITION	SYNONYMS
ILMN_1914291		137.309	12	24.3918	0	0	16.3793	12	7.78788	0.00922266	-329.22	ILMN_99653	HS.519776		AJ572614 HM3/RH2 Homo sapiens cDNA clone HSPD45666, mRNA sequence
ILMN_2070521	BHMT2	311.497	12	34.2311	0	0	90.5578	12	53.8111	0	-181.661	ILMN_171742	BHMT2	5	Homo sapiens betaine-homocysteine methyltransferase 2 (BHMT2), mRNA.	FLJ20001
ILMN_1861376		154.436	12	25.1731	0	0	41.1802	12	25.2913	0.00131752	-178.061	ILMN_74626	HS.99472		Homo sapiens mRNA; cDNA DKFZp564O0862 (from clone DKFZp564O0862)
ILMN_1664464	PTGDS	445.117	12	88.6166	0	0	167.564	12	17.2338	0	-159.937	ILMN_19248	PTGDS	9	Homo sapiens prostaglandin D2 synthase 21kDa (brain) (PTGDS), mRNA.	PGD2; PGDS; PGDS2; PDS
ILMN_1678841	UBD	72.4578	12	12.0518	0	0	14.6219	12	10.6049	0.00922266	-155.823	ILMN_20133	UBD	6	Homo sapiens ubiquitin D (UBD), mRNA.	UBD-3; FAT10
ILMN_1659075	HLA-DOA	326.204	12	40.4676	0	0	137.74	12	37.1319	0	-147.46	ILMN_27857	HLA-DOA	6	Homo sapiens major histocompatibility complex, class II, DO alpha (HLA-DOA), mRNA.	HLA-DNA; HLADZ; HLA-DZA
ILMN_2279367	FCAR	628.045	12	103.996	0	0	275.403	12	88.6765	0	-142.245	ILMN_6021	FCAR	19	Homo sapiens Fc fragment of IgA, receptor for (FCAR), transcript variant 9, mRNA.	CD89
ILMN_1703695	C19orf12	872.822	12	120.242	0	0	402.016	12	80.2526	0	-138.08	ILMN_10211	C19ORF12	19	Homo sapiens chromosome 19 open reading frame 12 (C19orf12), transcript variant 1, mRNA.	DKFZP762D096; MGC10922
ILMN_1818617		169.368	12	20.3977	0	0	60.9706	12	27.288	0	-137.845	ILMN_79545	HS.158923		Homo sapiens mRNA; cDNA DKFZp434K0722 (from clone DKFZp434K0722)
ILMN_1777982	USF1	122.21	12	21.5766	0	0	40.9025	12	19.0606	0	-137.47	ILMN_21579	USF1	1	Homo sapiens upstream transcription factor 1 (USF1), transcript variant 2, mRNA.	HYPLIP1; FCHL1; MLTF; FCHL; UEF; MLTFI
ILMN_2215824	ANKRD20A1	789.715	12	90.8204	0	0	288.03	12	154.675	0	-133.017	ILMN_29242	ANKRD20A1	9	Homo sapiens ankyrin repeat domain 20 family, member A1 (ANKRD20A1), mRNA.	ANKRD20A; DKFZp434A171
ILMN_2310814	MAPT	325.797	12	57.1159	0	0	146.488	12	30.7675	0	-127.085	ILMN_3284	MAPT	17	Homo sapiens microtubule-associated protein tau (MAPT), transcript variant 4, mRNA.	MTBT2; MAPTL; FTDP-17; DDPAC; MGC138549; TAU; MSTD; FLJ31424; PPND; MTBT1
ILMN_1742544	MEF2C	180.682	12	32.8779	0	0	74.7909	12	25.1534	0	-127.085	ILMN_19661	MEF2C	5	Homo sapiens myocyte enhancer factor 2C (MEF2C), mRNA.
ILMN_2113535	PCYOX1	1646.79	12	359.145	0	0	600.326	12	259.277	0	-120.651	ILMN_15130	PCYOX1	2	Homo sapiens prenylcysteine oxidase 1 (PCYOX1), mRNA.	KIAA0908; PCL1
ILMN_1749070	HLA-DPB1	174.606	12	44.7781	0	0	57.8066	12	12.9367	0	-115.287	ILMN_4641	HLA-DPB1	6	Homo sapiens major histocompatibility complex, class II, DP beta 1 (HLA-DPB1), mRNA.	HLA-DP1B; DPB1; MHC DPB1
ILMN_2104295	TMEM178	123.573	12	31.9381	0	0	38.6074	12	10.4769	0.00131752	-114.345	ILMN_27772	TMEM178	2	Homo sapiens transmembrane protein 178 (TMEM178), mRNA.	MGC33926
ILMN_1910180		112.921	12	18.3245	0	0	43.4023	12	12.7946	0	-113.101	ILMN_127219	HS.575038		Homo sapiens cDNA: FLJ21027 fis, clone CAE07110
ILMN_1657683	C1orf198	598.605	12	110.223	0	0	281.297	12	85.5049	0	-110.325	ILMN_26304	C1ORF198	1	Homo sapiens chromosome 1 open reading frame 198 (C1orf198), mRNA.	FLJ14525; FLJ16283; DKFZp667D152; MGC10710; FLJ38847
ILMN_1699772	RRAGD	688.239	12	103.999	0	0	341.653	12	45.1428	0	-108.628	ILMN_5663	RRAGD	6	Homo sapiens Ras-related GTP binding D (RRAGD), mRNA.	RAGD; DKFZP761H171; bA11D8.2.1
ILMN_1656368	ALDH4A1	506.464	12	115.456	0	0	215.565	12	49.2708	0	-100.967	ILMN_10603	ALDH4A1	1	Homo sapiens aldehyde dehydrogenase 4 family, member A1 (ALDH4A1), nuclear gene encoding mitochondrial protein, transcript variant P5CDhS, mRNA.	P5CDh; P5CD; ALDH4; P5CDhL; P5CDhS
ILMN_2370573	XAF1	121.976	12	28.5579	0	0	47.0957	12	8.27003	0	-95.2238	ILMN_11175	XAF1	17	Homo sapiens XIAP associated factor 1 (XAF1), transcript variant 2, mRNA.	HSXIAPAF1; BIRC4BP
ILMN_1661599	DDIT4	1337.18	12	256.041	0	0	661.356	12	48.8401	0	-93.5053	ILMN_13176	DDIT4	10	Homo sapiens DNA-damage-inducible transcript 4 (DDIT4), mRNA.	RTP801; Dig2; REDD1; FLJ20500; RP11-442H21.1; REDD-1
ILMN_1678403	TMEM178	77.4294	12	10.1331	0	0	28.0034	12	8.36625	0.00395257	-91.5691	ILMN_27772	TMEM178	2	Homo sapiens transmembrane protein 178 (TMEM178), mRNA.	MGC33926
ILMN_1680109	COL4A3BP	523.545	12	118.573	0	0	233.911	12	63.5419	0	-91.338	ILMN_10635	COL4A3BP	5	Homo sapiens collagen, type IV, alpha 3 (Goodpasture antigen) binding protein (COL4A3BP), transcript variant 1, mRNA.	GPBP; STARD11; FLJ20597; CERTL; CERT
ILMN_2384807	LRRCC1	114.634	12	18.7406	0	0	46.5413	12	20.6937	0	-91.1346	ILMN_15234	LRRCC1	8	Homo sapiens leucine rich repeat and coiled-coil domain containing 1 (LRRCC1), transcript variant 1, mRNA.	SAP2; KIAA1764
ILMN_1771599	PLOD2	2383.3	12	356.159	0	0	1262.72	12	372.02	0	-90.806	ILMN_14675	PLOD2	3	Homo sapiens procollagen-lysine, 2-oxoglutarate 5-dioxygenase 2 (PLOD2), transcript variant 2, mRNA.	LH2; TLH
ILMN_1669362	IGFBP6	3354.15	12	660.408	0	0	1448.7	12	632.387	0	-90.7931	ILMN_5216	IGFBP6	12	Homo sapiens insulin-like growth factor binding protein 6 (IGFBP6), mRNA.	IBP6
ILMN_1657145	MEOX1	764.603	12	71.3706	0	0	401.858	12	56.6356	0	-90.7904	ILMN_137320	MEOX1	17	Homo sapiens mesenchyme homeobox 1 (MEOX1), transcript variant 3, mRNA.	MOX1
ILMN_2384513	C2CD2	522.89	12	103.378	0	0	256.063	12	65.9338	0	-88.9512	ILMN_20180	C2CD2	21	Homo sapiens C2 calcium-dependent domain containing 2 (C2CD2), transcript variant 2, mRNA.	TMEM24L; DKFZp686O198; C21orf25; MGC71445; DKFZP586F0422; C21orf258
ILMN_1773427	KANK1	1151.93	12	63.5338	0	0	616.291	12	176.168	0	-88.0717	ILMN_4322	KANK1	9	Homo sapiens KN motif and ankyrin repeat domains 1 (KANK1), transcript variant 1, mRNA.	ANKRD15; KANK; KIAA0172; DKFZp451G231; MGC43128
ILMN_2214997	LRRFIP1	1128.84	12	210.556	0	0	576.384	12	148.476	0	-88.0717	ILMN_22531	LRRFIP1	2	Homo sapiens leucine rich repeat (in FLII) interacting protein 1 (LRRFIP1), mRNA.	MGC10947; GCF2; MGC119739; FLIIAP1; FLAP-1; GCF-2; HUFI-1; TRIP; MGC119738
ILMN_1858599		220.355	12	22.2321	0	0	109.231	12	26.0031	0	-85.6281	ILMN_71632	HS.20255		AV652851 GLC Homo sapiens cDNA clone GLCDEG06 3, mRNA sequence
ILMN_1694075	GADD45A	426.573	12	72.9065	0	0	226.411	12	34.7499	0	-80.4898	ILMN_17355	GADD45A	1	Homo sapiens growth arrest and DNA-damage-inducible, alpha (GADD45A), mRNA.	GADD45; DDIT1
ILMN_1726783	RNASEH1	424.388	12	45.7319	0	0	226.212	12	38.3574	0	-79.1411	ILMN_17680	RNASEH1	2	Homo sapiens ribonuclease H1 (RNASEH1), mRNA.	H1RNA
ILMN_1810797	WASF3	768.441	12	115.371	0	0	412.424	12	127.939	0	-78.6506	ILMN_9535	WASF3	13	Homo sapiens WAS protein family, member 3 (WASF3), mRNA.	Brush-1; WAVE3; SCAR3; KIAA0900
ILMN_2280189	AKAP11	88.3841	12	14.9057	0	0	36.8601	12	12.7427	0.00131752	-78.6185	ILMN_12003	AKAP11	13	Homo sapiens A kinase (PRKA) anchor protein 11 (AKAP11), transcript variant 2, mRNA.	PRKA11; AKAP220; DKFZp781I12161; KIAA0629; FLJ11304
ILMN_1679725	PCYOX1	1230.61	12	122.627	0	0	617.439	12	240.466	0	-77.5838	ILMN_15130	PCYOX1	2	Homo sapiens prenylcysteine oxidase 1 (PCYOX1), mRNA.	KIAA0908; PCL1
ILMN_1677429	TWIST2	269.382	12	28.7082	0	0	140.492	12	30.5702	0	-77.0955	ILMN_40534	TWIST2	2	Homo sapiens twist homolog 2 (Drosophila) (TWIST2), mRNA.	MGC117334; DERMO1
ILMN_2101651	MBTD1	171.85	12	30.2628	0	0	83.7389	12	30.5308	0	-75.9724	ILMN_29908	MBTD1	17	Homo sapiens mbt domain containing 1 (MBTD1), mRNA.	SA49P01; FLJ42067; MGC126785; FLJ20055
ILMN_2244841	ALDH4A1	237.201	12	76.9774	0	0	78.8231	12	17.0281	0	-75.6898	ILMN_175664	ALDH4A1	1	Homo sapiens aldehyde dehydrogenase 4 family, member A1 (ALDH4A1), nuclear gene encoding mitochondrial protein, transcript variant P5CDhL, mRNA.	P5CDh; P5CD; ALDH4; P5CDhL; P5CDhS
ILMN_1740609	CCL15	3778.19	12	521.468	0	0	2130.13	12	339.571	0	-74.7188	ILMN_24016	CCL15		Homo sapiens chemokine (C-C motif) ligand 15 (CCL15), transcript variant 1, mRNA.	SCYL3; NCC3; MIP-5; HCC-2; NCC-3; LKN1; SY15; MIP-1d; SCYA15; Lkn-1; HMRP-2B
ILMN_2212823	ZNF577	399.077	12	72.9481	0	0	211.808	12	41.626	0	-74.4434	ILMN_5838	ZNF577	19	Homo sapiens zinc finger protein 577 (ZNF577), mRNA.	MGC4400
ILMN_2376723	CDKN2B	737.044	12	149.483	0	0	359.98	12	129.622	0	-73.6067	ILMN_183997	CDKN2B	9	Homo sapiens cyclin-dependent kinase inhibitor 2B (p15, inhibits CDK4) (CDKN2B), transcript variant 2, mRNA.	TP15; p15INK4b; INK4B; P15; MTS2; CDK4I
ILMN_2183938	LEMD3	448.411	12	47.5216	0	0	244.583	12	43.8346	0	-73.6067	ILMN_178185	LEMD3	12	Homo sapiens LEM domain containing 3 (LEMD3), mRNA.	MAN1
ILMN_1731666	ZNF641	94.816	12	16.8456	0	0	40.865	12	17.649	0.00131752	-73.3368	ILMN_7317	ZNF641	12	Homo sapiens zinc finger protein 641 (ZNF641), mRNA.	FLJ31295; DKFZp667D1012
ILMN_1779416	SCUBE2	231.241	12	53.087	0	0	105.368	12	38.7431	0	-73.0898	ILMN_14767	SCUBE2	11	Homo sapiens signal peptide, CUB domain, EGF-like 2 (SCUBE2), mRNA.	Cegf1; CEGP1; FLJ16792; MGC133057; FLJ35234; Cegb1
ILMN_1769556	C5orf23	283.744	12	37.0724	0	0	108.391	12	76.9687	0	-72.9312	ILMN_6820	C5ORF23	5	Homo sapiens chromosome 5 open reading frame 23 (C5orf23), mRNA.	FLJ14054
ILMN_1803476	KCTD20	739.048	12	130.392	0	0	405.225	12	84.8424	0	-72.4581	ILMN_5272	KCTD20	6	Homo sapiens potassium channel tetramerisation domain containing 20 (KCTD20), mRNA.	MGC14254; dJ108K11.3; C6orf69
ILMN_1675130	NFIC	262.926	12	20.8429	0	0	119.575	12	59.1419	0	-71.6443	ILMN_22526	NFIC	19	Homo sapiens nuclear factor I/C (CCAAT-binding transcription factor) (NFIC), transcript variant 2, mRNA.	CTF5; CTF; NF-I; NFI; MGC20153
ILMN_1702592	WDR73	114.994	12	18.4148	0	0	54.2122	12	13.6137	0	-71.5357	ILMN_16485	WDR73	15	Homo sapiens WD repeat domain 73 (WDR73), mRNA.	FLJ14888; HSPC264
ILMN_1657547	CCDC34	300.876	12	35.2214	0	0	150.145	12	59.4173	0	-71.3454	ILMN_2645	CCDC34	11	Homo sapiens coiled-coil domain containing 34 (CCDC34), transcript variant 1, mRNA.	L15; NY-REN-41; RAMA3
ILMN_1846517		136.584	12	16.1497	0	0	66.9804	12	21.0422	0	-71.2702	ILMN_87278	HS.354359		Homo sapiens cDNA clone IMAGE:5300199
ILMN_1685714	INHBB	800.01	12	206.405	0	0	363.919	12	68.9672	0	-71.2702	ILMN_7166	INHBB	2	Homo sapiens inhibin, beta B (activin AB beta polypeptide) (INHBB), mRNA.
ILMN_1788098	LHCGR	183.347	12	30.2893	0	0	71.6985	12	48.1285	0	-70.4124	ILMN_29890	LHCGR	2	Homo sapiens luteinizing hormone/choriogonadotropin receptor (LHCGR), mRNA.	LHR; LGR2; hLHR; LCGR
ILMN_1807540	CBARA1	188.691	12	24.8418	0	0	97.6975	12	29.6305	0	-70.3052	ILMN_18933	CBARA1	10	Homo sapiens calcium binding atopy-related autoantigen 1 (CBARA1), mRNA.	CALC; EFHA3; DKFZp564C246; FLJ12684
ILMN_1794522	EIF5A	521.774	12	45.6132	0	0	291.297	12	48.5693	0	-69.248	ILMN_26100	EIF5A	17	Homo sapiens eukaryotic translation initiation factor 5A (EIF5A), mRNA.	MGC104255; EIF-5A; uORF A; uORF; MGC99547; EIF5A1
ILMN_2052208	GADD45A	619.526	12	71.5261	0	0	347.817	12	41.628	0	-69.248	ILMN_17355	GADD45A	1	Homo sapiens growth arrest and DNA-damage-inducible, alpha (GADD45A), mRNA.	GADD45; DDIT1
ILMN_2154322	SEMA3E	1339.95	12	197.744	0	0	765.224	12	147.136	0	-68.8696	ILMN_178526	SEMA3E	7	Homo sapiens sema domain, immunoglobulin domain (Ig), short basic domain, secreted, (semaphorin) 3E (SEMA3E), mRNA.	SEMAH; coll-5; M-SEMAH; M-sema H; M-SemaK; KIAA0331
ILMN_1686679	ZNF462	234.775	12	41.1439	0	0	125.518	12	22.0926	0	-68.1868	ILMN_2218	ZNF462	9	Homo sapiens zinc finger protein 462 (ZNF462), mRNA.	FLJ45904; RP11-508N12.1; KIAA1803; FLJ14960; Zfp462; DKFZp686B2325; DKFZP762N2316
ILMN_2374244	DYRK2	214.666	12	17.5887	0	0	114.049	12	19.028	0	-67.6482	ILMN_3688	DYRK2	12	Homo sapiens dual-specificity tyrosine-(Y)-phosphorylation regulated kinase 2 (DYRK2), transcript variant 1, mRNA.
ILMN_1691884	STC2	115.322	12	26.7116	0	0	50.0187	12	21.7892	0	-67.6482	ILMN_28725	STC2	5	Homo sapiens stanniocalcin 2 (STC2), mRNA.	STCRP; STC-2
ILMN_1813104	GALNTL2	320.859	12	129.609	0	0	78.1341	12	17.5474	0	-67.5614	ILMN_26539	GALNTL2	3	Homo sapiens UDP-N-acetyl-alpha-D-galactosamine:polypeptide N-acetylgalactosaminyltransferase-like 2 (GALNTL2), mRNA.	PIH5; GALNT13; DKFZp686H1113; GALNT15; GALNT7
ILMN_1722798	PLCD3	69.4857	12	13.2642	0	0	28.0928	12	9.60146	0.00395257	-67.3686	ILMN_15933	PLCD3	17	Homo sapiens phospholipase C, delta 3 (PLCD3), mRNA.	MGC71172
ILMN_1723198	CDKN2B	485.212	12	46.0285	0	0	245.056	12	101.969	0	-67.0746	ILMN_20121	CDKN2B	9	Homo sapiens cyclin-dependent kinase inhibitor 2B (p15, inhibits CDK4) (CDKN2B), transcript variant 1, mRNA.	TP15; p15INK4b; INK4B; P15; MTS2; CDK4I
ILMN_1813139	ANKDD1A	434.046	12	114.747	0	0	190.851	12	67.8595	0	-66.8741	ILMN_6117	ANKDD1A	15	Homo sapiens ankyrin repeat and death domain containing 1A (ANKDD1A), mRNA.	MGC120306; FLJ25870; MGC120307; MGC120305
ILMN_2362681	CES2	101.532	12	25.5376	0	0	43.3693	12	16.2804	0	-65.9825	ILMN_171280	CES2	16	Homo sapiens carboxylesterase 2 (intestine, liver) (CES2), transcript variant 1, mRNA.	iCE; CE-2; CES2A1; PCE-2
ILMN_1795336	PTER	47.9689	12	11.8505	0	0	13.3229	12	10.954	0.0144928	-65.9825	ILMN_22465	PTER	10	Homo sapiens phosphotriesterase related (PTER), transcript variant 2, mRNA.	RPR-1
ILMN_1726678	HSPC047	167.787	12	37.7408	0	0	81.3678	12	15.8107	0	-65.7941	ILMN_7240	HSPC047	7	Homo sapiens HSPC047 protein (HSPC047), mRNA.
ILMN_1683844	HSD17B13	234.169	12	38.1902	0	0	88.6613	12	67.8152	0	-65.6448	ILMN_29577	HSD17B13	4	Homo sapiens hydroxysteroid (17-beta) dehydrogenase 13 (HSD17B13), mRNA.	SCDR9; MGC138508; HMFN0376; NIIL497; MGC138510
ILMN_1696099	ALDH4A1	641.019	12	218.927	0	0	227.324	12	32.1567	0	-65.344	ILMN_30363	ALDH4A1	1	Homo sapiens aldehyde dehydrogenase 4 family, member A1 (ALDH4A1), nuclear gene encoding mitochondrial protein, transcript variant P5CDhL, mRNA.	P5CDh; P5CD; ALDH4; P5CDhL; P5CDhS
ILMN_1784554	LOC647389	278.946	12	52.5771	0	0	151.24	12	28.6722	0	-64.0244	ILMN_32472	LOC647389		PREDICTED: Homo sapiens hypothetical protein LOC647389 (LOC647389), mRNA.
ILMN_1741054	SLC5A6	547.583	12	72.0979	0	0	312.78	12	49.2083	0	-63.6272	ILMN_880	SLC5A6	2	Homo sapiens solute carrier family 5 (sodium-dependent vitamin transporter), member 6 (SLC5A6), mRNA.	SMVT
ILMN_1771385	GBP4	389.2	12	75.0366	0	0	208.123	12	68.3319	0	-63.2237	ILMN_2749	GBP4	1	Homo sapiens guanylate binding protein 4 (GBP4), mRNA.	Mpa2
ILMN_1722898	SFRP2	351.236	12	51.4226	0	0	178.403	12	75.0691	0	-62.9883	ILMN_24078	SFRP2	4	Homo sapiens secreted frizzled-related protein 2 (SFRP2), mRNA.	SDF-5; FRP-2; SARP1
ILMN_2183409	SCARB1	994.865	12	113.896	0	0	579.184	12	109.434	0	-62.3519	ILMN_5375	SCARB1	12	Homo sapiens scavenger receptor class B, member 1 (SCARB1), mRNA.	SRB1; CD36L1; SR-BI; MGC138242; CLA-1; CLA1
ILMN_1717524	LIPT1	172.373	12	27.2963	0	0	91.4999	12	20.6151	0	-62.2886	ILMN_5728	LIPT1	2	Homo sapiens lipoyltransferase 1 (LIPT1), transcript variant 1, mRNA.	MGC13378; MGC12290
ILMN_2331735	AP2B1	86.1604	12	12.1226	0	0	39.4962	12	7.0135	0.00131752	-62.1632	ILMN_3077	AP2B1	17	Homo sapiens adaptor-related protein complex 2, beta 1 subunit (AP2B1), transcript variant 2, mRNA.	DKFZp781K0743; AP105B; CLAPB1; ADTB2; AP2-BETA
ILMN_2351466	HNT	230.988	12	60.0661	0	0	87.0042	12	54.8094	0	-61.9384	ILMN_169728	HNT	11	Homo sapiens neurotrimin (HNT), transcript variant 2, mRNA.	MGC60329; NTM
ILMN_2414568	MEOX1	243.76	12	30.437	0	0	134.506	12	25.7239	0	-61.6745	ILMN_172157	MEOX1	17	Homo sapiens mesenchyme homeobox 1 (MEOX1), transcript variant 3, mRNA.	MOX1
ILMN_1701507	EHHADH	188.689	12	47.5236	0	0	88.7447	12	23.8034	0	-61.6693	ILMN_2150	EHHADH	3	Homo sapiens enoyl-Coenzyme A, hydratase/3-hydroxyacyl Coenzyme A dehydrogenase (EHHADH), mRNA.	ECHD; LBFP; LBP; PBFE; MGC120586
ILMN_1711092	KCNB1	244.637	12	89.3734	0	0	76.6456	12	33.7921	0	-61.2248	ILMN_14811	KCNB1	20	Homo sapiens potassium voltage-gated channel, Shab-related subfamily, member 1 (KCNB1), mRNA.	KV2.1; h-DRK1; DRK1
ILMN_2110751	CHRNA5	1740.55	12	246.148	0	0	1027.24	12	98.737	0	-60.682	ILMN_168590	CHRNA5	15	Homo sapiens cholinergic receptor, nicotinic, alpha 5 (CHRNA5), mRNA.
ILMN_1716465	RBP7	1269.68	12	79.4408	0	0	747.57	12	146.281	0	-60.3942	ILMN_29405	RBP7	1	Homo sapiens retinol binding protein 7, cellular (RBP7), mRNA.	CRBP4; MGC70641; CRBPIV
ILMN_2404063	APP	764.831	12	97.0318	0	0	448.323	12	85.664	0	-59.1902	ILMN_23272	APP	21	Homo sapiens amyloid beta (A4) precursor protein (peptidase nexin-II, Alzheimer disease) (APP), transcript variant 3, mRNA.	AD1; ABETA; CTFgamma; APPI; ABPP; CVAP; PN2; AAA
ILMN_1675797	EPDR1	1812.12	12	90.9679	0	0	1077.21	12	242.622	0	-58.6711	ILMN_25170	EPDR1	7	Homo sapiens ependymin related protein 1 (zebrafish) (EPDR1), mRNA.	EPDR; MERP-1; MERP1; UCC1
ILMN_2276758	POFUT1	1608.25	12	316.986	0	0	904.129	12	190.883	0	-58.601	ILMN_7876	POFUT1	20	Homo sapiens protein O-fucosyltransferase 1 (POFUT1), transcript variant 1, mRNA.	O-Fuc-T; O-FUT; FUT12; O-FucT-1; MGC2482; KIAA0180
ILMN_2159694	HLA-DRB4	547.229	12	253.925	0	0	74.8982	12	104.856	0	-58.5682	ILMN_18172	HLA-DRB4	6	Homo sapiens major histocompatibility complex, class II, DR beta 4 (HLA-DRB4), mRNA.	HLA DRB1; DRB4; HLA-DRB1; HLA-DR4B
ILMN_1803818	NMNAT2	267.298	12	42.7024	0	0	150.499	12	44.8868	0	-58.5393	ILMN_7389	NMNAT2	1	Homo sapiens nicotinamide nucleotide adenylyltransferase 2 (NMNAT2), transcript variant 1, mRNA.	C1orf15; PNAT2; KIAA0479; PNAT-2; MGC2756
ILMN_2376455	CSF2RA	183.079	12	19.163	0	0	89.682	12	41.2888	0	-58.1255	ILMN_5061	CSF2RA	Un|NW_001841157.1	Homo sapiens colony stimulating factor 2 receptor, alpha, low-affinity (granulocyte-macrophage) (CSF2RA), transcript variant 6, mRNA.	CSF2R; CSF2RAY; CSF2RX; GM-CSF-R-alpha; CSF2RAX; CD116; MGC3848; CDw116; GMR; MGC4838; CSF2RY; GMCSFR
ILMN_2334242	CREB1	1609.13	12	253.009	0	0	958.509	12	108.69	0	-57.9256	ILMN_4653	CREB1	2	Homo sapiens cAMP responsive element binding protein 1 (CREB1), transcript variant A, mRNA.	MGC9284; CREB
ILMN_1689002	DTX1	79.2918	12	17.3982	0	0	36.6522	12	12.2576	0.00131752	-56.5226	ILMN_23758	DTX1	12	Homo sapiens deltex homolog 1 (Drosophila) (DTX1), mRNA.	hDx-1
ILMN_1743078	LOC643031	6681.69	12	568.235	0	0	4030.37	12	1132.23	0	-56.5226	ILMN_40435	LOC643031	5	PREDICTED: Homo sapiens similar to NADH dehydrogenase subunit 5 (LOC643031), mRNA.
ILMN_1652753	PAAF1	330.452	12	42.1718	0	0	190.102	12	26.7416	0	-56.5226	ILMN_13656	PAAF1	11	Homo sapiens proteasomal ATPase-associated factor 1 (PAAF1), mRNA.	WDR71; FLJ11848; PAAF
ILMN_1786347	TNPO1	270.462	12	28.3701	0	0	138.438	12	60.4443	0	-56.5226	ILMN_18758	TNPO1	5	Homo sapiens transportin 1 (TNPO1), transcript variant 2, mRNA.	TRN; IPO2; KPNB2; MIP; MIP1
ILMN_2207328	C18orf10	182.755	12	34.977	0	0	95.6958	12	36.8123	0	-56.2065	ILMN_27643	C18ORF10	18	Homo sapiens chromosome 18 open reading frame 10 (C18orf10), mRNA.	L17; DKFZP586M1523; HsT3006; PGs2; HMFN0601; DKFZp586M1523
ILMN_1656248	ASAM	415.089	12	118.008	0	0	170.249	12	84.2298	0	-56.0905	ILMN_27333	ASAM	11	Homo sapiens adipocyte-specific adhesion molecule (ASAM), mRNA.	CLMP; ACAM; FLJ22415
ILMN_1671295	CCDC3	1333.87	12	375.069	0	0	561.501	12	263.717	0	-56.0308	ILMN_24674	CCDC3	10	Homo sapiens coiled-coil domain containing 3 (CCDC3), mRNA.	FLJ20925; DKFZP761F241; RP11-347I22.1
ILMN_2383306	GPATCH4	80.4946	12	27.723	0	0	25.8727	12	14.1232	0.00527009	-56.0308	ILMN_839	GPATCH4	1	Homo sapiens G patch domain containing 4 (GPATCH4), transcript variant 2, mRNA.	GPATC4
ILMN_2112599	C16orf80	189.173	12	28.0852	0	0	104.915	12	32.8232	0	-55.2934	ILMN_29222	C16ORF80	16	Homo sapiens chromosome 16 open reading frame 80 (C16orf80), mRNA.	EVORF; GTL3
ILMN_1797594	NFAT5	232.657	12	17.2131	0	0	119.474	12	51.8354	0	-55.2873	ILMN_9325	NFAT5	16	Homo sapiens nuclear factor of activated T-cells 5, tonicity-responsive (NFAT5), transcript variant 5, mRNA.	NFATL1; OREBP; TONEBP; NF-AT5; KIAA0827; NFATZ
ILMN_1806804	USP14	206.465	12	63.0057	0	0	88.6723	12	26.5866	0	-55.2669	ILMN_137727	USP14	18	Homo sapiens ubiquitin specific peptidase 14 (tRNA-guanine transglycosylase) (USP14), transcript variant 2, mRNA.	TGT
ILMN_2055310	MBD4	1350.01	12	146.882	0	0	813.883	12	125.662	0	-54.319	ILMN_18891	MBD4	3	Homo sapiens methyl-CpG binding domain protein 4 (MBD4), mRNA.	MED1
ILMN_1671686	EPB49	109.53	12	16.9271	0	0	52.2557	12	24.3848	0	-54.09	ILMN_29773	EPB49	8	Homo sapiens erythrocyte membrane protein band 4.9 (dematin) (EPB49), mRNA.	DMT; DEMATIN
ILMN_1727574	ZNF827	143.212	12	16.2482	0	0	77.1841	12	17.4123	0	-54.0304	ILMN_11861	ZNF827	4	Homo sapiens zinc finger protein 827 (ZNF827), mRNA.
ILMN_1694708	LOC650737	210.155	12	29.2682	0	0	118.538	12	35.8417	0	-53.8927	ILMN_40280	LOC650737		PREDICTED: Homo sapiens hypothetical protein LOC650737, transcript variant 1 (LOC650737), mRNA.
ILMN_1714228	SPTBN1	326.62	12	42.0776	0	0	172.752	12	72.3985	0	-53.8927	ILMN_17508	SPTBN1	2	Homo sapiens spectrin, beta, non-erythrocytic 1 (SPTBN1), transcript variant 2, mRNA.	SPTB2; ELF; betaSpII
ILMN_1745130	RBM9	409.021	12	35.5986	0	0	241.447	12	58.1289	0	-52.773	ILMN_18785	RBM9	22	Homo sapiens RNA binding motif protein 9 (RBM9), transcript variant 3, mRNA.	HNRBP2; HRNBP2; fxh; dJ106I20.3; RTA; Fox-2
ILMN_1661196	CSF2RA	124.298	12	13.9479	0	0	58.2736	12	30.1335	0	-52.6927	ILMN_137685	CSF2RA	Un|NW_001841157.1	Homo sapiens colony stimulating factor 2 receptor, alpha, low-affinity (granulocyte-macrophage) (CSF2RA), transcript variant 2, mRNA.	CSF2R; CSF2RAY; CSF2RX; GM-CSF-R-alpha; CSF2RAX; CD116; MGC3848; CDw116; GMR; MGC4838; CSF2RY; GMCSFR
ILMN_2103397	ZNF234	104.164	12	17.5478	0	0	53.3773	12	17.4399	0	-52.5348	ILMN_29233	ZNF234	19	Homo sapiens zinc finger protein 234 (ZNF234), mRNA.	HZF4; ZNF269
ILMN_1680673	NT5DC1	282.379	12	39.2113	0	0	164.243	12	20.3479	0	-51.9155	ILMN_22046	NT5DC1	6	Homo sapiens 5'-nucleotidase domain containing 1 (NT5DC1), mRNA.	MGC131837; C6orf200; MGC24302; LP2642; NT5C2L1
ILMN_2203891	SMAD7	156.858	12	22.9598	0	0	86.5644	12	14.2046	0	-51.8184	ILMN_10011	SMAD7	18	Homo sapiens SMAD family member 7 (SMAD7), mRNA.	FLJ16482; MADH8; MADH7
ILMN_1676449	SLIT2	172.538	12	16.0105	0	0	96.3806	12	31.2399	0	-51.7282	ILMN_12361	SLIT2	4	Homo sapiens slit homolog 2 (Drosophila) (SLIT2), mRNA.	Slit-2; SLIL3; FLJ14420
ILMN_1703374	NAV1	371.501	12	88.3356	0	0	196.888	12	24.8883	0	-51.6011	ILMN_30128	NAV1	1	Homo sapiens neuron navigator 1 (NAV1), mRNA.	POMFIL3; KIAA1151; FLJ14203; FLJ12560; steerin-1; MGC14961; DKFZp781D0314
ILMN_2152257	SSTR2	186.034	12	22.3298	0	0	104.866	12	21.6792	0	-51.6011	ILMN_166523	SSTR2	17	Homo sapiens somatostatin receptor 2 (SSTR2), mRNA.
ILMN_1697793	SYNJ2BP	624.405	12	96.0998	0	0	375.667	12	42.3937	0	-51.6011	ILMN_8166	SYNJ2BP	14	Homo sapiens synaptojanin 2 binding protein (SYNJ2BP), mRNA.	Arip2; OMP25; FLJ11271
ILMN_1777049	ZNF160	371.315	12	88.5918	0	0	196.746	12	42.1548	0	-51.3932	ILMN_25147	ZNF160	19	Homo sapiens zinc finger protein 160 (ZNF160), transcript variant 2, mRNA.	FLJ00032; KR18; DKFZp686B16128; KIAA1611; F11; HZF5; HKr18
ILMN_1900734		372.938	12	81.223	0	0	181.814	12	84.8991	0	-51.368	ILMN_132978	HS.580797		MR1-GN0172-061100-005-h03 GN0172 Homo sapiens cDNA, mRNA sequence
ILMN_2141118	LOC388135	73.781	12	16.9261	0	0	32.5847	12	16.5704	0.00263505	-51.368	ILMN_36790	LOC388135	15	Homo sapiens similar to RIKEN cDNA 6030419C18 gene (LOC388135), mRNA.	MGC131524
ILMN_1656951	APCDD1	781.648	12	82.0233	0	0	386.53	12	205.973	0	-51.2219	ILMN_21788	APCDD1	18	Homo sapiens adenomatosis polyposis coli down-regulated 1 (APCDD1), mRNA.	DRAPC1; B7323; FP7019
ILMN_1719975	HOXC4	123.061	12	19.0857	0	0	65.7645	12	18.7685	0	-51.2219	ILMN_15541	HOXC4	12	Homo sapiens homeobox C4 (HOXC4), transcript variant 1, mRNA.	cp19; HOX3E; HOX3
ILMN_1776888	RHOXF1	71.4882	12	19.2964	0	0	26.2023	12	18.1015	0.00395257	-51.0808	ILMN_26796	RHOXF1	X	Homo sapiens Rhox homeobox family, member 1 (RHOXF1), mRNA.	MGC119030; MGC119033; OTEX; PEPP1
ILMN_1775761	TSR1	140.926	12	20.8142	0	0	77.0333	12	14.3414	0	-51.0808	ILMN_11799	TSR1	17	Homo sapiens TSR1, 20S rRNA accumulation, homolog (S. cerevisiae) (TSR1), mRNA.	MGC131829; KIAA1401; FLJ10534
ILMN_1797893	PFAAP5	319.622	12	41.5832	0	0	188.198	12	28.2692	0	-51.019	ILMN_28859	PFAAP5	13	Homo sapiens phosphonoformate immuno-associated protein 5 (PFAAP5), mRNA.	92M18.3; CG005
ILMN_1661266	HLA-DQB1	314.883	12	33.5553	0	0	116.658	12	109.078	0	-50.956	ILMN_29988	HLA-DQB1	6	Homo sapiens major histocompatibility complex, class II, DQ beta 1 (HLA-DQB1), mRNA.	HLA-DQB; IDDM1; CELIAC1
ILMN_1676062	DIP2C	293.26	12	45.8433	0	0	165.745	12	58.6982	0	-50.8884	ILMN_16576	DIP2C	10	Homo sapiens DIP2 disco-interacting protein 2 homolog C (Drosophila) (DIP2C), mRNA.	RP11-486H9.2; KIAA0934; FLJ44075
ILMN_2153373	LRBA	307.83	12	34.0743	0	0	178.932	12	57.8691	0	-50.7403	ILMN_20452	LRBA	4	Homo sapiens LPS-responsive vesicle trafficking, beach and anchor containing (LRBA), mRNA.	BGL; CDC4L; DKFZp686A09128; DKFZp686P2258; LBA; FLJ25686; MGC72098; LAB300; FLJ16600; DKFZp686K03100
ILMN_2052331	MYOC	83.7188	12	30.2731	0	0	22.5407	12	21.2048	0.00790514	-50.3401	ILMN_13249	MYOC	1	Homo sapiens myocilin, trabecular meshwork inducible glucocorticoid response (MYOC), mRNA.	JOAG1; JOAG; GPOA; myocilin; GLC1A; TIGR
ILMN_1767113	AOX1	454.743	12	85.8071	0	0	266.447	12	50.5288	0	-49.919	ILMN_26204	AOX1	2	Homo sapiens aldehyde oxidase 1 (AOX1), mRNA.	AO; AOH1
ILMN_1864165		45.9731	12	18.4771	0	0	9.65169	12	9.43669	0.0223979	-49.919	ILMN_111112	HS.552770		7b41d08.x1 NCI_CGAP_Lu24 Homo sapiens cDNA clone IMAGE:3230799 3, mRNA sequence
ILMN_1668469	KIAA0922	291.192	12	58.5405	0	0	165.551	12	42.1451	0	-49.8409	ILMN_3689	KIAA0922	4	Homo sapiens KIAA0922 (KIAA0922), mRNA.	FLJ10592; TMEM131L; DKFZp586H1322
ILMN_2361603	NDRG2	1040.15	12	143.687	0	0	636.999	12	111.186	0	-49.8409	ILMN_19545	NDRG2	14	Homo sapiens NDRG family member 2 (NDRG2), transcript variant 6, mRNA.	FLJ25522; KIAA1248; SYLD; DKFZp781G1938
ILMN_1653133	SH3D19	1337.22	12	183.913	0	0	821.512	12	161.95	0	-49.8409	ILMN_9084	SH3D19	4	Homo sapiens SH3 domain containing 19 (SH3D19), mRNA.	MGC118913; EVE1; MGC118910; Kryn; SH3P19; MGC118911; MGC118912; MGC105136; EBP
ILMN_1758128	CYGB	984.525	12	101.896	0	0	604.379	12	143.64	0	-48.9694	ILMN_8058	CYGB	17	Homo sapiens cytoglobin (CYGB), mRNA.	HGB; STAP
ILMN_2078724	C14orf153	2867.36	12	389.156	0	0	1777.57	12	193.596	0	-48.911	ILMN_181362	C14ORF153	14	Homo sapiens chromosome 14 open reading frame 153 (C14orf153), mRNA.	Apop-1; MGC2562; APOP1
ILMN_1815895	LOC649143	2339.09	12	713.999	0	0	904.257	12	555.029	0	-48.88	ILMN_43805	LOC649143		PREDICTED: Homo sapiens similar to HLA class II histocompatibility antigen, DRB1-9 beta chain precursor (MHC class I antigen DRB1*9) (DR-9) (DR9), transcript variant 2 (LOC649143), mRNA.
ILMN_2206188	SHROOM4	1144.67	12	188.867	0	0	704.769	12	99.0705	0	-48.7864	ILMN_26465	SHROOM4	X	Homo sapiens shroom family member 4 (SHROOM4), mRNA.	KIAA1202
ILMN_1713124	AKR1C3	5352.08	12	596.331	0	0	3331.87	12	650.744	0	-48.5124	ILMN_11871	AKR1C3	10	Homo sapiens aldo-keto reductase family 1, member C3 (3-alpha hydroxysteroid dehydrogenase, type II) (AKR1C3), mRNA.	HAKRB; hluPGFS; DD3; HSD17B5; HAKRe; KIAA0119; HA1753; DDX
ILMN_1670099	NOSTRIN	857.032	12	98.784	0	0	526.128	12	59.8049	0	-48.5124	ILMN_10508	NOSTRIN	2	Homo sapiens nitric oxide synthase trafficker (NOSTRIN), transcript variant 1, mRNA.	DaIP2; MGC20702
ILMN_1773620	SMARCC2	586.932	12	55.6186	0	0	357.456	12	35.8905	0	-48.5124	ILMN_5709	SMARCC2	12	Homo sapiens SWI/SNF related, matrix associated, actin dependent regulator of chromatin, subfamily c, member 2 (SMARCC2), transcript variant 2, mRNA.	CRACC2; BAF170; Rsc8
ILMN_1671742	UPF3A	167.072	12	43.3864	0	0	83.6692	12	18.5324	0	-48.5124	ILMN_28964	UPF3A	13	Homo sapiens UPF3 regulator of nonsense transcripts homolog A (yeast) (UPF3A), transcript variant 1, mRNA.	UPF3; RENT3A; HUPF3A
ILMN_2091123	HCG2P7	2926.32	12	391.204	0	0	1818.84	12	328.657	0	-48.4108	ILMN_5556	HCG2P7	6	Homo sapiens HLA complex group 2 pseudogene 7 (HCG2P7) on chromosome 6.	HCGII-7; HCGII.2
ILMN_1659411	POLR2C	601.421	12	36.9267	0	0	367.073	12	47.2334	0	-48.1976	ILMN_137378	POLR2C	16	Homo sapiens polymerase (RNA) II (DNA directed) polypeptide C, 33kDa (POLR2C), mRNA.	RPB31; hsRPB3; RPB3; hRPB33
ILMN_1722662	RAD23B	376.012	12	61.3861	0	0	205.962	12	85.6476	0	-47.929	ILMN_19346	RAD23B	9	Homo sapiens RAD23 homolog B (S. cerevisiae) (RAD23B), mRNA.	HHR23B; HR23B; P58
ILMN_2052891	PKD2	313.134	12	54.2998	0	0	186.934	12	34.9308	0	-47.7875	ILMN_167901	PKD2	4	Homo sapiens polycystic kidney disease 2 (autosomal dominant) (PKD2), mRNA.	PC2; PKD4; APKD2; MGC138468; MGC138466
ILMN_1696870	TGFBRAP1	90.4179	12	13.2607	0	0	37.4413	12	25.9444	0.00131752	-47.73	ILMN_30176	TGFBRAP1	2	Homo sapiens transforming growth factor, beta receptor associated protein 1 (TGFBRAP1), mRNA.	TRAP-1; TRAP1
ILMN_1767642	C11orf46	222.127	12	49.1463	0	0	122.302	12	18.4621	0	-47.6514	ILMN_2540	C11ORF46	11	Homo sapiens chromosome 11 open reading frame 46 (C11orf46), mRNA.	dJ299F11.1; FLJ38968
ILMN_1675124	DDX17	236.751	12	35.3488	0	0	121.487	12	58.98	0	-47.5575	ILMN_28983	DDX17	22	Homo sapiens DEAD (Asp-Glu-Ala-Asp) box polypeptide 17 (DDX17), transcript variant 1, mRNA.	DKFZp761H2016; RH70; P72
ILMN_1668345	OAF	1343.4	12	229.689	0	0	825.973	12	230.361	0	-47.5575	ILMN_12751	OAF	11	Homo sapiens OAF homolog (Drosophila) (OAF), mRNA.	NS5ATP13TP2; MGC52117
ILMN_1804955	CTSF	458.175	12	55.9159	0	0	278.368	12	64.3239	0	-47.4913	ILMN_138148	CTSF	11	Homo sapiens cathepsin F (CTSF), mRNA.	CATSF
ILMN_1802708	BTN3A1	226.095	12	54.8671	0	0	116.465	12	42.918	0	-47.203	ILMN_138442	BTN3A1	6	Homo sapiens butyrophilin, subfamily 3, member A1 (BTN3A1), mRNA.	BT3.1; CD277; MGC141880; BTF5
ILMN_1754279	FBXW7	280.791	12	50.1747	0	0	167.113	12	48.9164	0	-47.203	ILMN_7221	FBXW7	4	Homo sapiens F-box and WD repeat domain containing 7 (FBXW7), transcript variant 1, mRNA.	DKFZp686F23254; AGO; CDC4; FBXW6; SEL-10; FBX30; SEL10; FBW7
ILMN_1732197	MN1	129.471	12	35.8548	0	0	61.8996	12	19.6777	0	-47.203	ILMN_3720	MN1	22	Homo sapiens meningioma (disrupted in balanced translocation) 1 (MN1), mRNA.	MGCR1-PEN; MGCR; MGCR1; dJ353E16.2
ILMN_2075440	PDIA3P	86.2497	12	28.7564	0	0	30.235	12	19.4526	0.00263505	-47.203	ILMN_18775	PDIA3P	1	Homo sapiens protein disulfide isomerase family A, member 3 pseudogene (PDIA3P) on chromosome 1.	ERp60; GRP58P
ILMN_1666819	PHLDB1	2028.19	12	243.255	0	0	1246.6	12	376.494	0	-47.203	ILMN_3997	PHLDB1	11	Homo sapiens pleckstrin homology-like domain, family B, member 1 (PHLDB1), mRNA.	FLJ90266; DKFZp686O24210; LL5A; DKFZp686H039; FLJ00141; KIAA0638; MGC111531
ILMN_1701461	TIMP3	3415.59	12	671.902	0	0	2003.57	12	606.717	0	-47.203	ILMN_29313	TIMP3	22	Homo sapiens TIMP metallopeptidase inhibitor 3 (Sorsby fundus dystrophy, pseudoinflammatory) (TIMP3), mRNA.	HSMRK222; K222; K222TA2; SFD
ILMN_1776852	TUSC5	367.264	12	32.1781	0	0	198.799	12	86.4836	0	-47.203	ILMN_24786	TUSC5	17	Homo sapiens tumor suppressor candidate 5 (TUSC5), mRNA.	LOST1
ILMN_1684922	LOC644322	1155.35	12	111.809	0	0	717.487	12	133.595	0	-46.9969	ILMN_34524	LOC644322	9	PREDICTED: Homo sapiens similar to Ribosome biogenesis protein BMS1 homolog, transcript variant 2 (LOC644322), mRNA.
ILMN_2062620	NMT2	243.429	12	33.3404	0	0	143.803	12	41.4346	0	-46.9969	ILMN_168721	NMT2	10	Homo sapiens N-myristoyltransferase 2 (NMT2), mRNA.
ILMN_1731181	TEX2	531.983	12	84.7288	0	0	325.638	12	74.4189	0	-46.9661	ILMN_27579	TEX2	17	Homo sapiens testis expressed 2 (TEX2), mRNA.	KIAA1738; TMEM96; DKFZp781G0721; HT008
ILMN_2285713	TDP1	597.041	12	145.845	0	0	324.98	12	93.3561	0	-46.8528	ILMN_166533	TDP1	14	Homo sapiens tyrosyl-DNA phosphodiesterase 1 (TDP1), transcript variant 1, mRNA.	FLJ11090; MGC104252
ILMN_1708059	USP13	173.876	12	26.585	0	0	99.9145	12	27.3935	0	-46.8153	ILMN_27336	USP13	3	Homo sapiens ubiquitin specific peptidase 13 (isopeptidase T-3) (USP13), mRNA.	ISOT3; IsoT-3
ILMN_2078547	HSPC268	735.065	12	167.08	0	0	414.002	12	69.2627	0	-46.8093	ILMN_485	HSPC268	7	Homo sapiens hypothetical protein HSPC268 (HSPC268), mRNA.
ILMN_1746241	SDHC	496.669	12	82.6833	0	0	287.394	12	104.47	0	-46.7395	ILMN_137717	SDHC	1	Homo sapiens succinate dehydrogenase complex, subunit C, integral membrane protein, 15kDa (SDHC), nuclear gene encoding mitochondrial protein, mRNA.	SDH3; PGL3
ILMN_1786722	ZNF385A	145.887	12	47.2966	0	0	60.4461	12	26.84	0	-46.5666	ILMN_27544	ZNF385A	12	Homo sapiens zinc finger protein 385A (ZNF385A), mRNA.	DKFZP586G1122; RZF; HZF; ZFP385; ZNF385
ILMN_1716488	PACS1	154.979	12	24.3327	0	0	88.066	12	24.9491	0	-46.5479	ILMN_16215	PACS1	11	Homo sapiens phosphofurin acidic cluster sorting protein 1 (PACS1), mRNA.	FLJ10209; KIAA1175
ILMN_1714990	DBT	506.406	12	97.4701	0	0	300.922	12	61.7604	0	-46.5263	ILMN_1307	DBT	1	Homo sapiens dihydrolipoamide branched chain transacylase E2 (DBT), nuclear gene encoding mitochondrial protein, mRNA.	BCATE2; MGC9061; E2B; E2
ILMN_1798458	KIAA1026	109.633	12	24.624	0	0	57.4503	12	14.2113	0	-46.364	ILMN_3555	KIAA1026	1	Homo sapiens kazrin (KIAA1026), transcript variant B, mRNA.	RP1-21O18.1
ILMN_1802053	ZNF91	243.213	12	96.1831	0	0	82.881	12	37.856	0	-46.3168	ILMN_13294	ZNF91	19	Homo sapiens zinc finger protein 91 (ZNF91), mRNA.	HTF10; HPF7
ILMN_2410523	DDR2	1105.6	12	367.213	0	0	496.102	12	125.901	0	-46.2629	ILMN_20698	DDR2	1	Homo sapiens discoidin domain receptor tyrosine kinase 2 (DDR2), transcript variant 2, mRNA.	TYRO10; TKT; NTRKR3; MIG20a
ILMN_1797191	KIAA0040	71.1767	12	14.8769	0	0	34.3224	12	6.13838	0.00131752	-46.1488	ILMN_29015	KIAA0040	1	Homo sapiens KIAA0040 (KIAA0040), mRNA.
ILMN_1715693	LOC440160	41.4221	12	14.5481	0	0	11.9838	12	7.18147	0.0144928	-45.7647	ILMN_33035	LOC440160		PREDICTED: Homo sapiens hypothetical LOC440160 (LOC440160), mRNA.
ILMN_1808405	HLA-DQA1	1658.01	12	115.113	0	0	883.863	12	426.544	0	-45.292	ILMN_41173	HLA-DQA1		PREDICTED: Homo sapiens major histocompatibility complex, class II, DQ alpha 1, transcript variant 10 (HLA-DQA1), mRNA.
ILMN_1753467	SAMD4B	137.823	12	35.7639	0	0	69.8273	12	17.9482	0	-45.292	ILMN_5298	SAMD4B	19	Homo sapiens sterile alpha motif domain containing 4B (SAMD4B), mRNA.	FLJ10211; SMGB; MGC99832
ILMN_1766359	GATAD2B	216.286	12	68.8737	0	0	98.7728	12	26.5281	0	-45.1646	ILMN_16909	GATAD2B	1	Homo sapiens GATA zinc finger domain containing 2B (GATAD2B), mRNA.	MGC138285; P66beta; RP11-216N14.6; KIAA1150; FLJ37346; MGC138257
ILMN_1656378	NMT2	712.386	12	85.997	0	0	443.182	12	103.008	0	-44.8615	ILMN_7780	NMT2	10	Homo sapiens N-myristoyltransferase 2 (NMT2), mRNA.
ILMN_1694847	TERF1	92.6525	12	23.8832	0	0	45.1731	12	15.8198	0	-44.857	ILMN_11986	TERF1	8	Homo sapiens telomeric repeat binding factor (NIMA-interacting) 1 (TERF1), transcript variant 1, mRNA.	t-TRF1; TRBF1; PIN2; FLJ41416; TRF; hTRF1-AS; TRF1
ILMN_1696027	LOC642333	518.151	12	108.639	0	0	266.37	12	124.431	0	-44.6154	ILMN_40016	LOC642333		PREDICTED: Homo sapiens similar to M-phase phosphoprotein, mpp8 (LOC642333), mRNA.
ILMN_1791593	MGC24039	128.297	12	24.7263	0	0	71.884	12	19.0251	0	-44.4349	ILMN_24291	MGC24039	12	Homo sapiens hypothetical protein MGC24039 (MGC24039), mRNA.	FLJ41648; DKFZp686P1174; FLJ43333
ILMN_1664292	ZNF415	79.4546	12	17.5126	0	0	40.2112	12	9.10892	0.00131752	-44.3944	ILMN_16495	ZNF415	19	Homo sapiens zinc finger protein 415 (ZNF415), mRNA.	FLJ11191
ILMN_2263086	HNT	38.443	12	15.222	0	0	9.12333	12	7.21228	0.0237154	-44.2879	ILMN_169728	HNT	11	Homo sapiens neurotrimin (HNT), transcript variant 2, mRNA.	MGC60329; NTM
ILMN_1675062	MYL9	924.785	12	124.868	0	0	579.439	12	166.046	0	-44.2879	ILMN_29524	MYL9	20	Homo sapiens myosin, light chain 9, regulatory (MYL9), transcript variant 1, mRNA.	LC20; MYRL2; MRLC1; MLC2; MGC3505
ILMN_1810559	RHOQ	5754.07	12	426.531	0	0	3555.1	12	1113.21	0	-44.2879	ILMN_2265	RHOQ	2	Homo sapiens ras homolog gene family, member Q (RHOQ), mRNA.	ARHQ; RASL7A; TC10; TC10A
ILMN_2404065	APP	800.685	12	91.6598	0	0	501.345	12	125.46	0	-43.9367	ILMN_23272	APP	21	Homo sapiens amyloid beta (A4) precursor protein (peptidase nexin-II, Alzheimer disease) (APP), transcript variant 3, mRNA.	AD1; ABETA; CTFgamma; APPI; ABPP; CVAP; PN2; AAA
ILMN_2224907	C4orf34	920.249	12	67.3206	0	0	577.51	12	84.5482	0	-43.9367	ILMN_6140	C4ORF34	4	Homo sapiens chromosome 4 open reading frame 34 (C4orf34), mRNA.	FLJ13289
ILMN_2404850	RPL14	139.772	12	70.1453	0	0	30.6278	12	14.3768	0.00263505	-43.9367	ILMN_2719	RPL14	3	Homo sapiens ribosomal protein L14 (RPL14), transcript variant 1, mRNA.	CAG-ISL-7; CTG-B33; L14; MGC88594; RL14; hRL14
ILMN_1787265	ZNF503	258.547	12	62.0705	0	0	141.902	12	25.137	0	-43.9367	ILMN_2048	ZNF503	10	Homo sapiens zinc finger protein 503 (ZNF503), mRNA.	NOLZ-1; MGC2555; FLJ45745
ILMN_1664861	ID1	1056.38	12	319.843	0	0	520.133	12	154.053	0	-43.8661	ILMN_28002	ID1	20	Homo sapiens inhibitor of DNA binding 1, dominant negative helix-loop-helix protein (ID1), transcript variant 2, mRNA.	ID
ILMN_2309156	PMEPA1	1089.35	12	128.155	0	0	464.48	12	373.064	0	-43.7481	ILMN_13834	PMEPA1	20	Homo sapiens prostate transmembrane protein, androgen induced 1 (PMEPA1), transcript variant 2, mRNA.	STAG1; PMEPA1
ILMN_2207505	LEP	756.542	12	163.307	0	0	442.385	12	56.0584	0	-43.6479	ILMN_10827	LEP	7	Homo sapiens leptin (obesity homolog, mouse) (LEP), mRNA.	OB; OBS
ILMN_1805395	LTBP3	414.906	12	51.3574	0	0	255.907	12	26.7233	0	-43.6479	ILMN_918	LTBP3	11	Homo sapiens latent transforming growth factor beta binding protein 3 (LTBP3), mRNA.	FLJ44138; FLJ42533; FLJ39893; LTBP-3; pp6425; FLJ33431; LTBP2; DKFZP586M2123
ILMN_1787248	SIVA	384.814	12	51.7737	0	0	236.666	12	58.7094	0	-43.6479	ILMN_26581	SIVA	14	Homo sapiens CD27-binding (Siva) protein (SIVA), transcript variant 1, mRNA.	CD27BP
ILMN_2286800	DNM1L	235.153	12	30.207	0	0	140.991	12	19.1504	0	-43.645	ILMN_12365	DNM1L	12	Homo sapiens dynamin 1-like (DNM1L), transcript variant 1, mRNA.	DLP1; DVLP; DYMPLE; DRP1; VPS1; HDYNIV
ILMN_1676563	HTRA1	3889.47	12	248.242	0	0	2471.97	12	682.056	0	-43.645	ILMN_10981	HTRA1	10	Homo sapiens HtrA serine peptidase 1 (HTRA1), mRNA.	HtrA; PRSS11; ARMD7; ORF480; L56
ILMN_1789535	DHDDS	389.549	12	38.3691	0	0	203.149	12	103.498	0	-43.5151	ILMN_11082	DHDDS	1	Homo sapiens dehydrodolichyl diphosphate synthase (DHDDS), transcript variant 2, mRNA.	HDS; DS; CIT; CPT; FLJ13102
ILMN_1728799	FBP1	211.717	12	73.6009	0	0	91.0957	12	27.2395	0	-43.4703	ILMN_16804	FBP1	9	Homo sapiens fructose-1,6-bisphosphatase 1 (FBP1), mRNA.	FBP
ILMN_1678707	TAF15	1161.83	12	138.614	0	0	733.398	12	162.342	0	-43.4072	ILMN_18165	TAF15	17	Homo sapiens TAF15 RNA polymerase II, TATA box binding protein (TBP)-associated factor, 68kDa (TAF15), transcript variant 1, mRNA.	TAFII68; TAF2N; RBP56; hTAFII68; Npl3
ILMN_1811195	ZNF211	124.429	12	12.9746	0	0	69.8841	12	15.1663	0	-43.4072	ILMN_8413	ZNF211	19	Homo sapiens zinc finger protein 211 (ZNF211), transcript variant 1, mRNA.	C2H2-25; ZNF-25; ZNFC25; MGC131841; CH2H2-25
ILMN_1665033	NPR3	45.2169	12	18.958	0	0	11.0146	12	8.82934	0.0171278	-43.0987	ILMN_21860	NPR3	5	Homo sapiens natriuretic peptide receptor C/guanylate cyclase C (atrionatriuretic peptide receptor C) (NPR3), mRNA.	NPRC; ANPRC
ILMN_2338963	SLC29A1	571.114	12	59.089	0	0	340.661	12	119.448	0	-43.0576	ILMN_163932	SLC29A1	6	Homo sapiens solute carrier family 29 (nucleoside transporters), member 1 (SLC29A1), nuclear gene encoding mitochondrial protein, transcript variant 4, mRNA.	MGC3778; MGC1465; ENT1
ILMN_2111237	MN1	92.2895	12	20.9317	0	0	44.0186	12	22.7844	0	-42.9974	ILMN_177685	MN1	22	Homo sapiens meningioma (disrupted in balanced translocation) 1 (MN1), mRNA.	MGCR1-PEN; MGCR; MGCR1; dJ353E16.2
ILMN_2413644	TM4SF19	125.504	12	72.8763	0	0	14.4115	12	11.2336	0.0118577	-42.9684	ILMN_23716	TM4SF19	3	Homo sapiens transmembrane 4 L six family member 19 (TM4SF19), mRNA.	OCTM4
ILMN_1767263	LOC158301	118.85	12	29.1763	0	0	62.1013	12	15.9351	0	-42.9605	ILMN_38075	LOC158301	9	PREDICTED: Homo sapiens hypothetical protein LOC158301 (LOC158301), mRNA.
ILMN_1691418	CDRT4	135.329	12	29.2724	0	0	75.1697	12	19.957	0	-42.7622	ILMN_139033	CDRT4	17	Homo sapiens CMT1A duplicated region transcript 4 (CDRT4), mRNA.	NBLA10383; FLJ36674; MGC33988
ILMN_1904980		592.116	12	113.115	0	0	360.742	12	44.546	0	-42.385	ILMN_106679	HS.542993		xj89b12.x1 Soares_NFL_T_GBC_S1 Homo sapiens cDNA clone IMAGE:2664383 3, mRNA sequence
ILMN_2190779	RNUXA	137.191	12	27.3347	0	0	78.4141	12	12.7268	0	-42.3142	ILMN_4659	RNUXA	5	Homo sapiens RNA U, small nuclear RNA export adaptor (phosphorylation regulated) (RNUXA), mRNA.	FLJ13193; PHAX
ILMN_1736567	CD74	5984.98	12	486.019	0	0	3836.71	12	442.843	0	-41.8509	ILMN_21531	CD74	5	Homo sapiens CD74 molecule, major histocompatibility complex, class II invariant chain (CD74), transcript variant 1, mRNA.	Ia-GAMMA; DHLAG; HLADG; protein 41
ILMN_1872419		1366.83	12	224.901	0	0	870.275	12	69.0809	0	-41.6525	ILMN_108014	HS.544637		xr14b10.x1 NCI_CGAP_Lu28 Homo sapiens cDNA clone IMAGE:2760091 3, mRNA sequence
ILMN_1752333	SLC35E1	379.089	12	39.458	0	0	235.452	12	43.1997	0	-41.3994	ILMN_23168	SLC35E1	19	Homo sapiens solute carrier family 35, member E1 (SLC35E1), mRNA.	MGC44954; FLJ14251
ILMN_1782761	ARHGAP20	123.418	12	24.7456	0	0	61.1043	12	32.9957	0	-41.3302	ILMN_27302	ARHGAP20	11	Homo sapiens Rho GTPase activating protein 20 (ARHGAP20), mRNA.	KIAA1391; RARHOGAP
ILMN_2077680	CLDND2	911.883	12	96.6613	0	0	579.388	12	136.122	0	-41.0847	ILMN_15940	CLDND2	19	Homo sapiens claudin domain containing 2 (CLDND2), mRNA.	MGC33839
ILMN_1778144	FLJ20489	234.698	12	53.2715	0	0	133.616	12	42.2962	0	-41.0612	ILMN_25017	FLJ20489	12	Homo sapiens hypothetical protein FLJ20489 (FLJ20489), mRNA.
ILMN_2049274	ARHGDIG	39.1878	12	14.0006	0	0	10.7013	12	9.83733	0.0171278	-40.9336	ILMN_176091	ARHGDIG	16	Homo sapiens Rho GDP dissociation inhibitor (GDI) gamma (ARHGDIG), mRNA.	RHOGDI-3
ILMN_1761762	C6orf141	86.3334	12	13.4464	0	0	43.6765	12	20.1269	0	-40.8966	ILMN_3806	C6ORF141	6	Homo sapiens chromosome 6 open reading frame 141 (C6orf141), mRNA.	MGC46457
ILMN_1803423	ARHGEF6	2706.07	12	238.722	0	0	1640.64	12	579.943	0	-40.7457	ILMN_26689	ARHGEF6	X	Homo sapiens Rac/Cdc42 guanine nucleotide exchange factor (GEF) 6 (ARHGEF6), mRNA.	COOL2; PIXA; MRX46; KIAA0006; alpha-PIX; Cool-2; alphaPIX
ILMN_1717793	C19orf33	22.2583	12	8.92479	0.00658761	0	1.10597	12	6.75435	0.268775	-40.5272	ILMN_9180	C19ORF33	19	Homo sapiens chromosome 19 open reading frame 33 (C19orf33), mRNA.	MGC39135; IMUP-1; H2RSP; IMUP; MGC75180; IMUP-2
ILMN_2319000	MATK	61.324	12	30.428	0	0	13.2763	12	8.05665	0.0131752	-40.2521	ILMN_11424	MATK	19	Homo sapiens megakaryocyte-associated tyrosine kinase (MATK), transcript variant 3, mRNA.	DKFZp434N1212; HHYLTK; CHK; MGC1708; HYLTK; Lsk; MGC2101; CTK; HYL
ILMN_2403946	FEZ2	1097.59	12	230.42	0	0	663.038	12	161.619	0	-39.7152	ILMN_4341	FEZ2	2	Homo sapiens fasciculation and elongation protein zeta 2 (zygin II) (FEZ2), transcript variant 1, mRNA.	MGC117372; HUM3CL
ILMN_2402805	TRPC4AP	539.088	12	122.572	0	0	315.22	12	63.2622	0	-39.6389	ILMN_20082	TRPC4AP	20	Homo sapiens transient receptor potential cation channel, subfamily C, member 4 associated protein (TRPC4AP), transcript variant 1, mRNA.	TRUSS; C20orf188; TRRP4AP
ILMN_2315780	TACC2	538.785	12	37.3762	0	0	341.022	12	90.786	0	-39.6251	ILMN_16130	TACC2	10	Homo sapiens transforming, acidic coiled-coil containing protein 2 (TACC2), transcript variant 4, mRNA.	AZU-1; ECTACC
ILMN_1772821	KIAA1671	409.315	12	37.363	0	0	257.441	12	56.4647	0	-39.2049	ILMN_42090	KIAA1671	22	PREDICTED: Homo sapiens KIAA1671 protein (KIAA1671), mRNA.
ILMN_1782753	LOC153684	62.3813	12	16.0937	0	0	29.4924	12	8.75704	0.00395257	-39.0907	ILMN_33757	LOC153684		PREDICTED: Homo sapiens misc_RNA (LOC153684), miscRNA.
ILMN_2101375	CCDC77	147.712	12	26.7409	0	0	86.9388	12	23.2252	0	-39.0774	ILMN_23011	CCDC77	12	Homo sapiens coiled-coil domain containing 77 (CCDC77), mRNA.	MGC13183
ILMN_1910120	LOC730092	121.86	12	18.4061	0	0	70.0228	12	10.48	0	-38.8488	ILMN_72276	LOC730092		Homo sapiens RRN3 RNA polymerase I transcription factor homolog (S. cerevisiae) pseudogene (LOC730092) on chromosome 16.	MGC138320; MGC138322
ILMN_1672940	ZNF562	108.783	12	21.3951	0	0	59.1504	12	24.6544	0	-38.5773	ILMN_23559	ZNF562	19	Homo sapiens zinc finger protein 562 (ZNF562), mRNA.	MGC126160; FLJ20079
ILMN_1734290	MAPRE3	228.787	12	29.7387	0	0	140.396	12	35.1535	0	-38.4749	ILMN_1035	MAPRE3	2	Homo sapiens microtubule-associated protein, RP/EB family, member 3 (MAPRE3), mRNA.	EBF3-S; RP3; EBF3; EB3
ILMN_2379644	CD74	2592.01	12	177.076	0	0	1680.81	12	253.809	0	-38.3932	ILMN_21746	CD74	5	Homo sapiens CD74 molecule, major histocompatibility complex, class II invariant chain (CD74), transcript variant 2, mRNA.	Ia-GAMMA; DHLAG; HLADG; protein 41
ILMN_1685855	FLJ25778	52.3331	12	10.5609	0	0	22.6694	12	12.9034	0.00790514	-38.2074	ILMN_30683	FLJ25778	7	Homo sapiens hypothetical protein FLJ25778 (FLJ25778), mRNA.
ILMN_1716552	ENAH	118.934	12	21.1806	0	0	68.3757	12	19.8264	0	-38.1489	ILMN_13056	ENAH	1	Homo sapiens enabled homolog (Drosophila) (ENAH), transcript variant 2, mRNA.	NDPP1; MENA
ILMN_2139052	ZKSCAN1	28.8499	12	8.9387	0.00395257	0	7.30281	12	6.31313	0.0263505	-38.1489	ILMN_28103	ZKSCAN1	7	Homo sapiens zinc finger with KRAB and SCAN domains 1 (ZKSCAN1), mRNA.	MGC138429; 9130423L19Rik; KOX18; ZNF139; PHZ-37; ZNF36
ILMN_1816713		204.821	12	32.0598	0	0	124.948	12	24.7395	0	-38.1315	ILMN_92216	HS.440088		BX393727 Homo sapiens NEUROBLASTOMA COT 25-NORMALIZED Homo sapiens cDNA clone CS0DC001YP02 5-PRIME, mRNA sequence
ILMN_1652466	LOC644366	68.0777	12	38.0619	0	0	11.0415	12	7.76694	0.0171278	-38.122	ILMN_32090	LOC644366	17	PREDICTED: Homo sapiens hypothetical LOC644366 (LOC644366), mRNA.
ILMN_2353240	USF1	43.8374	12	11.0642	0	0	15.3898	12	13.0135	0.00922266	-37.9222	ILMN_21579	USF1	1	Homo sapiens upstream transcription factor 1 (USF1), transcript variant 1, mRNA.	HYPLIP1; FCHL1; MLTF; FCHL; UEF; MLTFI
ILMN_1682399	CLOCK	58.1548	12	12.1908	0	0	27.7883	12	9.04558	0.00395257	-37.8506	ILMN_15530	CLOCK	4	Homo sapiens clock homolog (mouse) (CLOCK), mRNA.	KIAA0334
ILMN_2129545	GNB4	37.9101	12	9.58855	0	0	13.8144	12	8.85584	0.0118577	-37.7748	ILMN_169554	GNB4	3	Homo sapiens guanine nucleotide binding protein (G protein), beta polypeptide 4 (GNB4), mRNA.
ILMN_1722492	DUSP19	3020.89	12	577.416	0	0	1898.89	12	188.958	0	-37.7564	ILMN_28367	DUSP19	2	Homo sapiens dual specificity phosphatase 19 (DUSP19), mRNA.	MGC138210; SKRP1; DUSP17; TS-DSP1
ILMN_1900263		136.57	12	16.1984	0	0	80.2708	12	15.0776	0	-37.7065	ILMN_93814	HS.452445		Homo sapiens mRNA; cDNA DKFZp762F0616 (from clone DKFZp762F0616)
ILMN_2366703	SGK3	96.7248	12	19.075	0	0	53.8171	12	14.6933	0	-37.7065	ILMN_10483	SGK3	8	Homo sapiens serum/glucocorticoid regulated kinase family, member 3 (SGK3), transcript variant 2, mRNA.	SGK2; CISK; DKFZp781N0293; SGKL
ILMN_1829989		58.999	12	8.98819	0	0	28.4384	12	12.429	0.00395257	-37.6071	ILMN_88285	HS.372654		Homo sapiens cDNA: FLJ23004 fis, clone LNG00391
ILMN_1652512	C2CD2	1867.53	12	293.53	0	0	1214.05	12	145.563	0	-37.4771	ILMN_20180	C2CD2	21	Homo sapiens C2 calcium-dependent domain containing 2 (C2CD2), transcript variant 1, mRNA.	TMEM24L; DKFZp686O198; C21orf25; MGC71445; DKFZP586F0422; C21orf258
ILMN_1756439	SCRN1	315.54	12	68.9265	0	0	187.56	12	26.1978	0	-37.4748	ILMN_23730	SCRN1	7	Homo sapiens secernin 1 (SCRN1), mRNA.	SES1; KIAA0193
ILMN_1720303	OSTM1	164.895	12	41.0049	0	0	91.3483	12	15.4262	0	-37.2999	ILMN_21496	OSTM1	6	Homo sapiens osteopetrosis associated transmembrane protein 1 (OSTM1), mRNA.	GL; HSPC019; GIPN
ILMN_1808325	TM4SF19	98.5176	12	59.4708	0	0	12.672	12	9.59037	0.0158103	-37.0246	ILMN_23716	TM4SF19		PREDICTED: Homo sapiens transmembrane 4 L six family member 19, transcript variant 2 (TM4SF19), mRNA.
ILMN_1753165	WNK1	121.981	12	24.1056	0	0	70.9098	12	24.4787	0	-37.0246	ILMN_6043	WNK1	12	Homo sapiens WNK lysine deficient protein kinase 1 (WNK1), mRNA.	PHA2C; PRKWNK1; KDP; KIAA0344
ILMN_2232520	ANKRD28	139.204	12	16.6031	0	0	82.398	12	14.2233	0	-36.9302	ILMN_161875	ANKRD28	3	Homo sapiens ankyrin repeat domain 28 (ANKRD28), mRNA.	PITK; KIAA0379
ILMN_1679771	LOC388969	77.3987	12	12.1875	0	0	41.1872	12	13.3461	0	-36.6953	ILMN_138621	LOC388969	2	Homo sapiens hypothetical LOC388969 (LOC388969), mRNA.	FLJ14112
ILMN_2242463	CTSC	929.201	12	186.913	0	0	577.202	12	162.893	0	-36.5823	ILMN_14007	CTSC	11	Homo sapiens cathepsin C (CTSC), transcript variant 1, mRNA.	JPD; DPP1; JP; HMS; CPPI; PALS; PLS; DPPI
ILMN_1812616	MYO1C	895.806	12	152.036	0	0	565.1	12	180.096	0	-36.5789	ILMN_10709	MYO1C	17	Homo sapiens myosin IC (MYO1C), transcript variant 3, mRNA.	NMI; MMI-beta; myr2; FLJ23903; MMIb
ILMN_1869087		119.989	12	24.1742	0	0	69.8	12	21.7583	0	-36.5423	ILMN_72552	HS.40289		Homo sapiens mRNA; cDNA DKFZp686I23208 (from clone DKFZp686I23208)
ILMN_1810159	FLJ90650	338.187	12	39.5973	0	0	187.302	12	89.6858	0	-36.3044	ILMN_5784	FLJ90650	5	Homo sapiens laeverin (FLJ90650), mRNA.	LVRN; MGC125378; APQ; MGC125379
ILMN_1795507	ABCA6	251.827	12	30.0305	0	0	127.294	12	76.1349	0	-36.2388	ILMN_1927	ABCA6	17	Homo sapiens ATP-binding cassette, sub-family A (ABC1), member 6 (ABCA6), mRNA.	FLJ43498; EST155051
ILMN_1740960	MACROD1	63.1174	12	14.2635	0	0	31.6276	12	13.2114	0.00263505	-36.2388	ILMN_13854	MACROD1	11	Homo sapiens MACRO domain containing 1 (MACROD1), mRNA.	LRP16
ILMN_1710280	TUBB1	63.6358	12	24.8442	0	0	21.703	12	14.2541	0.00790514	-36.0551	ILMN_19869	TUBB1	20	Homo sapiens tubulin, beta 1 (TUBB1), mRNA.	dJ543J19.4
ILMN_2106380	TNFSF15	206.857	12	23.0415	0	0	127.774	12	20.0501	0	-35.9696	ILMN_2068	TNFSF15	9	Homo sapiens tumor necrosis factor (ligand) superfamily, member 15 (TNFSF15), mRNA.	TL1; TL1A; MGC129934; VEGI; VEGI192A; MGC129935
ILMN_1696391	LEPR	41.0659	12	7.38383	0	0	16.4494	12	8.68994	0.00922266	-35.9337	ILMN_20357	LEPR	1	Homo sapiens leptin receptor (LEPR), transcript variant 1, mRNA.	OBR; CD295
ILMN_1797744	TPPP3	109.824	12	20.713	0	0	59.0338	12	27.0811	0	-35.9337	ILMN_754	TPPP3	16	Homo sapiens tubulin polymerization-promoting protein family member 3 (TPPP3), mRNA.	p20; CGI-38; p25gamma
ILMN_1845086		657.841	12	127.527	0	0	412.928	12	91.0904	0	-35.8614	ILMN_81226	HS.193784		Homo sapiens mRNA; cDNA DKFZp586K1922 (from clone DKFZp586K1922)
ILMN_1785424	ABLIM1	2310.95	12	263.795	0	0	1515.99	12	419.567	0	-35.7711	ILMN_21737	ABLIM1	10	Homo sapiens actin binding LIM protein 1 (ABLIM1), transcript variant 4, mRNA.	KIAA0059; FLJ14564; MGC1224; LIMATIN; LIMAB1; DKFZp781D0148; ABLIM
ILMN_2415979	KIAA1751	848.274	12	156.197	0	0	540.467	12	90.9649	0	-35.7561	ILMN_180591	KIAA1751	1	Homo sapiens KIAA1751 (KIAA1751), mRNA.	RP1-140A9.6; FLJ45476
ILMN_1682738	SMAD3	458.877	12	90.9831	0	0	282.324	12	88.5733	0	-35.6176	ILMN_16351	SMAD3	15	Homo sapiens SMAD family member 3 (SMAD3), mRNA.	MADH3; JV15-2; HSPC193; MGC60396; Smad 3; HsT17436; DKFZp686J10186; DKFZP586N0721
ILMN_1768271	SMAP1	260.58	12	48.5852	0	0	162.463	12	45.3303	0	-35.5297	ILMN_1404	SMAP1	6	Homo sapiens stromal membrane-associated protein 1 (SMAP1), mRNA.	SMAP-1; FLJ13159
ILMN_1706344	ABHD6	158.185	12	20.423	0	0	95.7559	12	24.07	0	-35.5256	ILMN_9952	ABHD6	3	Homo sapiens abhydrolase domain containing 6 (ABHD6), mRNA.
ILMN_1891857		330.076	12	60.0264	0	0	208.316	12	50.9304	0	-35.5256	ILMN_87863	HS.369017		Homo sapiens mRNA; cDNA DKFZp434P231 (from clone DKFZp434P231)
ILMN_1658639	SLC46A3	384.106	12	41.8426	0	0	245.502	12	45.8514	0	-35.5256	ILMN_19722	SLC46A3	13	Homo sapiens solute carrier family 46, member 3 (SLC46A3), mRNA.	FLJ42613; FKSG16; RP11-97E23.2
ILMN_1899903		112.327	12	26.8966	0	0	62.2183	12	18.9934	0	-35.3474	ILMN_88130	HS.371060		BX093763 Soares_fetal_heart_NbHH19W Homo sapiens cDNA clone IMAGp998N10870, mRNA sequence
ILMN_2361862	VLDLR	555.041	12	53.9936	0	0	255.143	12	195.334	0	-35.3474	ILMN_14444	VLDLR	9	Homo sapiens very low density lipoprotein receptor (VLDLR), transcript variant 2, mRNA.	FLJ35024; VLDLRCH
ILMN_2120210	RCAN2	331.057	12	29.4724	0	0	210.702	12	40.4059	0	-35.2742	ILMN_25728	RCAN2	6	Homo sapiens regulator of calcineurin 2 (RCAN2), mRNA.	MCIP2; DSCR1L1; CSP2; ZAKI-4; hRCN2; RCN2
ILMN_2323418	KRIT1	118.985	12	39.6449	0	0	55.9439	12	18.5424	0	-35.2413	ILMN_15411	KRIT1	7	Homo sapiens KRIT1, ankyrin repeat containing (KRIT1), transcript variant 5, mRNA.	CCM1; CAM
ILMN_1670870	ALCAM	70.3266	12	28.8574	0	0	25.3225	12	10.6589	0.00527009	-35.2007	ILMN_21054	ALCAM	3	Homo sapiens activated leukocyte cell adhesion molecule (ALCAM), mRNA.	CD166; FLJ38514; MEMD; MGC71733
ILMN_1886769		188.277	12	52.0734	0	0	101.895	12	33.4423	0	-35.1493	ILMN_124719	HS.572538		AGENCOURT_15364206 Human Anterior Horn Homo sapiens cDNA clone IMAGE:30513831 5, mRNA sequence
ILMN_1695585	RPS26L	3653.96	12	606.115	0	0	2136.24	12	919.498	0	-35.1493	ILMN_31638	RPS26L		PREDICTED: Homo sapiens 40S ribosomal protein S26-like (RPS26L), misc RNA.
ILMN_1731113	ZBTB43	86.0491	12	16.6589	0	0	47.3598	12	18.6737	0	-35.1493	ILMN_17837	ZBTB43	9	Homo sapiens zinc finger and BTB domain containing 43 (ZBTB43), mRNA.	ZNF297B; ZBTB22B; ZNF-X
ILMN_1813561	SCIN	154.165	12	81.2402	0	0	36.3824	12	25.4444	0.00131752	-34.9889	ILMN_1001	SCIN	7	Homo sapiens scinderin (SCIN), mRNA.	KIAA1905
ILMN_1729987	SRC	163.773	12	33.6325	0	0	98.1143	12	15.3858	0	-34.9869	ILMN_6831	SRC	20	Homo sapiens v-src sarcoma (Schmidt-Ruppin A-2) viral oncogene homolog (avian) (SRC), transcript variant 2, mRNA.	SRC1; p60-Src; c-SRC; ASV
ILMN_1785330	SH3BP4	245.756	12	28.3321	0	0	154.482	12	40.2343	0	-34.9106	ILMN_138674	SH3BP4	2	Homo sapiens SH3-domain binding protein 4 (SH3BP4), mRNA.	BOG25; TTP
ILMN_2151056	C10orf32	391.793	12	52.6723	0	0	251.582	12	65.3312	0	-34.802	ILMN_14969	C10ORF32	10	Homo sapiens chromosome 10 open reading frame 32 (C10orf32), mRNA.	RP11-753C18.6; DKFZp686B2219; MGC27171; CYT19; AS3MT; FLJ40752
ILMN_2380801	FYN	278.568	12	64.3391	0	0	164.879	12	19.2124	0	-34.802	ILMN_28270	FYN	6	Homo sapiens FYN oncogene related to SRC, FGR, YES (FYN), transcript variant 3, mRNA.	MGC45350; SYN; SLK
ILMN_1761733	HLA-DMB	2059.46	12	216.394	0	0	1357.09	12	158.088	0	-34.7944	ILMN_2252	HLA-DMB	6	Homo sapiens major histocompatibility complex, class II, DM beta (HLA-DMB), mRNA.	D6S221E; RING7
ILMN_1679655	WDR82	514.763	12	48.9465	0	0	333.208	12	27.6558	0	-34.7944	ILMN_1229	WDR82	3	Homo sapiens WD repeat domain 82 (WDR82), mRNA.	MST107; PRO2730; WDR82A; TMEM113; PRO34047; SWD2; MSTP107
ILMN_2052335	MYOC	219.225	12	70.6316	0	0	77.4519	12	74.9173	0	-34.7889	ILMN_13249	MYOC	1	Homo sapiens myocilin, trabecular meshwork inducible glucocorticoid response (MYOC), mRNA.	JOAG1; JOAG; GPOA; myocilin; GLC1A; TIGR
ILMN_1766094	MOSPD2	156.169	12	24.4	0	0	94.9583	12	17.2085	0	-34.6635	ILMN_28307	MOSPD2	X	Homo sapiens motile sperm domain containing 2 (MOSPD2), mRNA.	MGC26706
ILMN_1700628	DDX24	973.253	12	146.198	0	0	637.94	12	183.331	0	-34.594	ILMN_10146	DDX24	14	Homo sapiens DEAD (Asp-Glu-Ala-Asp) box polypeptide 24 (DDX24), mRNA.
ILMN_1685260	DNM1L	161.526	12	22.4651	0	0	98.5867	12	11.5517	0	-34.594	ILMN_12365	DNM1L	12	Homo sapiens dynamin 1-like (DNM1L), transcript variant 1, mRNA.	DLP1; DVLP; DYMPLE; DRP1; VPS1; HDYNIV
ILMN_1670807	FAM84B	255.936	12	26.9728	0	0	161.181	12	50.8359	0	-34.594	ILMN_7137	FAM84B	8	Homo sapiens family with sequence similarity 84, member B (FAM84B), mRNA.	BCMP101; NSE2
ILMN_2381899	OPTN	966.16	12	245.108	0	0	536.606	12	196.078	0	-34.594	ILMN_23644	OPTN	10	Homo sapiens optineurin (OPTN), transcript variant 4, mRNA.	FIP2; HYPL; NRP; TFIIIA-INTP; HIP7; GLC1E
ILMN_1777325	STAT1	1124.14	12	102.829	0	0	738.349	12	192.777	0	-34.5114	ILMN_29640	STAT1	2	Homo sapiens signal transducer and activator of transcription 1, 91kDa (STAT1), transcript variant alpha, mRNA.	ISGF-3; STAT91; DKFZp686B04100
ILMN_1723124	GALK2	109.056	12	22.0155	0	0	63.4294	12	12.463	0	-34.5102	ILMN_6492	GALK2	15	Homo sapiens galactokinase 2 (GALK2), transcript variant 2, mRNA.	GK2; MGC1745
ILMN_1682910	SLC35B3	241.625	12	25.8207	0	0	152.141	12	22.8647	0	-34.5102	ILMN_20545	SLC35B3	6	Homo sapiens solute carrier family 35, member B3 (SLC35B3), mRNA.	PAPST2; C6orf196; CGI-19
ILMN_2049364	FAM119A	2028.11	12	310.641	0	0	1338.83	12	208.487	0	-34.4609	ILMN_15705	FAM119A	2	Homo sapiens family with sequence similarity 119, member A (FAM119A), mRNA.	MGC45373
ILMN_1724495	SESTD1	759.295	12	150.289	0	0	478.983	12	62.62	0	-34.4399	ILMN_17887	SESTD1	2	Homo sapiens SEC14 and spectrin domains 1 (SESTD1), mRNA.	DKFZp434O0515; SOLO
ILMN_1682919	PAFAH2	87.2459	12	18.1312	0	0	48.7219	12	15.3749	0	-34.3882	ILMN_3410	PAFAH2	1	Homo sapiens platelet-activating factor acetylhydrolase 2, 40kDa (PAFAH2), mRNA.	HSD-PLA2; FLJ26025
ILMN_1757872	DKFZp761P0423	286.025	12	41.3634	0	0	181.915	12	48.125	0	-34.3165	ILMN_40918	DKFZP761P0423	8	PREDICTED: Homo sapiens hypothetical protein DKFZp761P0423 (DKFZp761P0423), mRNA.
ILMN_2288483	C3orf34	4452.08	12	637.543	0	0	2950.64	12	338.153	0	-34.2981	ILMN_21898	C3ORF34	3	Homo sapiens chromosome 3 open reading frame 34 (C3orf34), mRNA.	MGC14126
ILMN_1892638		168.418	12	20.3837	0	0	101.15	12	36.4505	0	-34.2342	ILMN_104226	HS.538962		Homo sapiens mRNA; cDNA DKFZp564C152 (from clone DKFZp564C152)
ILMN_1675387	LIMS1	176.635	12	33.9613	0	0	92.6618	12	50.7712	0	-34.1354	ILMN_11207	LIMS1	2	Homo sapiens LIM and senescent cell antigen-like domains 1 (LIMS1), mRNA.	PINCH; PINCH1
ILMN_1809750	TDRD1	200.528	12	42.5055	0	0	121.062	12	31.5132	0	-34.1354	ILMN_14371	TDRD1	10	Homo sapiens tudor domain containing 1 (TDRD1), mRNA.	FLJ21082
ILMN_2395156	PRELP	131.35	12	23.8452	0	0	74.7301	12	31.1664	0	-34.0532	ILMN_18101	PRELP	1	Homo sapiens proline/arginine-rich end leucine-rich repeat protein (PRELP), transcript variant 2, mRNA.	MSTP161; SLRR2A; MST161; MGC45323
ILMN_2074477	GPR4	232.691	12	30.6441	0	0	146.643	12	45.3502	0	-33.9821	ILMN_10873	GPR4	19	Homo sapiens G protein-coupled receptor 4 (GPR4), mRNA.
ILMN_1810116	INPP5B	59.3788	12	17.5708	0	0	27.4091	12	7.89488	0.00395257	-33.9705	ILMN_6646	INPP5B	1	Homo sapiens inositol polyphosphate-5-phosphatase, 75kDa (INPP5B), nuclear gene encoding mitochondrial protein, mRNA.	MGC65156; MGC71303; 5PTase
ILMN_1720965	TULP4	368.591	12	46.0593	0	0	237.015	12	72.1806	0	-33.9393	ILMN_23594	TULP4	6	Homo sapiens tubby like protein 4 (TULP4), transcript variant 2, mRNA.	RP3-442A17.1; KIAA1397; TUSP
ILMN_1686555	FYN	534.974	12	52.621	0	0	348.351	12	68.1972	0	-33.9378	ILMN_5919	FYN	6	Homo sapiens FYN oncogene related to SRC, FGR, YES (FYN), transcript variant 2, mRNA.	MGC45350; SYN; SLK
ILMN_1781514	PCDH17	87.6765	12	16.9227	0	0	41.915	12	26.3493	0.00131752	-33.7637	ILMN_5341	PCDH17	13	Homo sapiens protocadherin 17 (PCDH17), mRNA.	PCH68; PCDH68
ILMN_1675612	BLCAP	617.978	12	100.176	0	0	372.984	12	148.13	0	-33.6232	ILMN_16211	BLCAP	20	Homo sapiens bladder cancer associated protein (BLCAP), mRNA.	BC10
ILMN_1712918	NQO2	278.726	12	29.8971	0	0	177.872	12	25.641	0	-33.4852	ILMN_26249	NQO2		Homo sapiens NAD(P)H dehydrogenase, quinone 2 (NQO2), mRNA.	DHQV; DIA6; NMOR2; QR2
ILMN_1706959	TIMM22	337.13	12	28.6297	0	0	211.485	12	71.7252	0	-33.213	ILMN_29380	TIMM22	17	Homo sapiens translocase of inner mitochondrial membrane 22 homolog (yeast) (TIMM22), nuclear gene encoding mitochondrial protein, mRNA.	TIM22; TEX4
ILMN_1749868	C10orf38	646.225	12	89.1338	0	0	424.119	12	55.4521	0	-33.0794	ILMN_17888	C10ORF38	10	Homo sapiens chromosome 10 open reading frame 38 (C10orf38), mRNA.	MGC130015; FLJ12884; MGC130014
ILMN_2190414	ZNF83	235.165	12	62.3235	0	0	133.171	12	39.1038	0	-33.0682	ILMN_23108	ZNF83	19	Homo sapiens zinc finger protein 83 (ZNF83), mRNA.	MGC33853; FLJ90585; HPF1; FLJ11015; ZNF816B; FLJ14876
ILMN_2405009	NBL1	1257.54	12	107.479	0	0	833.701	12	70.6861	0	-32.8449	ILMN_21944	NBL1	1	Homo sapiens neuroblastoma, suppression of tumorigenicity 1 (NBL1), transcript variant 2, mRNA.	D1S1733E; NB; NO3; DAND1; DAN; MGC8972
ILMN_1734184	P76	198.409	12	76.3614	0	0	87.9839	12	22.1554	0	-32.8449	ILMN_30281	P76	12	Homo sapiens mannose-6-phosphate protein p76 (P76), mRNA.
ILMN_1732799	CD34	2903.69	12	372.807	0	0	1608.78	12	846.525	0	-32.6846	ILMN_137184	CD34	1	Homo sapiens CD34 antigen (CD34), transcript variant 2, mRNA.
ILMN_1691747	KHDRBS3	668.511	12	190.335	0	0	374.696	12	40.0874	0	-32.5434	ILMN_4679	KHDRBS3	8	Homo sapiens KH domain containing, RNA binding, signal transduction associated 3 (KHDRBS3), mRNA.	T-STAR; SLM-2; SLM2; Etle; TSTAR; etoile; SALP
ILMN_1694325	NFIX	2438.03	12	158.042	0	0	1436.54	12	637.338	0	-32.5434	ILMN_6223	NFIX	19	Homo sapiens nuclear factor I/X (CCAAT-binding transcription factor) (NFIX), mRNA.	NF1A
ILMN_1887548		46.8932	12	11.8701	0	0	20.4916	12	12.2464	0.00790514	-32.4911	ILMN_127209	HS.575028		AV712581 DCA Homo sapiens cDNA clone DCAAUH07 5, mRNA sequence
ILMN_2322498	RORA	34.8538	12	10.6278	0	0	12.8641	12	6.53537	0.0144928	-32.4809	ILMN_13528	RORA	15	Homo sapiens RAR-related orphan receptor A (RORA), transcript variant 3, mRNA.	NR1F1; MGC119326; ROR2; RZRA; ROR1; MGC119329; ROR3
ILMN_2297710	PLEKHB2	96.4716	12	30.3364	0	0	44.3313	12	22.9368	0	-32.4742	ILMN_29704	PLEKHB2	2	Homo sapiens pleckstrin homology domain containing, family B (evectins) member 2 (PLEKHB2), transcript variant 2, mRNA.	EVT2; FLJ20783
ILMN_1666761	PPP2R5E	593.845	12	52.5449	0	0	390.384	12	104.691	0	-32.4362	ILMN_11576	PPP2R5E	14	Homo sapiens protein phosphatase 2, regulatory subunit B', epsilon isoform (PPP2R5E), mRNA.
ILMN_1712469	GOLGA8A	46.6227	12	11.6607	0	0	19.1878	12	13.5408	0.00922266	-32.4293	ILMN_2827	GOLGA8A	15	Homo sapiens golgi autoantigen, golgin subfamily a, 8A (GOLGA8A), mRNA.	GM88
ILMN_1755741	DACH1	110.603	12	27.1139	0	0	59.6508	12	25.4191	0	-32.3862	ILMN_19600	DACH1	13	Homo sapiens dachshund homolog 1 (Drosophila) (DACH1), transcript variant 2, mRNA.	DACH; FLJ10138
ILMN_2151281	GABARAPL1	1288.58	12	212.861	0	0	855.907	12	116.743	0	-32.3786	ILMN_5224	GABARAPL1	12	Homo sapiens GABA(A) receptor-associated protein like 1 (GABARAPL1), mRNA.	ATG8L; GEC1; APG8L; ATG8
ILMN_1770927	KIAA1026	34.8	12	8.83554	0	0	12.8625	12	8.2294	0.0144928	-32.3628	ILMN_1020	KIAA1026	1	Homo sapiens kazrin (KIAA1026), transcript variant B, mRNA.	RP1-21O18.1
ILMN_1684346	TNFAIP8L1	65.093	12	15.3147	0	0	27.3755	12	22.0565	0.00395257	-31.9795	ILMN_3344	TNFAIP8L1	19	Homo sapiens tumor necrosis factor, alpha-induced protein 8-like 1 (TNFAIP8L1), mRNA.	MGC17791
ILMN_1745415	BBX	450.262	12	82.0864	0	0	271.856	12	106.454	0	-31.9756	ILMN_28437	BBX	3	Homo sapiens bobby sox homolog (Drosophila) (BBX), mRNA.	MDS001; HSPC339
ILMN_1772869	C20orf82	317.56	12	127.533	0	0	129.964	12	61.0364	0	-31.9756	ILMN_32803	C20ORF82	20	Homo sapiens chromosome 20 open reading frame 82 (C20orf82), mRNA.	bA149I18.1; dJ1077I2.1
ILMN_1912662		529.504	12	101.573	0	0	339.825	12	44.1006	0	-31.9756	ILMN_79925	HS.163752		zr87e09.r1 NCI_CGAP_GCB1 Homo sapiens cDNA clone IMAGE:682696 5, mRNA sequence
ILMN_1807169	TINAGL1	100.365	12	20.9157	0	0	58.0641	12	22.1173	0	-31.9756	ILMN_28140	TINAGL1	1	Homo sapiens tubulointerstitial nephritis antigen-like 1 (TINAGL1), mRNA.	LIECG3; LCN7; TINAGRP; ARG1
ILMN_1809859	PCGF2	219.671	12	31.1733	0	0	139.574	12	35.4611	0	-31.8751	ILMN_11878	PCGF2	17	Homo sapiens polycomb group ring finger 2 (PCGF2), mRNA.	MGC10545; MEL-18; RNF110; ZNF144
ILMN_2054607	CYP4V2	214.782	12	38.7216	0	0	122.421	12	56.95	0	-31.7752	ILMN_30285	CYP4V2	4	Homo sapiens cytochrome P450, family 4, subfamily V, polypeptide 2 (CYP4V2), mRNA.	BCD; MGC43534; CYP4AH1
ILMN_1735996	NOX4	325.209	12	76.8871	0	0	196.073	12	57.3477	0	-31.5236	ILMN_22826	NOX4	11	Homo sapiens NADPH oxidase 4 (NOX4), mRNA.	RENOX; KOX; KOX-1
ILMN_1815634	COX4I2	175.737	12	24.0786	0	0	110.116	12	16.6932	0	-31.489	ILMN_2510	COX4I2	20	Homo sapiens cytochrome c oxidase subunit IV isoform 2 (lung) (COX4I2), nuclear gene encoding mitochondrial protein, mRNA.	COX4L2; COX4-2; COXIV-2; dJ857M17.2; COX4; COX4B
ILMN_1790859	PLAC9	3505.33	12	231.441	0	0	1958.05	12	1030.23	0	-31.4228	ILMN_8127	PLAC9	10	Homo sapiens placenta-specific 9 (PLAC9), mRNA.	MGC104710
ILMN_1702407	SPIN1	61.8376	12	21.3496	0	0	25.7669	12	14.6833	0.00527009	-31.2085	ILMN_23742	SPIN1	9	Homo sapiens spindlin 1 (SPIN1), mRNA.	SPIN
ILMN_1689518	PECAM1	1563.72	12	135.771	0	0	1047.09	12	109.115	0	-31.1405	ILMN_7862	PECAM1	17	Homo sapiens platelet/endothelial cell adhesion molecule (CD31 antigen) (PECAM1), mRNA.	CD31; PECAM-1
ILMN_1723481	CHST3	246.155	12	70.5152	0	0	136.963	12	41.6698	0	-31.0527	ILMN_7808	CHST3	10	Homo sapiens carbohydrate (chondroitin 6) sulfotransferase 3 (CHST3), mRNA.	C6ST; C6ST1
ILMN_1807611	PPIG	212.926	12	48.6915	0	0	128.578	12	30.2359	0	-31.0387	ILMN_24595	PPIG	2	Homo sapiens peptidylprolyl isomerase G (cyclophilin G) (PPIG), mRNA.	CYP; SRCyp; MGC133241; CARS-Cyp
ILMN_1853876		397.855	12	73.2628	0	0	221.526	12	112.887	0	-30.9203	ILMN_119940	HS.567759		Homo sapiens cDNA FLJ38153 fis, clone DFNES1000083
ILMN_2051900	EID2B	2219.2	12	519.878	0	0	1369.81	12	171.666	0	-30.8971	ILMN_8152	EID2B	19	Homo sapiens EP300 interacting inhibitor of differentiation 2B (EID2B), mRNA.	EID-3; FLJ38944
ILMN_1681998	AP2B1	84.3165	12	21.0838	0	0	46.1768	12	7.69573	0	-30.8359	ILMN_3077	AP2B1	17	Homo sapiens adaptor-related protein complex 2, beta 1 subunit (AP2B1), transcript variant 2, mRNA.	DKFZp781K0743; AP105B; CLAPB1; ADTB2; AP2-BETA
ILMN_1678522	LOC644934	916.443	12	230.475	0	0	488.915	12	232.463	0	-30.8359	ILMN_43826	LOC644934	15	PREDICTED: Homo sapiens similar to 40S ribosomal protein S26, transcript variant 1 (LOC644934), mRNA.
ILMN_1788203	HEY1	363.559	12	50.7821	0	0	230.13	12	79.6736	0	-30.8171	ILMN_18641	HEY1	8	Homo sapiens hairy/enhancer-of-split related with YRPW motif 1 (HEY1), transcript variant 2, mRNA.	MGC1274; CHF2; HERP2; HRT-1; HESR1; OAF1
ILMN_2412101	PRKAG1	212.019	12	35.0638	0	0	128.846	12	49.5889	0	-30.7288	ILMN_3610	PRKAG1	12	Homo sapiens protein kinase, AMP-activated, gamma 1 non-catalytic subunit (PRKAG1), transcript variant 2, mRNA.	MGC8666; AMPKG
ILMN_1704672	OBFC2B	128.742	12	22.8056	0	0	78.6002	12	23.3134	0	-30.6885	ILMN_20552	OBFC2B	12	Homo sapiens oligonucleotide/oligosaccharide-binding fold containing 2B (OBFC2B), mRNA.	MGC2731
ILMN_2343105	LIPT1	170.103	12	23.8527	0	0	106.831	12	28.1416	0	-30.6623	ILMN_18212	LIPT1	2	Homo sapiens lipoyltransferase 1 (LIPT1), transcript variant 1, mRNA.	MGC13378; MGC12290
ILMN_1791759	CXCL10	225.327	12	129.699	0	0	53.7862	12	22.5043	0	-30.5022	ILMN_5066	CXCL10	4	Homo sapiens chemokine (C-X-C motif) ligand 10 (CXCL10), mRNA.	IFI10; crg-2; mob-1; INP10; gIP-10; C7; SCYB10; IP-10
ILMN_1679391	MAMDC2	674.63	12	162.786	0	0	359.695	12	179.375	0	-30.4606	ILMN_27602	MAMDC2	9	Homo sapiens MAM domain containing 2 (MAMDC2), mRNA.	MGC21981
ILMN_1735764	HTR2B	86.1983	12	18.9247	0	0	44.8628	12	23.88	0	-30.4501	ILMN_29202	HTR2B	2	Homo sapiens 5-hydroxytryptamine (serotonin) receptor 2B (HTR2B), mRNA.	5-HT2B; 5-HT(2B)
ILMN_1679917	ARL16	176.192	12	31.4822	0	0	104.744	12	42.8111	0	-30.4339	ILMN_40335	ARL16	17	Homo sapiens ADP-ribosylation factor-like 16 (ARL16), mRNA.
ILMN_1851020		147.434	12	97.2908	0	0	19.8821	12	6.61974	0.00790514	-30.3809	ILMN_74815	HS.104091		17000532611997 GRN_EB Homo sapiens cDNA 5, mRNA sequence
ILMN_1796755	ITGB5	914.14	12	134.545	0	0	611.506	12	81.0642	0	-30.3603	ILMN_24189	ITGB5	3	Homo sapiens integrin, beta 5 (ITGB5), mRNA. XM_944688 XM_944693	FLJ26658
ILMN_1696699	C6orf60	139.995	12	37.9213	0	0	77.1028	12	28.8066	0	-30.3514	ILMN_1091	C6ORF60	6	Homo sapiens chromosome 6 open reading frame 60 (C6orf60), transcript variant 1, mRNA.	FLJ13942
ILMN_1795922	CCDC16	216.513	12	35.4338	0	0	138.657	12	23.1591	0	-30.3514	ILMN_23839	CCDC16	17	Homo sapiens coiled-coil domain containing 16 (CCDC16), mRNA.	MGC20398
ILMN_1756152	MFSD11	238.44	12	31.2257	0	0	153.587	12	34.8381	0	-30.3364	ILMN_7695	MFSD11	17	Homo sapiens major facilitator superfamily domain containing 11 (MFSD11), mRNA.	ET; FLJ22196; FLJ20226
ILMN_1696757	TTC14	228.87	12	34.4036	0	0	147.098	12	43.8915	0	-30.3225	ILMN_6310	TTC14	3	Homo sapiens tetratricopeptide repeat domain 14 (TTC14), transcript variant 2, mRNA.	DRDL5813; KIAA1980; DKFZp313M1015; FLJ00166; PRO19630
ILMN_1750790	GSTM5	124.602	12	22.9947	0	0	68.829	12	33.7848	0	-30.3195	ILMN_15670	GSTM5	1	Homo sapiens glutathione S-transferase M5 (GSTM5), mRNA.	GTM5; GSTM5-5
ILMN_2051684	LOC401152	838.714	12	93.7168	0	0	560.74	12	111.696	0	-30.2968	ILMN_11155	LOC401152	4	Homo sapiens HCV F-transactivated protein 1 (LOC401152), mRNA.
ILMN_2139761	LIMCH1	1478.44	12	326.227	0	0	800.587	12	409.423	0	-30.2656	ILMN_3090	LIMCH1	4	Homo sapiens LIM and calponin homology domains 1 (LIMCH1), mRNA.	DKFZp686B2470; DKFZp781I1455; DKFZp781C1754; LMO7B; DKFZp686G18243; DKFZp686G2094; MGC72127; DKFZp434I0312; DKFZp686A01247; LIMCH1A
ILMN_2145396	AKR7A3	255.853	12	53.1165	0	0	158.067	12	53.2445	0	-29.9925	ILMN_173325	AKR7A3	1	Homo sapiens aldo-keto reductase family 7, member A3 (aflatoxin aldehyde reductase) (AKR7A3), mRNA.	AFAR2
ILMN_1703926	PTGER2	167.772	12	45.0805	0	0	95.6062	12	30.4789	0	-29.885	ILMN_6622	PTGER2	14	Homo sapiens prostaglandin E receptor 2 (subtype EP2), 53kDa (PTGER2), mRNA.	EP2
ILMN_1797155	C17orf75	42.4329	12	13.4604	0	0	14.7174	12	14.0445	0.0118577	-29.8756	ILMN_2967	C17ORF75	17	Homo sapiens chromosome 17 open reading frame 75 (C17orf75), mRNA.	NJMU-R1
ILMN_2180866	RPS26L1	4865.23	12	721.073	0	0	2829.26	12	1370.89	0	-29.8756	ILMN_16922	RPS26L1	X	Homo sapiens ribosomal protein S26-like 1 (RPS26L1) on chromosome X.	bA366E13.1
ILMN_1745256	CXXC5	529.847	12	41.3751	0	0	352.212	12	74.5021	0	-29.8598	ILMN_10449	CXXC5	5	Homo sapiens CXXC finger 5 (CXXC5), mRNA.	HSPC195
ILMN_2403006	TJP1	417.353	12	63.0835	0	0	275.755	12	64.8486	0	-29.8598	ILMN_19161	TJP1	15	Homo sapiens tight junction protein 1 (zona occludens 1) (TJP1), transcript variant 2, mRNA.	MGC133289; DKFZp686M05161; ZO-1
ILMN_1667657	TPP2	62.5806	12	17.0953	0	0	31.8167	12	13.8095	0.00131752	-29.7837	ILMN_4960	TPP2	13	Homo sapiens tripeptidyl peptidase II (TPP2), mRNA.	FLJ40359
ILMN_2373791	ENPP2	1159.43	12	240.246	0	0	745.245	12	186.608	0	-29.7417	ILMN_177018	ENPP2	8	Homo sapiens ectonucleotide pyrophosphatase/phosphodiesterase 2 (autotaxin) (ENPP2), transcript variant 2, mRNA.	NPP2; ATX; LysoPLD; ATX-X; PDNP2; PD-IALPHA; FLJ26803
ILMN_1790761	POSTN	81.9125	12	30.0513	0	0	34.12	12	20.0189	0.00131752	-29.5647	ILMN_7238	POSTN	13	Homo sapiens periostin, osteoblast specific factor (POSTN), mRNA.	MGC119511; periostin; RP11-412K4.1; PN; PDLPOSTN; OSF-2; MGC119510
ILMN_2337740	TULP4	161.338	12	22.7067	0	0	101.641	12	29.09	0	-29.4838	ILMN_23594	TULP4	6	Homo sapiens tubby like protein 4 (TULP4), transcript variant 1, mRNA.	RP3-442A17.1; KIAA1397; TUSP
ILMN_1736704	DIXDC1	312.393	12	47.2479	0	0	204.874	12	37.9667	0	-29.4412	ILMN_137451	DIXDC1	11	Homo sapiens DIX domain containing 1 (DIXDC1), transcript variant 1, mRNA.	KIAA1735; CCD1
ILMN_1681356	PDE2A	302.07	12	54.5462	0	0	197.154	12	25.2345	0	-29.4412	ILMN_14910	PDE2A	11	Homo sapiens phosphodiesterase 2A, cGMP-stimulated (PDE2A), mRNA.	PDE2A1; PED2A4
ILMN_2249282	TIPRL	23.9306	12	9.89029	0.00658761	0	4.79257	12	6.44221	0.0527009	-29.4084	ILMN_13476	TIPRL	1	Homo sapiens TIP41, TOR signaling pathway regulator-like (S. cerevisiae) (TIPRL), transcript variant 1, mRNA.	RP1-69E11.1; MGC3794; dJ69E11.3; TIP; TIP41
ILMN_1813043	BHMT2	161.065	12	36.6596	0	0	88.6643	12	42.1757	0	-29.3429	ILMN_24808	BHMT2	5	Homo sapiens betaine-homocysteine methyltransferase 2 (BHMT2), mRNA.	FLJ20001
ILMN_1654639	HERC6	235.725	12	88.9434	0	0	102.954	12	53.6739	0	-29.0569	ILMN_7535	HERC6	4	Homo sapiens hect domain and RLD 6 (HERC6), mRNA.	FLJ20637
ILMN_1656840	VPS13D	72.6759	12	13.9749	0	0	40.6442	12	15.7014	0.00131752	-28.9855	ILMN_14155	VPS13D	1	Homo sapiens vacuolar protein sorting 13 homolog D (S. cerevisiae) (VPS13D), transcript variant 1, mRNA.	FLJ23066
ILMN_1740197	ZNF234	79.9877	12	14.9612	0	0	45.7663	12	14.0652	0	-28.9723	ILMN_29233	ZNF234	19	Homo sapiens zinc finger protein 234 (ZNF234), mRNA.	HZF4; ZNF269
ILMN_1752793	SAP18	319.914	12	72.9566	0	0	198.599	12	54.288	0	-28.9401	ILMN_27996	SAP18	13	Homo sapiens Sin3A-associated protein, 18kDa (SAP18), mRNA.	SAP18p; MGC27131; 2HOR0202
ILMN_1677432	SRGAP1	70.8939	12	10.7977	0	0	39.4399	12	11.2766	0.00131752	-28.8722	ILMN_7756	SRGAP1	12	Homo sapiens SLIT-ROBO Rho GTPase activating protein 1 (SRGAP1), mRNA.	ARHGAP13; KIAA1304; FLJ22166
ILMN_1758087	TAOK1	64.8966	12	23.4813	0	0	27.6191	12	15.0587	0.00395257	-28.8588	ILMN_27488	TAOK1	17	Homo sapiens TAO kinase 1 (TAOK1), mRNA.	TAO1; MAP3K16; KIAA1361; PSK2; MARKK; FLJ14314
ILMN_1795181	DDX60	151.447	12	23.4317	0	0	89.3789	12	38.0283	0	-28.8532	ILMN_17673	DDX60	4	Homo sapiens DEAD (Asp-Glu-Ala-Asp) box polypeptide 60 (DDX60), mRNA.	FLJ20035; FLJ10787
ILMN_1729095	PDZD2	750.833	12	88.7202	0	0	430.935	12	218.604	0	-28.79	ILMN_137237	PDZD2	5	Homo sapiens PDZ domain containing 2 (PDZD2), mRNA.	PIN1; PAPIN; KIAA0300; AIPC; PDZK3
ILMN_1879326		281.5	12	101.153	0	0	128.367	12	65.508	0	-28.7294	ILMN_124211	HS.572030		AGENCOURT_8109349 Lupski_sympathetic_trunk Homo sapiens cDNA clone IMAGE:6189406 5, mRNA sequence
ILMN_1682147	HOOK2	701.723	12	152.263	0	0	413.036	12	169.627	0	-28.644	ILMN_3780	HOOK2	19	Homo sapiens hook homolog 2 (Drosophila) (HOOK2), transcript variant 1, mRNA.	HK2
ILMN_1812721	LOC728014	206.329	12	19.2039	0	0	133.398	12	27.4801	0	-28.2965	ILMN_23615	LOC728014	12	PREDICTED: Homo sapiens similar to huntingtin interacting protein 1 related (LOC728014), mRNA.
ILMN_2329165	MYO1C	264.594	12	41.7132	0	0	170.664	12	56.7579	0	-28.253	ILMN_174343	MYO1C	17	Homo sapiens myosin IC (MYO1C), transcript variant 1, mRNA.	NMI; MMI-beta; myr2; FLJ23903; MMIb
ILMN_1713846	PPM1H	50.4851	12	14.7433	0	0	24.0532	12	11.5646	0.00527009	-28.253	ILMN_34332	PPM1H	12	Homo sapiens protein phosphatase 1H (PP2C domain containing) (PPM1H), mRNA.	KIAA1157; FLJ13253; ARHCL1
ILMN_1665449	ROBO4	70.9369	12	18.9359	0	0	37.8926	12	13.7233	0.00131752	-28.253	ILMN_17254	ROBO4	11	Homo sapiens roundabout homolog 4, magic roundabout (Drosophila) (ROBO4), mRNA.	FLJ20798; MGC133353; MRB; MGC133352
ILMN_2209027	RPS26	2355.97	12	401.97	0	0	1380.78	12	661.95	0	-28.253	ILMN_1912	RPS26	12	Homo sapiens ribosomal protein S26 (RPS26), mRNA.	MGC104292
ILMN_1778374	BSG	2171.32	12	301.206	0	0	1479.39	12	197.125	0	-28.253	ILMN_21536	BSG	19	Homo sapiens basigin (Ok blood group) (BSG), transcript variant 3, mRNA.	EMMPRIN; OK; TCSF; M6; 5F7; CD147
ILMN_1847822	KIAA0368	431.132	12	68.8249	0	0	287.747	12	85.791	0	-28.253	ILMN_87726	KIAA0368	9	Homo sapiens KIAA0368 (KIAA0368), mRNA.	RP11-386D8.2; KIAA1962; ECM29; FLJ22036
ILMN_1810055	ITFG3	693.407	12	98.494	0	0	467.951	12	101.047	0	-28.0289	ILMN_12959	ITFG3	16	Homo sapiens integrin alpha FG-GAP repeat containing 3 (ITFG3), mRNA.	FLJ32603; DKFZP761D0211; gene +108; C16orf9; gs19
ILMN_1764813	B3GALTL	58.2749	12	12.0695	0	0	30.8295	12	6.34966	0.00263505	-27.9892	ILMN_25412	B3GALTL	13	Homo sapiens beta 1,3-galactosyltransferase-like (B3GALTL), mRNA.	B3Glc-T; B3GTL; Gal-T; beta3Glc-T
ILMN_2107004	GPR1	550.374	12	100.302	0	0	365.398	12	57.0105	0	-27.9892	ILMN_16670	GPR1	2	Homo sapiens G protein-coupled receptor 1 (GPR1), mRNA.
ILMN_1721349	MAGT1	1251.29	12	187.718	0	0	850.819	12	79.2968	0	-27.9485	ILMN_25069	MAGT1	X	Homo sapiens magnesium transporter 1 (MAGT1), mRNA.	RP11-217H1.1; OST3B; IAP; bA217H1.1; PRO0756; DKFZp564K142; MGC64926; FLJ14726
ILMN_1758823	SMARCB1	150.769	12	12.8951	0	0	95.3873	12	30.1347	0	-27.9481	ILMN_20096	SMARCB1	22	Homo sapiens SWI/SNF related, matrix associated, actin dependent regulator of chromatin, subfamily b, member 1 (SMARCB1), transcript variant 2, mRNA.	Sfh1p; RDT; hSNFS; SNF5; Snr1; SNF5L1; INI1; BAF47
ILMN_1793934	PISD	427.172	12	76.9112	0	0	283.473	12	54.4091	0	-27.8801	ILMN_28266	PISD	22	Homo sapiens phosphatidylserine decarboxylase (PISD), mRNA.	DJ858B16; DKFZP566G2246; dJ858B16.2; PSSC
ILMN_2154052	FVT1	884.906	12	151.333	0	0	536.505	12	233.523	0	-27.8563	ILMN_5671	FVT1	18	Homo sapiens follicular lymphoma variant translocation 1 (FVT1), mRNA.
ILMN_1759030	MAP4K5	170.36	12	37.1965	0	0	105.683	12	32.803	0	-27.8106	ILMN_10246	MAP4K5	14	Homo sapiens mitogen-activated protein kinase kinase kinase kinase 5 (MAP4K5), transcript variant 2, mRNA.	KHS1; KHS; MAPKKKK5; GCKR
ILMN_1867119		25.1957	12	13.455	0.00527009	0	3.48941	12	4.33421	0.100132	-27.7836	ILMN_130582	HS.578401		EST10539 Adipose tissue, white I Homo sapiens cDNA 5 end, mRNA sequence
ILMN_2403458	SMARCB1	167.983	12	38.4096	0	0	102.889	12	28.5809	0	-27.7801	ILMN_20096	SMARCB1	22	Homo sapiens SWI/SNF related, matrix associated, actin dependent regulator of chromatin, subfamily b, member 1 (SMARCB1), transcript variant 2, mRNA.	Sfh1p; RDT; hSNFS; SNF5; Snr1; SNF5L1; INI1; BAF47
ILMN_1796059	ANKRD30A	88.3754	12	56.8564	0	0	12.8679	12	18.4249	0.0171278	-27.7177	ILMN_139182	ANKRD30A		PREDICTED: Homo sapiens ankyrin repeat domain 30A (ANKRD30A), mRNA.
ILMN_1786108	TUT1	113.814	12	11.3736	0	0	69.9023	12	23.1802	0	-27.7177	ILMN_6523	TUT1	11	Homo sapiens terminal uridylyl transferase 1, U6 snRNA-specific (TUT1), mRNA.	FLJ21850; MGC149809; PAPD2; TUTase; RBM21; FLJ22347; FLJ22267; MGC131987
ILMN_1803652	C9orf91	210.793	12	66.5556	0	0	108.508	12	46.8935	0	-27.7149	ILMN_21211	C9ORF91	9	Homo sapiens chromosome 9 open reading frame 91 (C9orf91), mRNA.	FLJ38045; RP11-402G3.2; DKFZp547P234
ILMN_2086105	SPRY4	547.453	12	230.785	0	0	244.795	12	39.8883	0	-27.7077	ILMN_27154	SPRY4	5	Homo sapiens sprouty homolog 4 (Drosophila) (SPRY4), mRNA.
ILMN_1701643	GDPD5	690.771	12	99.1111	0	0	374.682	12	225.244	0	-27.652	ILMN_16210	GDPD5	11	Homo sapiens glycerophosphodiester phosphodiesterase domain containing 5 (GDPD5), mRNA.	PP1665; GDE2
ILMN_2175094	TDRD1	392.034	12	85.4436	0	0	249.636	12	39.9571	0	-27.652	ILMN_162663	TDRD1	10	Homo sapiens tudor domain containing 1 (TDRD1), mRNA.	FLJ21082
ILMN_1695020	NEK3	79.5625	12	20.7279	0	0	41.3197	12	20.6781	0	-27.6213	ILMN_6601	NEK3	13	Homo sapiens NIMA (never in mitosis gene a)-related kinase 3 (NEK3), transcript variant 2, mRNA.	HSPK36; MGC29949
ILMN_2414826	VPS13A	78.8191	12	17.4396	0	0	45.4546	12	17.8948	0	-27.585	ILMN_12350	VPS13A	9	Homo sapiens vacuolar protein sorting 13 homolog A (S. cerevisiae) (VPS13A), transcript variant A, mRNA.	KIAA0986; CHAC; FLJ42030
ILMN_1806320	PPFIBP1	99.4367	12	18.0361	0	0	45.5211	12	36.7403	0	-27.557	ILMN_21261	PPFIBP1	12	Homo sapiens PTPRF interacting protein, binding protein 1 (liprin beta 1) (PPFIBP1), transcript variant 1, mRNA.	hSgt2p; L2; hSGT2
ILMN_2073543	HYPK	2301.69	12	234.769	0	0	1575.23	12	206.121	0	-27.501	ILMN_27741	HYPK	15	Homo sapiens Huntingtin interacting protein K (HYPK), mRNA.	HSPC136
ILMN_2215862	SLFN13	52.9194	12	9.21622	0	0	25.5524	12	14.7614	0.00527009	-27.3867	ILMN_23202	SLFN13	17	Homo sapiens schlafen family member 13 (SLFN13), mRNA.	FLJ31952; DKFZp686I026; SLFN10; DKFZp666J196
ILMN_1801866	BRWD1	39.3572	12	5.63064	0	0	14.8558	12	13.2945	0.00922266	-27.2912	ILMN_9041	BRWD1	21	Homo sapiens bromodomain and WD repeat domain containing 1 (BRWD1), transcript variant 2, mRNA.	C21orf107; FLJ43918; WDR9; N143
ILMN_1706687	KLHL5	1108.35	12	58.3255	0	0	755.624	12	90.6396	0	-27.2894	ILMN_414	KLHL5	4	Homo sapiens kelch-like 5 (Drosophila) (KLHL5), transcript variant 2, mRNA.
ILMN_1662188	WNT11	97.1269	12	18.1065	0	0	54.9063	12	25.469	0	-27.2894	ILMN_14896	WNT11	11	Homo sapiens wingless-type MMTV integration site family, member 11 (WNT11), mRNA.	MGC141948; HWNT11; MGC141946
ILMN_1754130	TRIM52	103.979	12	30.2022	0	0	56.9336	12	10.2869	0	-27.2795	ILMN_13905	TRIM52	5	Homo sapiens tripartite motif-containing 52 (TRIM52), mRNA.	RNF102; MGC16175
ILMN_1723480	BST2	617.949	12	121.512	0	0	394.107	12	133.182	0	-27.2789	ILMN_21302	BST2	19	Homo sapiens bone marrow stromal cell antigen 2 (BST2), mRNA.	CD317
ILMN_1791423	LOC401052	610.281	12	48.8126	0	0	377.459	12	156.801	0	-27.2532	ILMN_20300	LOC401052	3	Homo sapiens hypothetical LOC401052 (LOC401052), mRNA.
ILMN_2091412	FLT3LG	63.7547	12	16.2027	0	0	34.3864	12	11.8736	0.00131752	-27.1663	ILMN_4754	FLT3LG	19	Homo sapiens fms-related tyrosine kinase 3 ligand (FLT3LG), mRNA.
ILMN_1686750	MGEA5	3229.6	12	388.432	0	0	2217.22	12	567.183	0	-27.1663	ILMN_11399	MGEA5	10	Homo sapiens meningioma expressed antigen 5 (hyaluronidase) (MGEA5), mRNA.	MEA5; FLJ23355; NCOAT; FLJ11229; KIAA0679
ILMN_1747650	BMP6	113.67	12	18.6443	0	0	70.1442	12	16.0393	0	-27.0887	ILMN_1772	BMP6	6	Homo sapiens bone morphogenetic protein 6 (BMP6), mRNA.	VGR1; VGR
ILMN_1686513	CNTNAP3B	31.2046	12	6.19081	0.00395257	0	11.5276	12	6.03418	0.0171278	-27.0327	ILMN_45494	CNTNAP3B	9	PREDICTED: Homo sapiens contactin associated protein-like 3B, transcript variant 1 (CNTNAP3B), mRNA.
ILMN_2204909	XRCC2	880.274	12	137.292	0	0	599.555	12	108.763	0	-27.0327	ILMN_23276	XRCC2	7	Homo sapiens X-ray repair complementing defective repair in Chinese hamster cells 2 (XRCC2), mRNA.	DKFZp781P0919
ILMN_1893367		23.3597	12	7.73024	0.00658761	0	5.68854	12	3.30958	0.0382082	-26.8626	ILMN_80212	HS.170534		BX094716 NCI_CGAP_Kid11 Homo sapiens cDNA clone IMAGp998J225334, mRNA sequence
ILMN_2066066	HLA-DRB6	552.281	12	61.4027	0	0	364.063	12	120.458	0	-26.7876	ILMN_5312	HLA-DRB6	6	Homo sapiens major histocompatibility complex, class II, DR beta 6 (pseudogene) (HLA-DRB6) on chromosome 6.
ILMN_1869897		318.734	12	42.5612	0	0	212.546	12	42.866	0	-26.7876	ILMN_71879	HS.24119		Homo sapiens cDNA clone IMAGE:5297467
ILMN_1676407	LOC646100	31.3319	12	8.86214	0.00395257	0	11.6769	12	7.81062	0.0171278	-26.7876	ILMN_45705	LOC646100	7	PREDICTED: Homo sapiens hypothetical protein LOC646100 (LOC646100), mRNA.
ILMN_1744614	PLEKHG6	175.773	12	54.4899	0	0	96.9778	12	24.1197	0	-26.7876	ILMN_20134	PLEKHG6	12	Homo sapiens pleckstrin homology domain containing, family G (with RhoGef domain) member 6 (PLEKHG6), mRNA.	MGC126354; FLJ10665; MGC126353; MyoGEF; MGC126315
ILMN_1769615	FLRT2	184.725	12	18.0557	0	0	111.854	12	47.0845	0	-26.7858	ILMN_25288	FLRT2	14	Homo sapiens fibronectin leucine rich transmembrane protein 2 (FLRT2), mRNA.	KIAA0405
ILMN_1757237	DDEF2	238.129	12	56.9042	0	0	147.088	12	46.2655	0	-26.7807	ILMN_8233	DDEF2	2	Homo sapiens development and differentiation enhancing factor 2 (DDEF2), mRNA.	PAG3; Pap-alpha; SHAG1; FLJ42910; AMAP2; PAP; KIAA0400; CENTB3
ILMN_1866216		35.1165	12	7.73936	0	0	14.484	12	7.94751	0.0118577	-26.7807	ILMN_92906	HS.444999		BX114974 NCI_CGAP_Kid3 Homo sapiens cDNA clone IMAGp998C023886, mRNA sequence
ILMN_1720422	G3BP2	260.598	12	31.5537	0	0	172.474	12	32.1039	0	-26.6623	ILMN_14175	G3BP2	4	Homo sapiens GTPase activating protein (SH3 domain) binding protein 2 (G3BP2), transcript variant 3, mRNA.
ILMN_2313901	PAM	3594.35	12	197.766	0	0	2475.34	12	681.236	0	-26.6472	ILMN_2475	PAM	5	Homo sapiens peptidylglycine alpha-amidating monooxygenase (PAM), transcript variant 3, mRNA.	PHM; PAL
ILMN_2388955	C1orf183	55.5321	12	11.7014	0	0	27.434	12	15.6547	0.00395257	-26.6115	ILMN_9828	C1ORF183	1	Homo sapiens chromosome 1 open reading frame 183 (C1orf183), transcript variant 2, mRNA.	FLJ31105
ILMN_1798654	MCM6	422.667	12	51.9966	0	0	284.797	12	58.773	0	-26.546	ILMN_15791	MCM6	2	Homo sapiens minichromosome maintenance complex component 6 (MCM6), mRNA.	Mis5; P105MCM; MCG40308
ILMN_1791534	LOC731682	47.6306	12	38.2611	0	0	-1.20493	12	6.17114	0.599473	-26.5402	ILMN_30877	LOC731682		PREDICTED: Homo sapiens similar to HLA class II histocompatibility antigen, DQ(1) alpha chain precursor (DC-4 alpha chain) (LOC731682), mRNA.
ILMN_1808238	RBPMS2	1015.81	12	134.343	0	0	687.816	12	208.335	0	-26.4635	ILMN_18109	RBPMS2	15	Homo sapiens RNA binding protein with multiple splicing 2 (RBPMS2), mRNA.
ILMN_1761490	ZNF75	89.4266	12	22.5325	0	0	51.2812	12	18.1475	0	-26.4635	ILMN_956	ZNF75	X	Homo sapiens zinc finger protein 75 (D8C6) (ZNF75), mRNA.	MGC126327; ZNF75D; D8C6; ZNF82
ILMN_1657754	RPAP2	109.882	12	14.8487	0	0	67.8448	12	10.3164	0	-26.4389	ILMN_23904	RPAP2	1	Homo sapiens RNA polymerase II associated protein 2 (RPAP2), mRNA.	C1orf82; FLJ13150; RP11-163M2.4
ILMN_1739210	NSL1	696.739	12	92.1362	0	0	474.833	12	41.019	0	-26.3766	ILMN_5466	NSL1	1	Homo sapiens NSL1, MIND kinetochore complex component, homolog (S. cerevisiae) (NSL1), transcript variant 2, mRNA.	MIS14; C1orf48; DKFZP566O1646; DC8
ILMN_1732158	FMO2	1180.48	12	111.379	0	0	809.793	12	226.201	0	-26.3087	ILMN_4858	FMO2	1	Homo sapiens flavin containing monooxygenase 2 (non-functional) (FMO2), mRNA.	FMO1B1; FLJ40826
ILMN_2143822	ZNF148	716.576	12	62.8237	0	0	429.996	12	201.47	0	-26.2724	ILMN_20337	ZNF148	3	Homo sapiens zinc finger protein 148 (ZNF148), mRNA.	HT-BETA; ZBP-89; BFCOL1; BERF-1; ZFP148; pHZ-52
ILMN_1670383	PCDH7	25.6975	12	12.1288	0.00658761	0	4.61222	12	8.17957	0.0592885	-26.2684	ILMN_17183	PCDH7	4	Homo sapiens protocadherin 7 (PCDH7), transcript variant c, mRNA.	BHPCDH; BH-Pcdh
ILMN_1808500	CEP68	133.639	12	29.798	0	0	82.3563	12	20.1616	0	-26.2397	ILMN_8720	CEP68	2	Homo sapiens centrosomal protein 68kDa (CEP68), mRNA.	FLJ25920; KIAA0582
ILMN_1776640	MPL	44.3785	12	8.54269	0	0	21.4124	12	8.40406	0.00790514	-26.2397	ILMN_11213	MPL	1	Homo sapiens myeloproliferative leukemia virus oncogene (MPL), mRNA.	TPOR; MPLV; C-MPL; CD110
ILMN_1793549	PTPN4	129.695	12	15.7057	0	0	81.8414	12	26.1085	0	-26.2298	ILMN_29562	PTPN4	2	Homo sapiens protein tyrosine phosphatase, non-receptor type 4 (megakaryocyte) (PTPN4), mRNA.	PTPMEG1; PTPMEG
ILMN_1680434	MAPK8IP1	43.5764	12	29.6235	0	0	4.97738	12	3.88009	0.0527009	-26.1627	ILMN_27377	MAPK8IP1	11	Homo sapiens mitogen-activated protein kinase 8 interacting protein 1 (MAPK8IP1), mRNA.	PRKM8IP; JIP-1; JIP1; IB1
ILMN_1688318	MGC72104	401.382	12	28.333	0	0	253.38	12	99.3237	0	-26.0981	ILMN_26269	MGC72104	20	Homo sapiens similar to FRG1 protein (FSHD region gene 1 protein) (MGC72104), mRNA.
ILMN_1771376	PEA15	3366.23	12	179.437	0	0	2327.01	12	119.915	0	-25.9257	ILMN_4632	PEA15	1	Homo sapiens phosphoprotein enriched in astrocytes 15 (PEA15), mRNA.	HUMMAT1H; PEA-15; PED; MAT1; MAT1H; HMAT1
ILMN_2369756	CCDC46	143.219	12	36.0638	0	0	85.8107	12	22.236	0	-25.9206	ILMN_173004	CCDC46	17	Homo sapiens coiled-coil domain containing 46 (CCDC46), transcript variant 1, mRNA.	FLJ39610; MGC33887
ILMN_1751097	CREB3L2	909.433	12	114.175	0	0	623.623	12	96.646	0	-25.9116	ILMN_12716	CREB3L2	7	Homo sapiens cAMP responsive element binding protein 3-like 2 (CREB3L2), mRNA.	MGC131709; BBF2H7; MGC71006
ILMN_1794711	LOC642477	30.4575	12	8.99072	0.00395257	0	10.3879	12	9.55155	0.0171278	-25.8155	ILMN_36253	LOC642477	14	PREDICTED: Homo sapiens hypothetical protein LOC642477, transcript variant 2 (LOC642477), mRNA.
ILMN_1691570	METTL5	629.208	12	123.052	0	0	417.976	12	123.092	0	-25.8003	ILMN_9336	METTL5	2	Homo sapiens methyltransferase like 5 (METTL5), mRNA.	HSPC133; FLJ10459
ILMN_2189605	FAM122B	185.542	12	24.778	0	0	121.148	12	35.1311	0	-25.7873	ILMN_22712	FAM122B	X	Homo sapiens family with sequence similarity 122B (FAM122B), mRNA.	MGC131814; DKFZp686L20116; RP11-308B5.5
ILMN_2370882	ACSL5	81.513	12	17.0754	0	0	48.1723	12	10.7669	0	-25.7725	ILMN_6029	ACSL5	10	Homo sapiens acyl-CoA synthetase long-chain family member 5 (ACSL5), transcript variant 2, mRNA.	ACS2; FACL5; ACS5
ILMN_1739297	GALNT4	50.8454	12	9.39691	0	0	26.2593	12	6.98744	0.00395257	-25.7324	ILMN_15303	GALNT4	12	Homo sapiens UDP-N-acetyl-alpha-D-galactosamine:polypeptide N-acetylgalactosaminyltransferase 4 (GalNAc-T4) (GALNT4), mRNA.	GalNAcT4; GALNAC-T4
ILMN_2060212	TBC1D24	55.0902	12	13.9593	0	0	27.2684	12	15.8124	0.00395257	-25.6799	ILMN_34755	TBC1D24	16	Homo sapiens TBC1 domain family, member 24 (TBC1D24), mRNA. XM_945422	KIAA1171; MGC102885
ILMN_1718898	HOXC9	49.4648	12	9.63904	0	0	25.3031	12	5.52029	0.00527009	-25.5769	ILMN_10637	HOXC9	12	Homo sapiens homeobox C9 (HOXC9), mRNA.	HOX3; HOX3B
ILMN_1812073	ATP6V1B1	74.2428	12	10.2775	0	0	40.5705	12	20.1757	0	-25.519	ILMN_138896	ATP6V1B1	2	Homo sapiens ATPase, H+ transporting, lysosomal 56/58kDa, V1 subunit B1 (Renal tubular acidosis with deafness) (ATP6V1B1), mRNA.	VATB; VPP3; ATP6B1; MGC32642; RTA1B; VMA2
ILMN_1810915	FAAH	69.0614	12	14.4693	0	0	39.415	12	14.8613	0.00131752	-25.5154	ILMN_12578	FAAH	1	Homo sapiens fatty acid amide hydrolase (FAAH), mRNA.	FAAH-1; MGC138146; MGC102823
ILMN_1721316	TNFRSF10A	75.4151	12	14.2133	0	0	40.8747	12	21.0246	0.00131752	-25.5011	ILMN_20246	TNFRSF10A	8	Homo sapiens tumor necrosis factor receptor superfamily, member 10a (TNFRSF10A), mRNA.	TRAILR1; MGC9365; APO2; DR4; CD261; TRAILR-1
ILMN_1708427	KPNA3	148.543	12	45.9376	0	0	82.6432	12	27.1097	0	-25.4054	ILMN_1513	KPNA3	13	Homo sapiens karyopherin alpha 3 (importin alpha 4) (KPNA3), mRNA.	IPOA4; SRP4; hSRP1; SRP1gamma
ILMN_1676256	TPSAB1	612.474	12	172.628	0	0	367.12	12	106.048	0	-25.3441	ILMN_28888	TPSAB1	16	Homo sapiens tryptase alpha/beta 1 (TPSAB1), mRNA.	TPS2; TPSB1; alpha II; TPS1
ILMN_1667948	SPATA18	77.5909	12	10.4435	0	0	45.5756	12	12.2558	0	-25.331	ILMN_20280	SPATA18	4	Homo sapiens spermatogenesis associated 18 homolog (rat) (SPATA18), mRNA.	FLJ32906
ILMN_2210934	NR3C2	108.883	12	17.6584	0	0	67.7448	12	19.7637	0	-25.3214	ILMN_166092	NR3C2	4	Homo sapiens nuclear receptor subfamily 3, group C, member 2 (NR3C2), mRNA.	MGC133092; MR; MLR; MCR
ILMN_1666269	CTSZ	360.18	12	89.072	0	0	214.542	12	81.7074	0	-25.2921	ILMN_23976	CTSZ	20	Homo sapiens cathepsin Z (CTSZ), mRNA.	CTSX
ILMN_2339266	LAMA2	376.506	12	114.46	0	0	217.321	12	43.5324	0	-25.2921	ILMN_176689	LAMA2	6	Homo sapiens laminin, alpha 2 (merosin, congenital muscular dystrophy) (LAMA2), transcript variant 1, mRNA.	LAMM
ILMN_1775448	PFN2	237.673	12	40.9345	0	0	150.042	12	58.1298	0	-25.2471	ILMN_1531	PFN2	3	Homo sapiens profilin 2 (PFN2), transcript variant 1, mRNA.	D3S1319E; PFL
ILMN_1727633	PVRL3	103.251	12	17.9132	0	0	63.8248	12	6.10887	0	-25.2348	ILMN_2284	PVRL3	3	Homo sapiens poliovirus receptor-related 3 (PVRL3), mRNA.	PRR3; PPR3; DKFZP566B0846; CDw113; CD113; PVRR3; FLJ90624; nectin-3
ILMN_1689456	ZBTB20	870.961	12	39.3345	0	0	599.484	12	170.763	0	-25.2275	ILMN_27339	ZBTB20	3	Homo sapiens zinc finger and BTB domain containing 20 (ZBTB20), mRNA.	DKFZp566F123; ODA-8S; HOF; ZNF288; DPZF
ILMN_2262275	TRIM13	427.545	12	52.8181	0	0	290.665	12	53.5996	0	-25.1672	ILMN_14225	TRIM13	13	Homo sapiens tripartite motif-containing 13 (TRIM13), transcript variant 4, mRNA.	RNF77; CAR; LEU5; RFP2; DLEU5
ILMN_1766542	LOC641705	33.882	12	10.7415	0.00395257	0	13.8533	12	8.39278	0.0131752	-25.1325	ILMN_38204	LOC641705	1	PREDICTED: Homo sapiens similar to KIAA1839 protein (LOC641705), mRNA.
ILMN_1795344	GOLPH4	136.043	12	70.8912	0	0	45.2156	12	25.2959	0	-25.1182	ILMN_4644	GOLPH4	3	Homo sapiens golgi phosphoprotein 4 (GOLPH4), mRNA.	P138; GIMPC; GPP130
ILMN_1808590	GUCY1A3	434.111	12	131.144	0	0	247.216	12	84.1435	0	-25.0971	ILMN_11680	GUCY1A3	4	Homo sapiens guanylate cyclase 1, soluble, alpha 3 (GUCY1A3), mRNA.	GUCA3; GC-SA3; GUC1A3; GUCSA3
ILMN_1747744	LHFPL2	336.52	12	102.9	0	0	193.817	12	51.5108	0	-25.0743	ILMN_26106	LHFPL2	5	Homo sapiens lipoma HMGIC fusion partner-like 2 (LHFPL2), mRNA.	KIAA0206
ILMN_2075334	HIST1H4C	4198.48	12	439.265	0	0	2581.31	12	1169.94	0	-24.9939	ILMN_30043	HIST1H4C	6	Homo sapiens histone cluster 1, H4c (HIST1H4C), mRNA.	H4FG; dJ221C16.1; H4/g
ILMN_1668446	ABCA9	53.2966	12	13.6539	0	0	28.0577	12	13.2614	0.00395257	-24.9351	ILMN_137029	ABCA9	17	Homo sapiens ATP-binding cassette, sub-family A (ABC1), member 9 (ABCA9), mRNA.	EST640918; DKFZp686F2450; MGC75415
ILMN_2402131	TAF15	44.9183	12	12.8538	0	0	21.8165	12	9.75208	0.00790514	-24.9351	ILMN_18165	TAF15	17	Homo sapiens TAF15 RNA polymerase II, TATA box binding protein (TBP)-associated factor, 68kDa (TAF15), transcript variant 2, mRNA.	TAFII68; TAF2N; RBP56; hTAFII68; Npl3
ILMN_1835686		32.0723	12	8.17473	0.00395257	0	9.41635	12	13.1284	0.0237154	-24.9042	ILMN_106737	HS.543067		Homo sapiens mRNA; cDNA DKFZp761H2217 (from clone DKFZp761H2217)
ILMN_1760305	KIAA1545	116.826	12	36.3744	0	0	64.2469	12	14.5983	0	-24.9042	ILMN_40920	KIAA1545	12	PREDICTED: Homo sapiens KIAA1545 protein (KIAA1545), mRNA.
ILMN_2367707	PKN1	117.091	12	20.1883	0	0	73.7899	12	14.3013	0	-24.9003	ILMN_13516	PKN1	19	Homo sapiens protein kinase N1 (PKN1), transcript variant 1, mRNA.	PRKCL1; PAK1; PKN; DBK; PRK1; MGC46204
ILMN_2240597	TCEA2	79.9479	12	17.4114	0	0	47.474	12	15.8115	0	-24.8639	ILMN_10248	TCEA2	20	Homo sapiens transcription elongation factor A (SII), 2 (TCEA2), transcript variant 1, mRNA.	TFIIS
ILMN_1670693	LIPE	2391.17	12	238.542	0	0	1580.2	12	558.086	0	-24.8368	ILMN_896	LIPE	19	Homo sapiens lipase, hormone-sensitive (LIPE), mRNA.	LHS; HSL
ILMN_1790807	XPC	549.165	12	77.7028	0	0	376.336	12	47.0264	0	-24.7843	ILMN_4555	XPC	3	Homo sapiens xeroderma pigmentosum, complementation group C (XPC), mRNA.	XP3; XPCC
ILMN_1807031	C14orf28	134.103	12	20.6523	0	0	83.5532	12	31.8328	0	-24.7606	ILMN_7861	C14ORF28	14	Homo sapiens chromosome 14 open reading frame 28 (C14orf28), mRNA.	DRIP1; c14_5270
ILMN_1801703	CPLX1	185.913	12	23.914	0	0	122.315	12	37.3796	0	-24.7606	ILMN_30247	CPLX1	4	Homo sapiens complexin 1 (CPLX1), mRNA.	CPX-I; CPX1
ILMN_1653504	EDG1	435.393	12	60.1711	0	0	296.929	12	62.8038	0	-24.7606	ILMN_138993	EDG1	1	Homo sapiens endothelial differentiation, sphingolipid G-protein-coupled receptor, 1 (EDG1), mRNA.	CHEDG1; S1PR1; EDG-1; D1S3362; ECGF1
ILMN_1673804	ZNF426	120.232	12	18.6239	0	0	76.0874	12	17.2082	0	-24.7606	ILMN_13082	ZNF426	19	Homo sapiens zinc finger protein 426 (ZNF426), mRNA.	MGC2663
ILMN_2220403	C6orf72	96.9889	12	25.9907	0	0	55.9631	12	15.4806	0	-24.6694	ILMN_6772	C6ORF72	6	Homo sapiens chromosome 6 open reading frame 72 (C6orf72), mRNA.	dJ12G14.2
ILMN_1707649	MPDZ	602.042	12	60.8268	0	0	412.419	12	122.632	0	-24.6471	ILMN_8353	MPDZ	9	Homo sapiens multiple PDZ domain protein (MPDZ), mRNA.	FLJ25909; DKFZp781P216; FLJ34626; MUPP1; FLJ90240
ILMN_1793730	TM7SF4	39.7585	12	24.5452	0	0	6.5006	12	9.8806	0.0382082	-24.6092	ILMN_23744	TM7SF4	8	Homo sapiens transmembrane 7 superfamily member 4 (TM7SF4), mRNA.	FIND; MGC138225; DCSTAMP; MGC138223
ILMN_1716071	PAQR3	78.9416	12	21.1953	0	0	44.5078	12	17.1397	0	-24.5977	ILMN_20371	PAQR3	4	Homo sapiens progestin and adipoQ receptor family member III (PAQR3), mRNA.	RKTG
ILMN_1655622	PRKRIR	897.705	12	107.954	0	0	620.487	12	96.0522	0	-24.5977	ILMN_15046	PRKRIR	11	Homo sapiens protein-kinase, interferon-inducible double stranded RNA dependent inhibitor, repressor of (P58 repressor) (PRKRIR), mRNA.	MGC102750; DAP4; P52rIPK
ILMN_1676088	MSRB3	689.136	12	99.4356	0	0	474.705	12	127.669	0	-24.5941	ILMN_23954	MSRB3	12	Homo sapiens methionine sulfoxide reductase B3 (MSRB3), transcript variant 1, mRNA.	FLJ36866; DKFZp686C1178
ILMN_1813837	C9orf9	93.2922	12	17.447	0	0	57.1173	12	8.043	0	-24.5755	ILMN_12570	C9ORF9	9	Homo sapiens chromosome 9 open reading frame 9 (C9orf9), mRNA.
ILMN_1753819	RFFL	152.265	12	26.2118	0	0	98.8269	12	18.2521	0	-24.5514	ILMN_18313	RFFL	17	Homo sapiens ring finger and FYVE-like domain containing 1 (RFFL), transcript variant 1, mRNA.	RNF189; RNF34L
ILMN_2373831	BTN3A3	115.572	12	14.2086	0	0	67.6842	12	31.4765	0	-24.5349	ILMN_20851	BTN3A3	6	Homo sapiens butyrophilin, subfamily 3, member A3 (BTN3A3), transcript variant 2, mRNA.	BTF3
ILMN_2288784	CCDC34	55.2658	12	14.7781	0	0	28.3795	12	14.548	0.00395257	-24.5349	ILMN_2645	CCDC34	11	Homo sapiens coiled-coil domain containing 34 (CCDC34), transcript variant 1, mRNA.	L15; NY-REN-41; RAMA3
ILMN_1719290	CRYZL1	182.408	12	19.6749	0	0	112.042	12	47.6255	0	-24.4639	ILMN_17071	CRYZL1	21	Homo sapiens crystallin, zeta (quinone reductase)-like 1 (CRYZL1), transcript variant 2, mRNA.	QOH-1; 4P11
ILMN_1669497	OSBPL10	142.598	12	25.0302	0	0	92.1125	12	20.4413	0	-24.3973	ILMN_11112	OSBPL10	3	Homo sapiens oxysterol binding protein-like 10 (OSBPL10), mRNA.	ORP10; FLJ20363; OSBP9
ILMN_1699208	NAP1L1	762.415	12	179.23	0	0	491.101	12	57.3709	0	-24.3433	ILMN_5405	NAP1L1	12	Homo sapiens nucleosome assembly protein 1-like 1 (NAP1L1), transcript variant 1, mRNA.	NAP1; NRP; NAP1L; FLJ16112; MGC23410; MGC8688
ILMN_1770892	YY1	325.202	12	42.5347	0	0	220.483	12	58.2324	0	-24.3397	ILMN_4019	YY1	14	Homo sapiens YY1 transcription factor (YY1), mRNA.	UCRBP; YIN-YANG-1; DELTA; NF-E1
ILMN_1812297	CYP26B1	917.276	12	299.968	0	0	520.354	12	69.5981	0	-24.2975	ILMN_28662	CYP26B1	2	Homo sapiens cytochrome P450, family 26, subfamily B, polypeptide 1 (CYP26B1), mRNA.	CYP26A2; MGC129613; P450RAI-2; DKFZp686G0638
ILMN_1810100	PBX3	474.915	12	52.861	0	0	325.516	12	80.1547	0	-24.2859	ILMN_23493	PBX3	9	Homo sapiens pre-B-cell leukemia homeobox 3 (PBX3), mRNA.
ILMN_1706502	EIF2AK2	580.328	12	92.3417	0	0	399.414	12	109.536	0	-24.2729	ILMN_20636	EIF2AK2	2	Homo sapiens eukaryotic translation initiation factor 2-alpha kinase 2 (EIF2AK2), mRNA.	PRKR; PKR; MGC126524; EIF2AK1
ILMN_1757845	SPIRE1	523.768	12	82.8453	0	0	359.832	12	75.4826	0	-24.2523	ILMN_2975	SPIRE1	18	Homo sapiens spire homolog 1 (Drosophila) (SPIRE1), mRNA.	Spir-1; MGC150622; MGC150621
ILMN_1788250	LDOC1	275.067	12	36.5117	0	0	177.804	12	65.6756	0	-24.1289	ILMN_8953	LDOC1	X	Homo sapiens leucine zipper, down-regulated in cancer 1 (LDOC1), mRNA.	Mart7; Mar7; BCUR1
ILMN_2367469	CARS	267.911	12	21.2924	0	0	180.55	12	22.9485	0	-24.104	ILMN_172747	CARS	11	Homo sapiens cysteinyl-tRNA synthetase (CARS), transcript variant 4, mRNA.	CARS1; CYSRS; MGC:11246
ILMN_1776147	C21orf59	241.287	12	40.4181	0	0	161.857	12	15.9747	0	-24.0866	ILMN_12103	C21ORF59	21	Homo sapiens chromosome 21 open reading frame 59 (C21orf59), mRNA.	FLJ37137; FLJ20467; FLJ40247; C21orf48
ILMN_1734276	PMEPA1	1445.13	12	186.461	0	0	712.228	12	576.775	0	-23.9739	ILMN_13834	PMEPA1	20	Homo sapiens prostate transmembrane protein, androgen induced 1 (PMEPA1), transcript variant 2, mRNA.	STAG1; PMEPA1
ILMN_2372398	ALDH5A1	212.482	12	58.483	0	0	119.217	12	53.0416	0	-23.8646	ILMN_1025	ALDH5A1	6	Homo sapiens aldehyde dehydrogenase 5 family, member A1 (succinate-semialdehyde dehydrogenase) (ALDH5A1), nuclear gene encoding mitochondrial protein, transcript variant 2, mRNA.	SSDH; SSADH
ILMN_1807925	GNG2	474.298	12	68.1015	0	0	299.04	12	125.076	0	-23.8561	ILMN_5207	GNG2	14	Homo sapiens guanine nucleotide binding protein (G protein), gamma 2 (GNG2), mRNA.
ILMN_1745784	ZNF324	113.154	12	20.0774	0	0	71.6133	12	14.4341	0	-23.8041	ILMN_29920	ZNF324	19	Homo sapiens zinc finger protein 324 (ZNF324), mRNA.	ZF5128; ZNF324A
ILMN_1742866	F2R	81.8003	12	19.452	0	0	48.4503	12	16.2771	0	-23.7559	ILMN_25961	F2R	5	Homo sapiens coagulation factor II (thrombin) receptor (F2R), mRNA.	PAR1; TR; HTR; CF2R
ILMN_1792671	C12orf29	109.436	12	28.2837	0	0	65.1689	12	21.2446	0	-23.7266	ILMN_26574	C12ORF29	12	Homo sapiens chromosome 12 open reading frame 29 (C12orf29), mRNA.	MGC102978; FLJ38158; DKFZp313K0436; DKFZp686L04169; DKFZp434N2030
ILMN_1701314	LOC399900	7432.94	12	911.075	0	0	5213.17	12	659.212	0	-23.7034	ILMN_15719	LOC399900	11	Homo sapiens hypothetical gene supported by AK093779 (LOC399900), mRNA.
ILMN_2407851	IL17RD	772.041	12	89.1538	0	0	535.663	12	63.4123	0	-23.6134	ILMN_179882	IL17RD	3	Homo sapiens interleukin 17 receptor D (IL17RD), transcript variant 1, mRNA.	MGC133309; FLJ35755; DKFZp434N1928; IL-17RD; SEF; IL17RLM
ILMN_1706553	SMG7	389.282	12	41.3327	0	0	266.536	12	51.5368	0	-23.6134	ILMN_29503	SMG7	1	Homo sapiens Smg-7 homolog, nonsense mediated mRNA decay factor (C. elegans) (SMG7), transcript variant 1, mRNA.	EST1C; SMG-7; FLJ23717; C1orf16; SGA56M; KIAA0250
ILMN_1718932	MTRR	275.991	12	91.7335	0	0	154.427	12	39.0579	0	-23.5553	ILMN_13753	MTRR	5	Homo sapiens 5-methyltetrahydrofolate-homocysteine methyltransferase reductase (MTRR), transcript variant 2, mRNA.	MSR; MGC129643
ILMN_1654612	ZNF589	110.819	12	28.3304	0	0	65.2806	12	25.2081	0	-23.5541	ILMN_26968	ZNF589	3	Homo sapiens zinc finger protein 589 (ZNF589), mRNA.	SZF1
ILMN_2160476	CCL22	55.5603	12	40.4198	0	0	5.83164	12	10.0775	0.0289855	-23.4755	ILMN_21395	CCL22	16	Homo sapiens chemokine (C-C motif) ligand 22 (CCL22), mRNA.	A-152E5.1; MGC34554; DC/B-CK; SCYA22; MDC; STCP-1; ABCD-1
ILMN_1710209	FLJ20160	186.715	12	17.5265	0	0	123.946	12	21.2741	0	-23.4755	ILMN_5981	FLJ20160	2	Homo sapiens FLJ20160 protein (FLJ20160), mRNA.
ILMN_1757877	HCFC1R1	868.659	12	163.289	0	0	592.39	12	138.515	0	-23.4755	ILMN_18642	HCFC1R1	16	Homo sapiens host cell factor C1 regulator 1 (XPO1 dependent) (HCFC1R1), transcript variant 3, mRNA.	MGC99622; HPIP; FLJ20568; MGC70711
ILMN_1689318	NUAK1	1190.2	12	213.067	0	0	812.036	12	245.084	0	-23.3996	ILMN_12806	NUAK1	12	Homo sapiens NUAK family, SNF1-like kinase, 1 (NUAK1), mRNA.	KIAA0537; ARK5
ILMN_1761968	PPP1R14A	661.475	12	134.459	0	0	443.692	12	110.934	0	-23.3996	ILMN_20916	PPP1R14A	19	Homo sapiens protein phosphatase 1, regulatory (inhibitor) subunit 14A (PPP1R14A), mRNA.	CPI-17; CPI17; PPP1INL
ILMN_1680659	C11orf63	94.237	12	16.6836	0	0	58.36	12	14.3098	0	-23.3835	ILMN_9753	C11ORF63	11	Homo sapiens chromosome 11 open reading frame 63 (C11orf63), transcript variant 1, mRNA.	FLJ23554
ILMN_1795442	LAMA4	1625.65	12	200.021	0	0	1118.92	12	344.773	0	-23.371	ILMN_4021	LAMA4	6	Homo sapiens laminin, alpha 4 (LAMA4), mRNA.	LAMA3; DKFZp686D23145; LAMA4*-1
ILMN_1801105	PRKCD	1245.65	12	253.203	0	0	791.569	12	296.993	0	-23.367	ILMN_17591	PRKCD	3	Homo sapiens protein kinase C, delta (PRKCD), transcript variant 1, mRNA.	MAY1; MGC49908; nPKC-delta
ILMN_2390472	TTC14	267.115	12	61.0869	0	0	172.166	12	50.298	0	-23.3439	ILMN_6310	TTC14	3	Homo sapiens tetratricopeptide repeat domain 14 (TTC14), transcript variant 1, mRNA.	DRDL5813; KIAA1980; DKFZp313M1015; FLJ00166; PRO19630
ILMN_1754234	ZMYND11	1660.81	12	244.76	0	0	1162.23	12	157.454	0	-23.3439	ILMN_6130	ZMYND11	10	Homo sapiens zinc finger, MYND domain containing 11 (ZMYND11), transcript variant 1, mRNA.	RP11-486H9.1; BRAM1; MGC111056; BS69
ILMN_2117569	C1orf176	511.707	12	95.4306	0	0	348.276	12	70.6739	0	-23.318	ILMN_26136	C1ORF176	1	Homo sapiens chromosome 1 open reading frame 176 (C1orf176), mRNA.	FLJ21144; FLJ13183; FLJ11445
ILMN_1739283	UPF2	378.652	12	40.0513	0	0	259.579	12	48.0917	0	-23.318	ILMN_21163	UPF2	10	Homo sapiens UPF2 regulator of nonsense transcripts homolog (yeast) (UPF2), transcript variant 2, mRNA.	smg-3; KIAA1408; MGC138835; HUPF2; DKFZP434D222; RENT2; MGC138834
ILMN_1833858		52.4269	12	9.73908	0	0	28.2465	12	10.1318	0.00395257	-23.2866	ILMN_73404	HS.66187		Homo sapiens clone 23700 mRNA sequence
ILMN_1723115	CLEC4F	19.5535	12	7.5341	0.00790514	0	2.83716	12	7.51093	0.102767	-23.2373	ILMN_28702	CLEC4F	2	Homo sapiens C-type lectin domain family 4, member F (CLEC4F), mRNA.	KCLR; CLECSF13; FLJ39110
ILMN_1788211	SNX19	189.136	12	46.7554	0	0	117.667	12	39.1263	0	-23.1701	ILMN_11205	SNX19	11	Homo sapiens sorting nexin 19 (SNX19), mRNA.	CHET8; DKFZp667I205; KIAA0254
ILMN_2235745	GRIPAP1	2081.17	12	232.552	0	0	1459.69	12	193.433	0	-23.1513	ILMN_172137	GRIPAP1	X	Homo sapiens GRIP1 associated protein 1 (GRIPAP1), transcript variant 2, mRNA.	DKFZp434P0630; MGC126593; GRASP-1; KIAA1167; MGC126595
ILMN_2316386	GPBAR1	291.652	12	48.9008	0	0	198.454	12	37.6148	0	-23.1426	ILMN_173835	GPBAR1	2	Homo sapiens G protein-coupled bile acid receptor 1 (GPBAR1), transcript variant 1, mRNA.	GPR131; M-BAR; GPCR; GPCR19; BG37; TGR5; MGC40597
ILMN_1738229	NDRG3	175.123	12	25.517	0	0	116.047	12	26.9486	0	-23.1426	ILMN_8447	NDRG3	20	Homo sapiens NDRG family member 3 (NDRG3), transcript variant 2, mRNA.	FLJ13556
ILMN_2394250	PLEKHA1	350.783	12	49.8006	0	0	240.208	12	50.2508	0	-23.1426	ILMN_9430	PLEKHA1	10	Homo sapiens pleckstrin homology domain containing, family A (phosphoinositide binding specific) member 1 (PLEKHA1), transcript variant 1, mRNA.	TAPP1
ILMN_2321064	BAX	67.3137	12	20.2663	0	0	34.1299	12	18.0558	0.00131752	-23.1361	ILMN_11763	BAX	19	Homo sapiens BCL2-associated X protein (BAX), transcript variant sigma, mRNA.	Bax zeta
ILMN_1814194	TCF4	880.788	12	76.6919	0	0	587.675	12	206.308	0	-23.1236	ILMN_12126	TCF4	18	Homo sapiens transcription factor 4 (TCF4), transcript variant 2, mRNA.	SEF2; ITF2; MGC149723; SEF2-1A; MGC149724; SEF2-1B; PTHS; SEF2-1; E2-2
ILMN_1699867	IGF2	29.5527	12	7.45615	0.00395257	0	10.7828	12	9.11333	0.0184453	-23.1072	ILMN_22856	IGF2	11	Homo sapiens insulin-like growth factor 2 (somatomedin A) (IGF2), mRNA.	FLJ44734
ILMN_2311041	MRPL52	44.728	12	10.0912	0	0	19.3295	12	15.7933	0.00922266	-23.0112	ILMN_16276	MRPL52	14	Homo sapiens mitochondrial ribosomal protein L52 (MRPL52), nuclear gene encoding mitochondrial protein, transcript variant 6, mRNA.
ILMN_2336094	ODZ3	361.217	12	43.2334	0	0	247.779	12	64.5356	0	-23.0112	ILMN_179907	ODZ3	4	Homo sapiens odz, odd Oz/ten-m homolog 3 (Drosophila) (ODZ3), mRNA.	FLJ10886; FLJ10474; KIAA1455; Ten-m3
ILMN_2394305	PDGFB	95.4919	12	30.8572	0	0	50.777	12	21.5088	0	-22.9819	ILMN_30109	PDGFB	22	Homo sapiens platelet-derived growth factor beta polypeptide (simian sarcoma viral (v-sis) oncogene homolog) (PDGFB), transcript variant 2, mRNA.	FLJ12858; PDGF2; c-sis; SSV; SIS
ILMN_1674817	C1orf115	1738.11	12	72.3078	0	0	1122.65	12	450.983	0	-22.9715	ILMN_30321	C1ORF115	1	Homo sapiens chromosome 1 open reading frame 115 (C1orf115), mRNA.	FLJ14146; RP11-322F10.4
ILMN_2192385	TTC19	338.514	12	58.9748	0	0	215.103	12	88.4084	0	-22.9715	ILMN_26390	TTC19	17	Homo sapiens tetratricopeptide repeat domain 19 (TTC19), mRNA.	MGC19520; 2010204O13Rik; FLJ20343; MGC138312
ILMN_1748881	MRAS	449.557	12	83.6684	0	0	260.575	12	140.453	0	-22.9568	ILMN_19997	MRAS	3	Homo sapiens muscle RAS oncogene homolog (MRAS), transcript variant 1, mRNA.	RRAS3; M-RAs; FLJ42964; R-RAS3
ILMN_1724181	IL15	86.9866	12	16.9635	0	0	53.4136	12	12.0589	0	-22.9156	ILMN_16803	IL15	4	Homo sapiens interleukin 15 (IL15), transcript variant 3, mRNA.	MGC9721; IL-15
ILMN_1799467	SAMD9L	303.499	12	78.8459	0	0	180.515	12	71.3091	0	-22.8705	ILMN_27133	SAMD9L	7	Homo sapiens sterile alpha motif domain containing 9-like (SAMD9L), mRNA.	FLJ39885; DRIF2; C7orf6; UEF1; KIAA2005
ILMN_1742330	PLXNB1	116.055	12	34.6666	0	0	66.5369	12	10.5995	0	-22.8031	ILMN_22628	PLXNB1	3	Homo sapiens plexin B1 (PLXNB1), mRNA.	PLXN5; PLEXIN-B1; KIAA0407; SEP
ILMN_2361104	ZMAT3	3026.47	12	519.355	0	0	2113.6	12	203.175	0	-22.7975	ILMN_9027	ZMAT3	3	Homo sapiens zinc finger, matrin type 3 (ZMAT3), transcript variant 2, mRNA.	PAG608; WIG1; FLJ12296; WIG-1; MGC10613
ILMN_1715189	LHX6	553.078	12	169.253	0	0	328.13	12	69.9045	0	-22.7953	ILMN_18108	LHX6	9	Homo sapiens LIM homeobox 6 (LHX6), transcript variant 2, mRNA.	MGC119545; MGC119542; MGC119544; LHX6.1
ILMN_1664920	C19orf12	1713.9	12	158.547	0	0	1203.92	12	324.065	0	-22.7526	ILMN_11811	C19ORF12	19	Homo sapiens chromosome 19 open reading frame 12 (C19orf12), transcript variant 1, mRNA.	DKFZP762D096; MGC10922
ILMN_1796629	EDNRA	159.653	12	19.8867	0	0	104.644	12	35.5888	0	-22.6982	ILMN_8606	EDNRA	4	Homo sapiens endothelin receptor type A (EDNRA), mRNA.	ETRA; ETA
ILMN_1796206	LOC642678	43.9221	12	16.5874	0	0	17.3457	12	13.3201	0.00922266	-22.5652	ILMN_38908	LOC642678	2	PREDICTED: Homo sapiens similar to myeloid/lymphoid or mixed-lineage leukemia 3 isoform 2 (LOC642678), mRNA.
ILMN_2405642	DHDDS	1062.82	12	242.023	0	0	605.534	12	317.169	0	-22.5045	ILMN_11082	DHDDS	1	Homo sapiens dehydrodolichyl diphosphate synthase (DHDDS), transcript variant 1, mRNA.	HDS; DS; CIT; CPT; FLJ13102
ILMN_1692276	GGPS1	403.599	12	47.6046	0	0	276.299	12	85.9708	0	-22.487	ILMN_137664	GGPS1	1	Homo sapiens geranylgeranyl diphosphate synthase 1 (GGPS1), transcript variant 2, mRNA.	GGPPS1; GGPPS
ILMN_1698668	NR1D2	55.1958	12	26.4176	0	0	20.8179	12	10.6836	0.00790514	-22.487	ILMN_17981	NR1D2		PREDICTED: Homo sapiens nuclear receptor subfamily 1, group D, member 2 (NR1D2), mRNA.
ILMN_2053103	SLC40A1	1500.51	12	365.525	0	0	973.952	12	188.524	0	-22.4781	ILMN_182851	SLC40A1	2	Homo sapiens solute carrier family 40 (iron-regulated transporter), member 1 (SLC40A1), mRNA.	IREG1; HFE4; MST079; FPN1; MTP1; MSTP079; SLC11A3
ILMN_1658356	DKFZP586H2123	481.755	12	224.681	0	0	183.52	12	131.818	0	-22.4404	ILMN_13049	DKFZP586H2123	11	Homo sapiens regeneration associated muscle protease (DKFZP586H2123), transcript variant 1, mRNA.	RAMP; FP938
ILMN_1668526	GVIN1	153.707	12	16.9196	0	0	89.98	12	46.224	0	-22.4404	ILMN_32528	GVIN1	11	PREDICTED: Homo sapiens GTPase, very large interferon inducible 1 (GVIN1), mRNA.
ILMN_1808122	LOC652377	35.0373	12	9.8644	0	0	13.1826	12	12.9279	0.0105402	-22.4404	ILMN_25349	LOC652377		PREDICTED: Homo sapiens similar to C1q and tumor necrosis factor related protein 4 (LOC652377), mRNA.
ILMN_2192620	LOC90379	106.237	12	19.292	0	0	67.4679	12	9.49029	0	-22.4404	ILMN_4715	LOC90379	19	Homo sapiens hypothetical protein BC002926 (LOC90379), mRNA.	MGC99481
ILMN_1702837	PSMD1	789.526	12	72.7205	0	0	552.012	12	109.79	0	-22.4404	ILMN_3914	PSMD1	2	Homo sapiens proteasome (prosome, macropain) 26S subunit, non-ATPase, 1 (PSMD1), mRNA.	S1; MGC133041; P112; MGC133040
ILMN_2310703	RPS26L	1101.77	12	176.77	0	0	637.562	12	362.648	0	-22.4404	ILMN_27668	RPS26L	13	Homo sapiens 40S ribosomal protein S26-like (RPS26L) on chromosome 13.	RPS26
ILMN_1701165	BCL7C	63.1649	12	10.357	0	0	36.4147	12	9.87178	0.00131752	-22.3987	ILMN_137939	BCL7C		PREDICTED: Homo sapiens B-cell CLL/lymphoma 7C, transcript variant 2 (BCL7C), mRNA.
ILMN_2197247	POLR3A	118.355	12	17.2365	0	0	76.2256	12	23.608	0	-22.3123	ILMN_175644	POLR3A	10	Homo sapiens polymerase (RNA) III (DNA directed) polypeptide A, 155kDa (POLR3A), mRNA.	RPC155; hRPC155; RPC1
ILMN_1801040	SPN	114.958	12	14.4212	0	0	73.8326	12	11.5024	0	-22.25	ILMN_18556	SPN	16	Homo sapiens sialophorin (leukosialin, CD43) (SPN), transcript variant 1, mRNA.	GPL115; CD43; LSN
ILMN_1673138	ZBTB33	415.996	12	40.1789	0	0	287.871	12	61.269	0	-22.25	ILMN_12472	ZBTB33	X	Homo sapiens zinc finger and BTB domain containing 33 (ZBTB33), mRNA.	ZNF348; ZNF-kaiso
ILMN_1811303	NR5A2	80.0345	12	16.3331	0	0	42.1528	12	26.4857	0	-22.2096	ILMN_14912	NR5A2	1	Homo sapiens nuclear receptor subfamily 5, group A, member 2 (NR5A2), transcript variant 2, mRNA.	FTF; B1F2; FTZ-F1beta; hB1F; hB1F-2; LRH-1; B1F; FTZ-F1; CPF
ILMN_1874901		249.023	12	19.56	0	0	115.609	12	107.755	0	-22.1982	ILMN_92101	HS.438979		PREDICTED: Homo sapiens hypothetical LOC389393 (LOC389393), mRNA
ILMN_1699695	TNFRSF21	1493.49	12	142.632	0	0	960.896	12	398.409	0	-22.1968	ILMN_9651	TNFRSF21	6	Homo sapiens tumor necrosis factor receptor superfamily, member 21 (TNFRSF21), mRNA.	MGC31965; BM-018; DR6
ILMN_1676448	WDFY1	735.455	12	86.497	0	0	514.617	12	120.613	0	-22.1655	ILMN_26189	WDFY1	2	Homo sapiens WD repeat and FYVE domain containing 1 (WDFY1), mRNA.	FENS-1; ZFYVE17; WDF1
ILMN_1809437	RHBDD2	796.298	12	105.619	0	0	557.855	12	158.638	0	-22.1356	ILMN_17498	RHBDD2	7	Homo sapiens rhomboid domain containing 2 (RHBDD2), transcript variant 1, mRNA.	NPD007; RHBDL7
ILMN_1741356	PRICKLE1	218.638	12	39.7706	0	0	140.107	12	55.5241	0	-22.0497	ILMN_15149	PRICKLE1	12	Homo sapiens prickle homolog 1 (Drosophila) (PRICKLE1), mRNA.	MGC138902; FLJ31627; MGC138903; RILP; FLJ31937
ILMN_1744487	C1QTNF5	609.375	12	100.743	0	0	425.571	12	92.0036	0	-22.0129	ILMN_23052	C1QTNF5	11	Homo sapiens C1q and tumor necrosis factor related protein 5 (C1QTNF5), mRNA.	LORD; DKFZp586B0621; CTRP5
ILMN_1713129	TTF1	115.956	12	13.5212	0	0	74.6969	12	24.9737	0	-21.999	ILMN_20150	TTF1	9	Homo sapiens transcription termination factor, RNA polymerase I (TTF1), mRNA.
ILMN_2191681	CHCHD2	3115.18	12	199.433	0	0	2203.71	12	419.449	0	-21.98	ILMN_15841	CHCHD2	7	Homo sapiens coiled-coil-helix-coiled-coil-helix domain containing 2 (CHCHD2), mRNA.	C7orf17
ILMN_1772588	C6orf97	65.0946	12	14.2497	0	0	37.998	12	15.0138	0.00131752	-21.9583	ILMN_18218	C6ORF97	6	Homo sapiens chromosome 6 open reading frame 97 (C6orf97), mRNA.	bA282P11.1; FLJ23305
ILMN_1787691	CITED4	133.049	12	22.0123	0	0	86.1613	12	30.4694	0	-21.9583	ILMN_15271	CITED4	1	Homo sapiens Cbp/p300-interacting transactivator, with Glu/Asp-rich carboxy-terminal domain, 4 (CITED4), mRNA.
ILMN_1911237		63.1326	12	23.7408	0	0	30.4153	12	7.96327	0.00263505	-21.9583	ILMN_92856	HS.444805		603392264F1 NIH_MGC_90 Homo sapiens cDNA clone IMAGE:5402366 5, mRNA sequence
ILMN_2176931	PELI3	52.914	12	13.3225	0	0	29.0881	12	10.7682	0.00263505	-21.9425	ILMN_13916	PELI3	11	Homo sapiens pellino homolog 3 (Drosophila) (PELI3), mRNA.	MGC35521
ILMN_1765258	HLA-E	1664.23	12	167.836	0	0	1054.6	12	463.99	0	-21.9282	ILMN_2073	HLA-E	6	Homo sapiens major histocompatibility complex, class I, E (HLA-E), mRNA.	DKFZp686P19218; EA2.1; MHC; HLA-6.2; EA1.2
ILMN_1671039	GALNT3	89.9342	12	15.3767	0	0	56.0499	12	16.1227	0	-21.8772	ILMN_20682	GALNT3	2	Homo sapiens UDP-N-acetyl-alpha-D-galactosamine:polypeptide N-acetylgalactosaminyltransferase 3 (GalNAc-T3) (GALNT3), mRNA.	DKFZp686C10199; MGC61909; GalNAc-T3; HFTC; HHS
ILMN_1689528	ZNF136	38.8976	12	9.14448	0	0	18.7341	12	8.44635	0.00922266	-21.8338	ILMN_7813	ZNF136		PREDICTED: Homo sapiens zinc finger protein 136 (ZNF136), mRNA.
ILMN_2048793	CIAO1	645.003	12	93.376	0	0	447.675	12	136.511	0	-21.7491	ILMN_165222	CIAO1	2	Homo sapiens cytosolic iron-sulfur protein assembly 1 homolog (S. cerevisiae) (CIAO1), mRNA.	WDR39; CIA1
ILMN_2087692	CYBRD1	4712.07	12	383.385	0	0	3302.16	12	989.848	0	-21.7126	ILMN_4649	CYBRD1	2	Homo sapiens cytochrome b reductase 1 (CYBRD1), mRNA.	FLJ23462; FRRS3; DCYTB
ILMN_2057573	FAM62B	3410.44	12	181.838	0	0	2417.91	12	653.693	0	-21.662	ILMN_19173	FAM62B	7	Homo sapiens family with sequence similarity 62 (C2 domain containing) member B (FAM62B), mRNA.	CHR2SYT; KIAA1228; ESYT2
ILMN_2161746	TRIP10	234.045	12	28.5481	0	0	159.417	12	47.6455	0	-21.6097	ILMN_23905	TRIP10	19	Homo sapiens thyroid hormone receptor interactor 10 (TRIP10), mRNA.	CIP4; STOT; HSTP; STP
ILMN_1713829	PTGES	213.138	12	82.9607	0	0	110.694	12	36.1072	0	-21.5698	ILMN_2778	PTGES	9	Homo sapiens prostaglandin E synthase (PTGES), mRNA.	mPGES-1; MGST1L1; MGST1-L1; PIG12; TP53I12; MGST-IV; PP102; MGC10317; PGES; PP1294
ILMN_2406557	ALDH4A1	106.462	12	33.5311	0	0	60.2287	12	13.4189	0	-21.4592	ILMN_10603	ALDH4A1	1	Homo sapiens aldehyde dehydrogenase 4 family, member A1 (ALDH4A1), nuclear gene encoding mitochondrial protein, transcript variant P5CDhS, mRNA.	P5CDh; P5CD; ALDH4; P5CDhL; P5CDhS
ILMN_1853824	MGAT3	159.5	12	39.1038	0	0	100.821	12	30.4054	0	-21.4242	ILMN_84303	MGAT3	22	Homo sapiens mannosyl (beta-1,4-)-glycoprotein beta-1,4-N-acetylglucosaminyltransferase (MGAT3), transcript variant 1, mRNA.	FLJ43371; GNT-III; GNT3; MGC142278; MGC141943
ILMN_1712431	FAM113B	239.416	12	28.0852	0	0	160.812	12	54.0718	0	-21.4015	ILMN_9482	FAM113B	12	Homo sapiens family with sequence similarity 113, member B (FAM113B), mRNA.	MGC16044
ILMN_1770031	ABHD10	159.954	12	60.5672	0	0	80.7637	12	34.9332	0	-21.3963	ILMN_8397	ABHD10	3	Homo sapiens abhydrolase domain containing 10 (ABHD10), mRNA.	FLJ11342
ILMN_2211724	C21orf24	6755.22	12	895.669	0	0	4802.8	12	683.408	0	-21.3937	ILMN_1369	C21ORF24	21	Homo sapiens chromosome 21 open reading frame 24 (C21orf24), mRNA.
ILMN_1718297	EML4	267.305	12	37.6182	0	0	183.407	12	51.7763	0	-21.3893	ILMN_21821	EML4	2	Homo sapiens echinoderm microtubule associated protein like 4 (EML4), mRNA.	FLJ10942; C2orf2; ELP120; DKFZp686P18118; ROPP120; FLJ32318
ILMN_2086238	SMYD4	239.686	12	29.3253	0	0	163.752	12	49.4406	0	-21.3273	ILMN_162160	SMYD4	17	Homo sapiens SET and MYND domain containing 4 (SMYD4), mRNA.	KIAA1936; ZMYND21
ILMN_1765419	GPLD1	42.4604	12	15.8508	0	0	16.3344	12	14.4053	0.00922266	-21.3191	ILMN_20927	GPLD1	6	Homo sapiens glycosylphosphatidylinositol specific phospholipase D1 (GPLD1), transcript variant 1, mRNA.	GPIPLDM; PIGPLD; MGC22590; GPIPLD; PIGPLD1
ILMN_2107991	HABP4	196.276	12	31.4173	0	0	129.942	12	45.6406	0	-21.3113	ILMN_21135	HABP4	9	Homo sapiens hyaluronan binding protein 4 (HABP4), mRNA.	SERBP1L; IHABP4; MGC825; Ki-1/57
ILMN_1749792	SORBS1	4090.73	12	394.067	0	0	2812.45	12	928.73	0	-21.3113	ILMN_136952	SORBS1	10	Homo sapiens sorbin and SH3 domain containing 1 (SORBS1), transcript variant 3, mRNA.	R85FL; DKFZp451C066; SH3P12; DKFZp586P1422; KIAA1296; SORB1; FLJ12406; SH3D5; FLAF2; CAP
ILMN_1771057	XAB2	321.862	12	36.6562	0	0	222.47	12	61.0753	0	-21.3113	ILMN_30213	XAB2	19	Homo sapiens XPA binding protein 2 (XAB2), mRNA.	NTC90; SYF1; HCRN; HCNP; DKFZp762C1015
ILMN_1815051	API5	475.614	12	43.9321	0	0	328.072	12	103.411	0	-21.1782	ILMN_27686	API5	11	Homo sapiens apoptosis inhibitor 5 (API5), mRNA.	AAC-11; AAC11; API5L1
ILMN_1700967	C3orf59	67.6739	12	8.09082	0	0	39.0483	12	17.8437	0.00131752	-21.1638	ILMN_14619	C3ORF59	3	Homo sapiens chromosome 3 open reading frame 59 (C3orf59), mRNA.
ILMN_2377900	MAP1B	388.037	12	75.7368	0	0	245.031	12	102.815	0	-21.1355	ILMN_9993	MAP1B	5	Homo sapiens microtubule-associated protein 1B (MAP1B), transcript variant 2, mRNA.	FUTSCH; MAP5; DKFZp686F1345; DKFZp686E1099; FLJ38954
ILMN_1661325	PKP4	70.6633	12	11.8378	0	0	42.4007	12	7.54258	0	-21.1355	ILMN_11784	PKP4	2	Homo sapiens plakophilin 4 (PKP4), transcript variant 1, mRNA.	FLJ31261; p0071; FLJ42243
ILMN_1714700	TRIB2	379.486	12	33.7439	0	0	263.886	12	69.2799	0	-21.1355	ILMN_1571	TRIB2	2	Homo sapiens tribbles homolog 2 (Drosophila) (TRIB2), mRNA.	TRB2; GS3955
ILMN_2241775	TROVE2	646.406	12	99.0103	0	0	444.726	12	143.761	0	-21.1355	ILMN_179221	TROVE2	1	Homo sapiens TROVE domain family, member 2 (TROVE2), transcript variant 1, mRNA.	SSA2; RO60
ILMN_2095273	KIAA1407	64.7112	12	10.4385	0	0	38.0603	12	10.7387	0.00131752	-21.114	ILMN_29934	KIAA1407	3	Homo sapiens KIAA1407 (KIAA1407), mRNA.	FLJ43314
ILMN_1715416	NUP188	116.866	12	25.4066	0	0	74.9634	12	10.9453	0	-21.0482	ILMN_13342	NUP188	9	Homo sapiens nucleoporin 188kDa (NUP188), mRNA.	KIAA0169; FLJ21639
ILMN_1654065	ATOH8	203.331	12	47.648	0	0	131.653	12	42.2074	0	-21.0093	ILMN_19598	ATOH8	2	Homo sapiens atonal homolog 8 (Drosophila) (ATOH8), mRNA.	HATH6; FLJ14708; FLJ38730
ILMN_2191720	ZNF471	94.2833	12	21.8651	0	0	58.6008	12	11.0598	0	-21.0093	ILMN_1704	ZNF471	19	Homo sapiens zinc finger protein 471 (ZNF471), mRNA.	MGC150657; KIAA1396; MGC150658; ERP1; Z1971
ILMN_2347807	EXOC1	280.897	12	46.5877	0	0	193.778	12	49.9891	0	-20.8557	ILMN_23321	EXOC1	4	Homo sapiens exocyst complex component 1 (EXOC1), transcript variant 1, mRNA.	SEC3L1; Sec3p; SEC3; FLJ10893; BM-102
ILMN_1708107	DPT	4088.81	12	1655.9	0	0	2078.26	12	728.438	0	-20.8277	ILMN_23209	DPT	1	Homo sapiens dermatopontin (DPT), mRNA.	TRAMP
ILMN_1720027	ZNF23	96.5782	12	17.792	0	0	60.8917	12	22.9384	0	-20.7902	ILMN_13589	ZNF23	16	Homo sapiens zinc finger protein 23 (KOX 16) (ZNF23), mRNA.	KOX16; Zfp612; ZNF359; ZNF612
ILMN_1776038	UBXD4	309.744	12	53.2326	0	0	206.41	12	74.6757	0	-20.7873	ILMN_23019	UBXD4	2	Homo sapiens UBX domain containing 4 (UBXD4), mRNA.	MGC138202
ILMN_2412294	GNB5	37.5378	12	9.629	0	0	18.0373	12	9.43094	0.00922266	-20.7532	ILMN_2015	GNB5	15	Homo sapiens guanine nucleotide binding protein (G protein), beta 5 (GNB5), transcript variant 1, mRNA.	FLJ37457; FLJ43714; GB5
ILMN_2384056	GPER	654.789	12	151.23	0	0	435.169	12	113.312	0	-20.7494	ILMN_176926	GPER	7	Homo sapiens G protein-coupled estrogen receptor 1 (GPER), transcript variant 3, mRNA.	LyGPR; DRY12; GPCR-Br; LERGU; MGC99678; GPR30; CEPR; CMKRL2; FEG-1; LERGU2
ILMN_1818149		64.6094	12	29.4515	0	0	27.5607	12	8.42822	0.00395257	-20.7483	ILMN_112234	HS.555252		DA371742 BRTHA2 Homo sapiens cDNA clone BRTHA2001741 5, mRNA sequence
ILMN_1810176	MAP3K7	407.9	12	48.5652	0	0	284.864	12	26.5722	0	-20.7432	ILMN_4415	MAP3K7	6	Homo sapiens mitogen-activated protein kinase kinase kinase 7 (MAP3K7), transcript variant B, mRNA.	TAK1; TGF1a
ILMN_1702125	HOXB7	630.234	12	46.2217	0	0	439.376	12	135.077	0	-20.7371	ILMN_137246	HOXB7	17	Homo sapiens homeobox B7 (HOXB7), mRNA.	HOX2C; HOX2; HHO.C1; Hox-2.3
ILMN_1729197	LOC400879	27.2326	12	8.26482	0.00527009	0	7.74313	12	11.6832	0.0237154	-20.6995	ILMN_31001	LOC400879	22	PREDICTED: Homo sapiens hypothetical LOC400879, transcript variant 2 (LOC400879), mRNA.
ILMN_1689237	BVES	67.8827	12	17.4288	0	0	39.6562	12	10.5539	0.00131752	-20.645	ILMN_25037	BVES	6	Homo sapiens blood vessel epicardial substance (BVES), transcript variant 5, mRNA.	POPDC1; POP1; HBVES; MGC42413
ILMN_1731237	CLSTN2	98.803	12	18.1004	0	0	63.1212	12	22.6317	0	-20.6106	ILMN_5803	CLSTN2	3	Homo sapiens calsyntenin 2 (CLSTN2), mRNA.	CSTN2; CS2; alcagamma; FLJ39113; FLJ39499; MGC119560
ILMN_1733627	NEDD4L	144.324	12	34.9024	0	0	91.8055	12	27.2037	0	-20.6078	ILMN_18912	NEDD4L	18	Homo sapiens neural precursor cell expressed, developmentally down-regulated 4-like (NEDD4L), mRNA.	FLJ33870; KIAA0439; RSP5; hNedd4-2
ILMN_1704342	UBE3C	251.982	12	32.2058	0	0	173.399	12	26.0594	0	-20.6078	ILMN_9296	UBE3C	7	Homo sapiens ubiquitin protein ligase E3C (UBE3C), mRNA.	KIAA10; KIAA0010
ILMN_1775441	ARHGAP24	79.5348	12	14.3239	0	0	49.1345	12	18.2673	0	-20.5662	ILMN_8024	ARHGAP24	4	Homo sapiens Rho GTPase activating protein 24 (ARHGAP24), transcript variant 2, mRNA.	FILGAP; p73RhoGAP; FLJ33877; RC-GAP72; DKFZP564B1162; p73; RCGAP72
ILMN_1793458	LOC652668	40.9432	12	15.3667	0	0	16.5809	12	12.8561	0.00922266	-20.5662	ILMN_40719	LOC652668		PREDICTED: Homo sapiens similar to RAS p21 protein activator 4 (LOC652668), mRNA.
ILMN_1693220	AKAP11	500.036	12	66.049	0	0	351.267	12	86.6632	0	-20.5529	ILMN_13368	AKAP11	13	Homo sapiens A kinase (PRKA) anchor protein 11 (AKAP11), mRNA.	PRKA11; AKAP220; DKFZp781I12161; KIAA0629; FLJ11304
ILMN_1713985	MAF1	191.254	12	38.6956	0	0	128.111	12	21.1961	0	-20.5529	ILMN_19711	MAF1	8	Homo sapiens MAF1 homolog (S. cerevisiae) (MAF1), mRNA.	MGC31779; MGC20332; MGC39758
ILMN_1655611	TSHZ2	598.996	12	92.6682	0	0	422.168	12	94.2936	0	-20.5486	ILMN_5174	TSHZ2	20	Homo sapiens teashirt zinc finger homeobox 2 (TSHZ2), mRNA.	TSH2; ZNF218; FLJ33887; DKFZp686K2480; C20orf17; ZABC2; OVC10-2
ILMN_1902658		199.595	12	31.6491	0	0	135.94	12	39.7207	0	-20.4718	ILMN_72286	HS.31532		Homo sapiens cDNA FLJ26784 fis, clone PRS04220
ILMN_1677043	AKR7A2	1491.2	12	249.01	0	0	1058.79	12	283.037	0	-20.4677	ILMN_7152	AKR7A2	1	Homo sapiens aldo-keto reductase family 7, member A2 (aflatoxin aldehyde reductase) (AKR7A2), mRNA.	AFAR1; AKR7; AFAR; AFB1-AR1
ILMN_1665205	ZNF260	100.444	12	19.5682	0	0	64.4291	12	21.1918	0	-20.4262	ILMN_6166	ZNF260	19	Homo sapiens zinc finger protein 260 (ZNF260), mRNA.	ozrf1; ZFP260
ILMN_1689989	CDC42BPB	402.861	12	65.7061	0	0	279.02	12	87.7506	0	-20.3826	ILMN_19432	CDC42BPB	14	Homo sapiens CDC42 binding protein kinase beta (DMPK-like) (CDC42BPB), mRNA.	KIAA1124; MRCKB
ILMN_1673544	C1orf83	66.0587	12	14.9152	0	0	39.3578	12	12.4115	0.00131752	-20.3732	ILMN_17188	C1ORF83	1	Homo sapiens chromosome 1 open reading frame 83 (C1orf83), mRNA.	FLJ39169; RP4-758J24.3; FLJ32112
ILMN_2074258	BARD1	73.7824	12	11.6409	0	0	45.0366	12	13.5114	0	-20.3571	ILMN_1301	BARD1	2	Homo sapiens BRCA1 associated RING domain 1 (BARD1), mRNA.
ILMN_1731966	LEPR	114.944	12	24.3205	0	0	74.5026	12	13.7108	0	-20.3571	ILMN_21394	LEPR	1	Homo sapiens leptin receptor (LEPR), transcript variant 2, mRNA.	OBR; CD295
ILMN_1789599	NBL1	1810.83	12	469.397	0	0	1175.82	12	125.636	0	-20.3571	ILMN_20462	NBL1	1	Homo sapiens neuroblastoma, suppression of tumorigenicity 1 (NBL1), transcript variant 1, mRNA.	D1S1733E; NO3; DAND1; DAN; NB; MGC8972
ILMN_1801387	YEATS4	71.5479	12	30.7445	0	0	31.0508	12	18.0218	0.00263505	-20.3571	ILMN_16428	YEATS4	12	Homo sapiens YEATS domain containing 4 (YEATS4), mRNA.	B230215M10Rik; GAS41; NUBI-1; YAF9; 4930573H17Rik
ILMN_1792389	RNF165	91.6532	12	15.2642	0	0	53.6475	12	26.8303	0	-20.3256	ILMN_14516	RNF165	18	Homo sapiens ring finger protein 165 (RNF165), mRNA.
ILMN_1759563	NRIP3	38.5931	12	22.7759	0	0	9.80953	12	9.06694	0.0223979	-20.3211	ILMN_28958	NRIP3	11	Homo sapiens nuclear receptor interacting protein 3 (NRIP3), mRNA.	NY-SAR-105; C11orf14
ILMN_1762103	WDR48	314.588	12	53.5849	0	0	218.763	12	54.8309	0	-20.3211	ILMN_15679	WDR48	3	Homo sapiens WD repeat domain 48 (WDR48), mRNA.	P80; KIAA1449; DKFZp686G1794
ILMN_2070043	PPM1K	120.361	12	19.6493	0	0	78.9498	12	20.0047	0	-20.316	ILMN_3259	PPM1K	4	Homo sapiens protein phosphatase 1K (PP2C domain containing) (PPM1K), mRNA.	UG0882E07; PP2Cm; DKFZp667B084; PTMP; DKFZp761G058
ILMN_1912287		185.536	12	26.4322	0	0	108.843	12	59.819	0	-20.271	ILMN_77451	HS.133181		BX093329 Soares_parathyroid_tumor_NbHPA Homo sapiens cDNA clone IMAGp998A124183 ; IMAGE:1648403, mRNA sequence
ILMN_1758719	NEDD9	119.329	12	38.1379	0	0	68.6366	12	16.0716	0	-20.271	ILMN_11885	NEDD9	6	Homo sapiens neural precursor cell expressed, developmentally down-regulated 9 (NEDD9), transcript variant 1, mRNA.	dJ761I2.1; dJ49G10.2; CAS-L; HEF1; CASL
ILMN_2398865	VPS13C	112.338	12	17.5182	0	0	66.5572	12	33.4845	0	-20.271	ILMN_2446	VPS13C	15	Homo sapiens vacuolar protein sorting 13 homolog C (S. cerevisiae) (VPS13C), transcript variant 1B, mRNA.	DKFZp686E0570; FLJ21361
ILMN_1661802	RAPGEF4	49.7739	12	11.8977	0	0	25.2294	12	15.7177	0.00395257	-20.1811	ILMN_7186	RAPGEF4		Homo sapiens Rap guanine nucleotide exchange factor (GEF) 4 (RAPGEF4), mRNA.	CAMP-GEFII; Nbla00496; EPAC2; CGEF2
ILMN_1769031	FRAP1	371.496	12	49.2471	0	0	259.874	12	42.8359	0	-20.178	ILMN_26342	FRAP1	1	Homo sapiens FK506 binding protein 12-rapamycin associated protein 1 (FRAP1), mRNA.	RAPT1; FLJ44809; MTOR; FRAP; FRAP2; RAFT1
ILMN_1672741	ITSN1	151.534	12	31.5535	0	0	100.314	12	28.9321	0	-20.1623	ILMN_10040	ITSN1	21	Homo sapiens intersectin 1 (SH3 domain protein) (ITSN1), transcript variant 1, mRNA.	MGC134948; SH3D1A; SH3P17; MGC134949; ITSN
ILMN_2207504	LEP	8815.82	12	1601.24	0	0	6219.52	12	1649.12	0	-20.015	ILMN_10827	LEP	7	Homo sapiens leptin (obesity homolog, mouse) (LEP), mRNA.	OB; OBS
ILMN_2352245	RASSF6	110.957	12	34.1598	0	0	64.7197	12	17.5948	0	-19.9754	ILMN_15686	RASSF6	4	Homo sapiens Ras association (RalGDS/AF-6) domain family member 6 (RASSF6), transcript variant 1, mRNA.	DKFZp686K23225
ILMN_1656910	TRIM6	147.597	12	24.4182	0	0	82.1933	12	51.712	0	-19.9721	ILMN_24180	TRIM6	11	Homo sapiens tripartite motif-containing 6 (TRIM6), transcript variant 2, mRNA.	RNF89
ILMN_1782419	GNG11	3681.29	12	186.675	0	0	2638.18	12	572.148	0	-19.9329	ILMN_8981	GNG11	7	Homo sapiens guanine nucleotide binding protein (G protein), gamma 11 (GNG11), mRNA.	GNGT11
ILMN_2237746	ING3	123.459	12	26.0289	0	0	80.7475	12	13.4199	0	-19.9296	ILMN_177083	ING3	7	Homo sapiens inhibitor of growth family, member 3 (ING3), transcript variant 1, mRNA.	FLJ20089; p47ING3; ING2; Eaf4
ILMN_1775822	PDGFB	164.407	12	56.7641	0	0	88.0197	12	40.0195	0	-19.8602	ILMN_30109	PDGFB	22	Homo sapiens platelet-derived growth factor beta polypeptide (simian sarcoma viral (v-sis) oncogene homolog) (PDGFB), transcript variant 1, mRNA.	FLJ12858; PDGF2; c-sis; SSV; SIS
ILMN_1792384	HABP4	184.727	12	23.4059	0	0	121.501	12	45.5648	0	-19.8499	ILMN_21135	HABP4	9	Homo sapiens hyaluronan binding protein 4 (HABP4), mRNA.	SERBP1L; IHABP4; MGC825; Ki-1/57
ILMN_1654875	CLC	131.581	12	69.6166	0	0	50.6041	12	24.2854	0	-19.841	ILMN_7433	CLC	19	Homo sapiens Charcot-Leyden crystal protein (CLC), mRNA.	LGALS10; LPPL_HUMAN; MGC149659
ILMN_1671427	FBXW4	276.54	12	37.4055	0	0	192.07	12	39.3625	0	-19.8315	ILMN_11651	FBXW4	10	Homo sapiens F-box and WD repeat domain containing 4 (FBXW4), mRNA.	SHFM3; SHSF3; FBWD4; DAC; FBW4
ILMN_1687842	PGA3	181.723	12	92.3154	0	0	75.3612	12	30.398	0	-19.8315	ILMN_32553	PGA3	11	Homo sapiens pepsinogen 3, group I (pepsinogen A) (PGA3), mRNA.	DKFZp666J2410
ILMN_1768433	CCDC71	37.6071	12	16.7858	0	0	14.5253	12	8.10542	0.00922266	-19.8232	ILMN_21600	CCDC71	3	Homo sapiens coiled-coil domain containing 71 (CCDC71), mRNA.	FLJ13629; FLJ12800
ILMN_1732831	CHST7	499.643	12	53.6249	0	0	352.705	12	69.5014	0	-19.8232	ILMN_28555	CHST7	X	Homo sapiens carbohydrate (N-acetylglucosamine 6-O) sulfotransferase 7 (CHST7), mRNA.	C6ST-2
ILMN_1775508	CYLD	122.203	12	29.5783	0	0	77.5846	12	22.5071	0	-19.8145	ILMN_28818	CYLD	16	Homo sapiens cylindromatosis (turban tumor syndrome) (CYLD), mRNA.	KIAA0849; USPL2; CDMT; HSPC057; CYLD1; EAC
ILMN_1664922	FLNB	1133.14	12	95.365	0	0	808.362	12	194.669	0	-19.8145	ILMN_21371	FLNB	3	Homo sapiens filamin B, beta (actin binding protein 278) (FLNB), mRNA.	FLN1L; filamin B; FH1; DKFZp686A1668; AOI; ABP-278; SCT; TAP; TABP
ILMN_2090397	ISG20L2	141.168	12	39.8952	0	0	86.3685	12	17.5347	0	-19.8089	ILMN_7800	ISG20L2	1	Homo sapiens interferon stimulated exonuclease gene 20kDa-like 2 (ISG20L2), mRNA.	FLJ12671
ILMN_2115949	ZNF394	1476.59	12	268.975	0	0	1040.05	12	141.595	0	-19.8089	ILMN_25541	ZNF394	7	Homo sapiens zinc finger protein 394 (ZNF394), mRNA.	FLJ12298; ZKSCAN14
ILMN_1781373	IFIH1	126.319	12	20.5277	0	0	83.6235	12	26.3991	0	-19.8048	ILMN_30275	IFIH1	2	Homo sapiens interferon induced with helicase C domain 1 (IFIH1), mRNA.	MDA5; MGC133047; MDA-5; Hlcd; IDDM19
ILMN_2041788	PLS3	866.043	12	175.401	0	0	597.753	12	138.139	0	-19.8048	ILMN_1428	PLS3	X	Homo sapiens plastin 3 (T isoform) (PLS3), mRNA.	T-PLASTIN; T-plastin
ILMN_1804277	SPRED1	784.467	12	83.4828	0	0	557.737	12	71.2619	0	-19.8048	ILMN_1375	SPRED1	15	Homo sapiens sprouty-related, EVH1 domain containing 1 (SPRED1), mRNA.	NFLS; FLJ33903
ILMN_1715532	AKAP12	23.0334	12	6.09227	0.00658761	0	7.2602	12	6.34036	0.027668	-19.7439	ILMN_9320	AKAP12	6	Homo sapiens A kinase (PRKA) anchor protein (gravin) 12 (AKAP12), transcript variant 1, mRNA.	DKFZp686M0430; AKAP250; DKFZp686O0331
ILMN_1721629	ZNF654	52.6668	12	14.9817	0	0	27.8779	12	14.5483	0.00395257	-19.7374	ILMN_6649	ZNF654	3	Homo sapiens zinc finger protein 654 (ZNF654), mRNA.	FLJ10997; FLJ21142
ILMN_1658472	APH1A	641.055	12	118.506	0	0	448.873	12	80.1933	0	-19.6791	ILMN_24581	APH1A	1	Homo sapiens anterior pharynx defective 1 homolog A (C. elegans) (APH1A), transcript variant 1, mRNA.	APH-1A; CGI-78; 6530402N02Rik
ILMN_1732296	ID3	1588.27	12	109.966	0	0	1055.34	12	416.451	0	-19.6791	ILMN_6829	ID3	1	Homo sapiens inhibitor of DNA binding 3, dominant negative helix-loop-helix protein (ID3), mRNA.	HEIR-1
ILMN_1728676	KIAA0196	711.391	12	189.758	0	0	459.016	12	79.0395	0	-19.6791	ILMN_8116	KIAA0196	8	Homo sapiens KIAA0196 (KIAA0196), mRNA.	SPG8; MGC111053
ILMN_1704557	RPS6KB1	439.089	12	46.5248	0	0	305.981	12	96.1852	0	-19.6791	ILMN_1872	RPS6KB1	17	Homo sapiens ribosomal protein S6 kinase, 70kDa, polypeptide 1 (RPS6KB1), mRNA.	p70-alpha; p70-S6K; STK14A; S6K1; p70(S6K)-alpha; PS6K; S6K
ILMN_1778956	STS	43.1344	12	4.07682	0	0	21.1591	12	13.5208	0.00790514	-19.6723	ILMN_25374	STS	X	Homo sapiens steroid sulfatase (microsomal), isozyme S (STS), mRNA.	ARSC1; ASC; SSDD; ARSC; ES
ILMN_1753010	PET112L	155.254	12	42.9372	0	0	94.1746	12	35.2643	0	-19.6491	ILMN_7557	PET112L	4	Homo sapiens PET112-like (yeast) (PET112L), mRNA.	PET112; HSPC199
ILMN_2364521	AXL	440.518	12	120.897	0	0	280.761	12	54.1277	0	-19.576	ILMN_180683	AXL	19	Homo sapiens AXL receptor tyrosine kinase (AXL), transcript variant 1, mRNA.	UFO
ILMN_1683811	TNPO3	251.863	12	59.9596	0	0	165.635	12	51.5266	0	-19.5595	ILMN_7153	TNPO3	7	Homo sapiens transportin 3 (TNPO3), mRNA.	TRN-SR; TRN-SR2; TRNSR; MTR10A; IPO12
ILMN_1691499	TJP1	925.17	12	152.546	0	0	660.124	12	133.13	0	-19.5208	ILMN_17610	TJP1	15	Homo sapiens tight junction protein 1 (zona occludens 1) (TJP1), transcript variant 1, mRNA.	MGC133289; DKFZp686M05161; ZO-1
ILMN_1795298	GPER	598.189	12	127.644	0	0	407.535	12	121.142	0	-19.5176	ILMN_13759	GPER	7	Homo sapiens G protein-coupled estrogen receptor 1 (GPER), transcript variant 3, mRNA.	LyGPR; DRY12; GPCR-Br; LERGU; MGC99678; GPR30; CEPR; CMKRL2; FEG-1; LERGU2
ILMN_1666502	SOBP	58.864	12	10.7663	0	0	34.4285	12	13.7475	0.00131752	-19.4971	ILMN_21033	SOBP	6	Homo sapiens sine oculis binding protein homolog (Drosophila) (SOBP), mRNA.	JXC1; FLJ10159
ILMN_2292123	COL4A3BP	50.112	12	16.7667	0	0	25.5803	12	10.2698	0.00527009	-19.4901	ILMN_10635	COL4A3BP	5	Homo sapiens collagen, type IV, alpha 3 (Goodpasture antigen) binding protein (COL4A3BP), transcript variant 1, mRNA.	GPBP; STARD11; FLJ20597; CERTL; CERT
ILMN_1780170	APOD	12174.6	12	1530.88	0	0	8768.28	12	1647.64	0	-19.4566	ILMN_28969	APOD	3	Homo sapiens apolipoprotein D (APOD), mRNA.
ILMN_1745501	DNALI1	67.269	12	8.90319	0	0	40.6694	12	10.9524	0.00131752	-19.4566	ILMN_24038	DNALI1	1	Homo sapiens dynein, axonemal, light intermediate chain 1 (DNALI1), mRNA.	P28; hp28; dJ423B22.5
ILMN_1717990	CALD1	99.4183	12	36.2486	0	0	42.8115	12	36.7325	0.00131752	-19.4383	ILMN_29896	CALD1	7	Homo sapiens caldesmon 1 (CALD1), transcript variant 1, mRNA.	L-CAD; CDM; MGC21352; NAG22; H-CAD
ILMN_2223941	FBLN5	775.577	12	130.558	0	0	529.491	12	186.554	0	-19.4383	ILMN_29187	FBLN5	14	Homo sapiens fibulin 5 (FBLN5), mRNA.	ARMD3; UP50; DANCE; FLJ90059; EVEC
ILMN_1708611	RDX	433.716	12	48.15	0	0	306.156	12	54.8102	0	-19.4332	ILMN_28633	RDX	11	Homo sapiens radixin (RDX), mRNA.
ILMN_1779800	MARK1	137.576	12	30.1047	0	0	86.5173	12	35.3417	0	-19.3915	ILMN_26873	MARK1	1	Homo sapiens MAP/microtubule affinity-regulating kinase 1 (MARK1), mRNA.	KIAA1477; MGC126512; MGC126513; MARK
ILMN_1724480	AXIN2	251.64	12	77.5525	0	0	152.808	12	38.3205	0	-19.363	ILMN_26857	AXIN2	17	Homo sapiens axin 2 (conductin, axil) (AXIN2), mRNA.	MGC126582; DKFZp781B0869; AXIL
ILMN_1763891	FLJ35258	196.845	12	82.5406	0	0	100.382	12	32.0143	0	-19.363	ILMN_28182	FLJ35258	19	Homo sapiens hypothetical protein 284297 (FLJ35258), mRNA.
ILMN_1668498	CWF19L2	184.571	12	24.1092	0	0	126.308	12	38.9628	0	-19.2603	ILMN_14972	CWF19L2	11	Homo sapiens CWF19-like 2, cell cycle control (S. pombe) (CWF19L2), mRNA.	FLJ32343
ILMN_1680840	LOC641941	29.8301	12	12.2871	0.00527009	0	11.1535	12	7.81827	0.0171278	-19.1646	ILMN_39175	LOC641941		PREDICTED: Homo sapiens hypothetical protein LOC641941 (LOC641941), mRNA.
ILMN_1806634	NNT	305.34	12	57.635	0	0	184.085	12	96.5598	0	-19.1646	ILMN_9037	NNT	5	Homo sapiens nicotinamide nucleotide transhydrogenase (NNT), nuclear gene encoding mitochondrial protein, transcript variant 1, mRNA.	MGC126502; MGC126503
ILMN_1801043	GSN	5312.04	12	613.827	0	0	3761.58	12	1161.61	0	-19.1168	ILMN_137841	GSN	9	Homo sapiens gelsolin (amyloidosis, Finnish type) (GSN), transcript variant 2, mRNA.	DKFZp313L0718
ILMN_1810719	DCUN1D1	111.827	12	12.8386	0	0	73.4528	12	25.8261	0	-19.0649	ILMN_410	DCUN1D1	3	Homo sapiens DCN1, defective in cullin neddylation 1, domain containing 1 (S. cerevisiae) (DCUN1D1), mRNA.	SCRO; RP42; DCUN1L1; Tes3
ILMN_1683313	ST3GAL1	432.244	12	51.4539	0	0	305.877	12	55.3908	0	-19.0099	ILMN_1974	ST3GAL1	8	Homo sapiens ST3 beta-galactoside alpha-2,3-sialyltransferase 1 (ST3GAL1), transcript variant 1, mRNA.	Gal-NAc6S; ST3O; ST3GalA; SIATFL; ST3GalA.1; 1; ST3GalIA; SIAT4A; MGC9183
ILMN_1743373	DLL1	586.07	12	245.205	0	0	302.729	12	98.8365	0	-18.994	ILMN_1802	DLL1	6	Homo sapiens delta-like 1 (Drosophila) (DLL1), mRNA.	DELTA1; Delta
ILMN_1705384	PPFIBP1	57.9971	12	11.4321	0	0	29.2037	12	20.7991	0.00395257	-18.994	ILMN_21261	PPFIBP1	12	Homo sapiens PTPRF interacting protein, binding protein 1 (liprin beta 1) (PPFIBP1), transcript variant 2, mRNA.	hSgt2p; L2; hSGT2
ILMN_1738854	CACHD1	202.027	12	67.0644	0	0	118.552	12	38.6575	0	-18.9896	ILMN_14104	CACHD1	1	Homo sapiens cache domain containing 1 (CACHD1), mRNA.	KIAA1573; RP4-655E10.1
ILMN_1670263	C1orf71	344.207	12	29.9509	0	0	242.254	12	64.6229	0	-18.9791	ILMN_21085	C1ORF71	1	Homo sapiens chromosome 1 open reading frame 71 (C1orf71), mRNA.	MGC18089; FLJ32001; RP11-452J6.1
ILMN_2333107	AES	453.799	12	51.9087	0	0	321.616	12	69.4218	0	-18.9491	ILMN_25198	AES	19	Homo sapiens amino-terminal enhancer of split (AES), transcript variant 3, mRNA.	AES-2; ESP1; GRG5; GRG; TLE5; AES-1
ILMN_1758034	ETFDH	758.742	12	131.501	0	0	504.369	12	197.942	0	-18.9307	ILMN_23863	ETFDH	4	Homo sapiens electron-transferring-flavoprotein dehydrogenase (ETFDH), nuclear gene encoding mitochondrial protein, mRNA.	MADD; ETFQO
ILMN_1794588	DYRK2	66.5065	12	10.6983	0	0	40.3489	12	8.90004	0.00131752	-18.8717	ILMN_3688	DYRK2	12	Homo sapiens dual-specificity tyrosine-(Y)-phosphorylation regulated kinase 2 (DYRK2), transcript variant 1, mRNA.	FLJ21365; FLJ21217
ILMN_1762003	SEC62	227.485	12	22.1823	0	0	155.03	12	52.8554	0	-18.8336	ILMN_7040	SEC62	3	Homo sapiens SEC62 homolog (S. cerevisiae) (SEC62), mRNA.	HTP1; SEC62; FLJ32803; Dtrp1
ILMN_1713449	TBX3	141.827	12	27.5333	0	0	95.6015	12	25.8804	0	-18.8188	ILMN_22621	TBX3	12	Homo sapiens T-box 3 (ulnar mammary syndrome) (TBX3), transcript variant 1, mRNA.	UMS; XHL; TBX3-ISO
ILMN_1744949	RHOBTB3	2177.4	12	252.371	0	0	1516.37	12	508.493	0	-18.7533	ILMN_10998	RHOBTB3	5	Homo sapiens Rho-related BTB domain containing 3 (RHOBTB3), mRNA.	KIAA0878
ILMN_1814402	NFIC	17.6543	12	4.91498	0.00922266	0	3.2889	12	3.77593	0.0961792	-18.724	ILMN_22629	NFIC	19	Homo sapiens nuclear factor I/C (CCAAT-binding transcription factor) (NFIC), transcript variant 2, mRNA.	CTF5; CTF; NF-I; NFI; MGC20153
ILMN_2106658	BLZF1	2964.51	12	640.382	0	0	2044.74	12	191.671	0	-18.6838	ILMN_21927	BLZF1	1	Homo sapiens basic leucine zipper nuclear factor 1 (JEM-1) (BLZF1), mRNA.	JEM1; JEM-1; GOLGIN-45; MGC22497; JEM-1s
ILMN_1807283	NDST1	122.055	12	29.134	0	0	76.4547	12	30.0249	0	-18.6838	ILMN_5438	NDST1	5	Homo sapiens N-deacetylase/N-sulfotransferase (heparan glucosaminyl) 1 (NDST1), mRNA.	HSST; NST1
ILMN_1753607	PNO1	62.0034	12	16.2543	0	0	36.34	12	9.69276	0.00131752	-18.6838	ILMN_26243	PNO1	2	Homo sapiens partner of NOB1 homolog (S. cerevisiae) (PNO1), mRNA.	KHRBP1
ILMN_1735360	SDAD1	626.52	12	61.3143	0	0	447.354	12	73.3467	0	-18.6616	ILMN_2166	SDAD1	4	Homo sapiens SDA1 domain containing 1 (SDAD1), mRNA.	DKFZp686E22207; FLJ10498
ILMN_1804329	TUSC2	76.7105	12	14.2121	0	0	47.7739	12	18.823	0	-18.6559	ILMN_6939	TUSC2	3	Homo sapiens tumor suppressor candidate 2 (TUSC2), mRNA.	FUS1; C3orf11; PDAP2; PAP
ILMN_1791679	DNER	25.6984	12	16.9153	0.00527009	0	3.47457	12	8.13838	0.0895916	-18.6326	ILMN_19114	DNER	2	Homo sapiens delta/notch-like EGF repeat containing (DNER), mRNA.	bet; UNQ26
ILMN_2374770	TAX1BP1	1189.92	12	74.0485	0	0	856.02	12	117.399	0	-18.5457	ILMN_183383	TAX1BP1	7	Homo sapiens Tax1 (human T-cell leukemia virus type I) binding protein 1 (TAX1BP1), transcript variant 2, mRNA.	TXBP151; T6BP; CALCOCO3
ILMN_1785179	UBE2G2	612.948	12	150.613	0	0	408.524	12	106.76	0	-18.4888	ILMN_22176	UBE2G2	21	Homo sapiens ubiquitin-conjugating enzyme E2G 2 (UBC7 homolog, yeast) (UBE2G2), transcript variant 1, mRNA.	UBC7
ILMN_1751062	SCARA5	874.043	12	249.954	0	0	539.771	12	192.028	0	-18.4568	ILMN_15503	SCARA5	8	Homo sapiens scavenger receptor class A, member 5 (putative) (SCARA5), mRNA.	MGC45780; Tesr; FLJ23907
ILMN_1664439	TAF1	29.3326	12	9.39056	0.00527009	0	12.1058	12	9.20866	0.0158103	-18.4568	ILMN_6371	TAF1	X	Homo sapiens TAF1 RNA polymerase II, TATA box binding protein (TBP)-associated factor, 250kDa (TAF1), transcript variant 2, mRNA.	KAT4; CCG1; P250; BA2R; TAFII250; NSCL2; TAF2A; OF; DYT3; CCGS
ILMN_1711368	NIBP	57.8484	12	12.9458	0	0	34.0968	12	11.6715	0.00131752	-18.3975	ILMN_25114	NIBP	8	Homo sapiens NIK and IKK{beta} binding protein (NIBP), mRNA.	IBP; KIAA1882; T1; MGC4769; MGC4737
ILMN_1670398	BCR	50.6593	12	16.8589	0	0	26.4269	12	12.3015	0.00395257	-18.3939	ILMN_136932	BCR	22	Homo sapiens breakpoint cluster region (BCR), transcript variant 1, mRNA.	FGFR1/BCR; D22S11; ALL; FLJ16453; PHL; D22S662; CML; BCR1; BCR/FGFR1
ILMN_2194577	PLVAP	282.878	12	79.0963	0	0	178.844	12	57.6108	0	-18.3872	ILMN_6373	PLVAP	19	Homo sapiens plasmalemma vesicle associated protein (PLVAP), mRNA.	PV1; PV-1; gp68; FELS
ILMN_1814230	MTCP1	432.389	12	97.6405	0	0	293.362	12	62.6546	0	-18.3502	ILMN_9957	MTCP1	X	Homo sapiens mature T-cell proliferation 1 (MTCP1), nuclear gene encoding mitochondrial protein, transcript variant B1, mRNA.	C6.1B
ILMN_1745813	KIAA1279	353.108	12	43.7433	0	0	249.729	12	40.2431	0	-18.3444	ILMN_8497	KIAA1279	10	Homo sapiens KIAA1279 (KIAA1279), mRNA.	DKFZP586B0923; TTC20
ILMN_1745686	MFHAS1	38.2395	12	9.79415	0	0	19.3627	12	4.7573	0.00922266	-18.3129	ILMN_10482	MFHAS1	8	Homo sapiens malignant fibrous histiocytoma amplified sequence 1 (MFHAS1), mRNA.	MASL1; FLJ23354
ILMN_1772690	OGFOD1	141.087	12	15.8574	0	0	94.3869	12	33.228	0	-18.2727	ILMN_16561	OGFOD1	16	Homo sapiens 2-oxoglutarate and iron-dependent oxygenase domain containing 1 (OGFOD1), mRNA.	KIAA1612; TPA1; FLJ10826
ILMN_1738784	PPP2R5A	1220.4	12	240.187	0	0	857.316	12	207.032	0	-18.2436	ILMN_11331	PPP2R5A	1	Homo sapiens protein phosphatase 2, regulatory subunit B', alpha isoform (PPP2R5A), mRNA.	MGC131915; B56A; PR61A
ILMN_1733875	RUNDC1	165.57	12	21.5398	0	0	113.407	12	27.3915	0	-18.1882	ILMN_12870	RUNDC1	17	Homo sapiens RUN domain containing 1 (RUNDC1), mRNA.	DKFZp761H0421
ILMN_1723971	SLC29A1	989.459	12	161.025	0	0	678.728	12	244.715	0	-18.1875	ILMN_11880	SLC29A1	6	Homo sapiens solute carrier family 29 (nucleoside transporters), member 1 (SLC29A1), nuclear gene encoding mitochondrial protein, transcript variant 4, mRNA.	MGC3778; MGC1465; ENT1
ILMN_1859946		1251.18	12	175.31	0	0	902.42	12	144.979	0	-18.1849	ILMN_76403	HS.127310		Homo sapiens mRNA; cDNA DKFZp434C1613 (from clone DKFZp434C1613)
ILMN_2383383	PIR	221.854	12	24.8784	0	0	154.499	12	37.6991	0	-18.1533	ILMN_13999	PIR	X	Homo sapiens pirin (iron-binding nuclear protein) (PIR), transcript variant 2, mRNA.
ILMN_1678422	DHX58	93.1646	12	18.1855	0	0	60.3815	12	20.967	0	-18.145	ILMN_1778	DHX58	17	Homo sapiens DEXH (Asp-Glu-X-His) box polypeptide 58 (DHX58), mRNA.	D11LGP2; LGP2; D11lgp2e
ILMN_1766408	CBFB	172.047	12	29.1622	0	0	118.202	12	28.5901	0	-18.1215	ILMN_3316	CBFB	16	Homo sapiens core-binding factor, beta subunit (CBFB), transcript variant 2, mRNA.	PEBP2B
ILMN_2192281	CARD8	261.542	12	27.3928	0	0	183.472	12	35.7507	0	-18.1117	ILMN_13144	CARD8	19	Homo sapiens caspase recruitment domain family, member 8 (CARD8), mRNA.	NDPP1; CARDINAL; TUCAN; KIAA0955; MGC57162; DKFZp779L0366; DACAR
ILMN_1669057	LOC642921	50.0231	12	15.8496	0	0	26.6611	12	6.31989	0.00395257	-18.1117	ILMN_42618	LOC642921	9	PREDICTED: Homo sapiens hypothetical LOC642921 (LOC642921), mRNA.
ILMN_1721024	SRFBP1	97.0829	12	40.6611	0	0	48.9541	12	13.5781	0	-18.1093	ILMN_15262	SRFBP1	5	Homo sapiens serum response factor binding protein 1 (SRFBP1), mRNA.	P49; FLJ25286; STRAP; p49/STRAP
ILMN_1805778	RBM12B	73.9363	12	16.5628	0	0	46.2024	12	10.6864	0	-18.0883	ILMN_8941	RBM12B	8	Homo sapiens RNA binding motif protein 12B (RBM12B), mRNA.	MGC:33837
ILMN_1740900	BMP4	225.516	12	48.2566	0	0	147.806	12	55.1915	0	-18.0737	ILMN_27187	BMP4	14	Homo sapiens bone morphogenetic protein 4 (BMP4), transcript variant 3, mRNA.	BMP2B1; BMP2B; ZYME
ILMN_2128770	CDR2L	352.493	12	35.2619	0	0	249.797	12	32.9133	0	-18.0478	ILMN_26231	CDR2L	17	Homo sapiens cerebellar degeneration-related protein 2-like (CDR2L), mRNA.	HUMPPA
ILMN_1813685	RAB7L1	254.84	12	41.0313	0	0	178.713	12	33.9471	0	-18.0258	ILMN_27192	RAB7L1	1	Homo sapiens RAB7, member RAS oncogene family-like 1 (RAB7L1), mRNA.	RAB7L; DKFZp686P1051
ILMN_1711699	LOC728014	127.286	12	16.6942	0	0	85.5721	12	18.3537	0	-17.9783	ILMN_46681	LOC728014	12	PREDICTED: Homo sapiens similar to huntingtin interacting protein 1 related (LOC728014), mRNA.
ILMN_2213199	KIAA1712	393.599	12	49.9642	0	0	260.062	12	107.085	0	-17.9564	ILMN_172914	KIAA1712	4	Homo sapiens KIAA1712 (KIAA1712), mRNA.	PS1TP3
ILMN_1726647	LOC650646	4568.88	12	525.204	0	0	2898.68	12	1410.27	0	-17.9564	ILMN_46687	LOC650646		PREDICTED: Homo sapiens similar to 40S ribosomal protein S26 (LOC650646), mRNA.
ILMN_1689007	SFRS14	62.0421	12	21.237	0	0	33.4345	12	10.8569	0.00131752	-17.9564	ILMN_17110	SFRS14	19	Homo sapiens splicing factor, arginine/serine-rich 14 (SFRS14), transcript variant 1, mRNA.	DKFZp779L2418
ILMN_1741176	CHMP2B	273.017	12	35.1581	0	0	192.145	12	55.6681	0	-17.8875	ILMN_23635	CHMP2B	3	Homo sapiens chromatin modifying protein 2B (CHMP2B), mRNA.	DKFZP564O123; DMT1; CHMP2.5; VPS2B; VPS2-2
ILMN_1784037	ZBTB40	78.0269	12	18.0359	0	0	49.0688	12	17.4491	0	-17.8875	ILMN_6671	ZBTB40	1	Homo sapiens zinc finger and BTB domain containing 40 (ZBTB40), transcript variant 1, mRNA.	KIAA0478; MGC133098
ILMN_1776121	MGC42367	379.807	12	140.328	0	0	217.06	12	57.997	0	-17.8872	ILMN_8681	MGC42367	2	Homo sapiens similar to 2010300C02Rik protein (MGC42367), mRNA.
ILMN_2330267	ABCE1	233.668	12	35.6642	0	0	163.475	12	48.6398	0	-17.8627	ILMN_180762	ABCE1	4	Homo sapiens ATP-binding cassette, sub-family E (OABP), member 1 (ABCE1), transcript variant 2, mRNA.	ABC38; OABP; RNASEL1; RLI; RNS4I; RNASELI
ILMN_1717060	LOC654342	33.8444	12	4.68465	0.00395257	0	16.1622	12	6.71138	0.00922266	-17.8242	ILMN_38851	LOC654342	2	PREDICTED: Homo sapiens similar to lymphocyte-specific protein 1 isoform 1 (LOC654342), mRNA.
ILMN_1788384	C9orf5	456.75	12	90.8713	0	0	295.998	12	123.623	0	-17.8069	ILMN_16947	C9ORF5	9	Homo sapiens chromosome 9 open reading frame 5 (C9orf5), transcript variant 1, mRNA.	CG2; FLJ33224; CG-2; FLJ23668
ILMN_2349393	MDK	312.386	12	42.6899	0	0	221.114	12	36.0222	0	-17.7025	ILMN_3786	MDK	11	Homo sapiens midkine (neurite growth-promoting factor 2) (MDK), transcript variant 1, mRNA.	FLJ27379; MK; NEGF2
ILMN_1770127	DNAJA2	763.172	12	134.728	0	0	545.907	12	125.075	0	-17.697	ILMN_4456	DNAJA2	16	Homo sapiens DnaJ (Hsp40) homolog, subfamily A, member 2 (DNAJA2), mRNA.	RDJ2; DNAJ; DJA2; DNJ3; HIRIP4; PRO3015; CPR3
ILMN_1745623	EFCAB4A	216.615	12	25.9239	0	0	151.197	12	28.9617	0	-17.697	ILMN_13031	EFCAB4A	11	Homo sapiens EF-hand calcium binding domain 4A (EFCAB4A), mRNA.	MGC45840; FLJ46033; MGC88858
ILMN_1651554	RGS5	1147.02	12	179.838	0	0	697.266	12	387.103	0	-17.697	ILMN_7090	RGS5	1	Homo sapiens regulator of G-protein signaling 5 (RGS5), mRNA.	MSTP092; MST129; MST092; MSTP129; MST106; MSTP032; MSTP106
ILMN_1767514	LOC441155	58.0731	12	25.2347	0	0	24.8547	12	17.1462	0.00790514	-17.6531	ILMN_37405	LOC441155	6	PREDICTED: Homo sapiens similar to Zinc finger CCCH-type domain-containing protein 11A, transcript variant 2 (LOC441155), mRNA.
ILMN_1687247	SPATA20	352.438	12	79.8531	0	0	239.678	12	62.8979	0	-17.6404	ILMN_23134	SPATA20	17	Homo sapiens spermatogenesis associated 20 (SPATA20), mRNA.	MGC111032; FLJ21347; Tisp78; DKFZp686H1839; SSP411; FLJ21969
ILMN_1662846	GPR160	58.7713	12	13.7198	0	0	35.1028	12	14.4298	0.00131752	-17.6403	ILMN_931	GPR160	3	Homo sapiens G protein-coupled receptor 160 (GPR160), mRNA.	GPCR1; GPCR150
ILMN_1707763	ST7	145.282	12	15.8891	0	0	99.0363	12	24.1655	0	-17.6403	ILMN_16575	ST7	7	Homo sapiens suppression of tumorigenicity 7 (ST7), transcript variant a, mRNA.	DKFZp762O2113; RAY1; TSG7; ETS7q; FAM4A1; SEN4; HELG
ILMN_1771233	CHMP4B	476.075	12	36.7989	0	0	331.199	12	112.347	0	-17.6326	ILMN_15251	CHMP4B	20	Homo sapiens chromatin modifying protein 4B (CHMP4B), mRNA.	CTPP3; SNF7; dJ553F4.4; CHMP4A; Shax1; SNF7-2; C20orf178
ILMN_1697971	TRIM38	141.523	12	32.2036	0	0	91.4274	12	34.5012	0	-17.6326	ILMN_13190	TRIM38	6	Homo sapiens tripartite motif-containing 38 (TRIM38), mRNA.	RNF15; RORET; MGC8946
ILMN_1690352	ADO	174.502	12	26.0509	0	0	120.504	12	36.8786	0	-17.6053	ILMN_11264	ADO	10	Homo sapiens 2-aminoethanethiol (cysteamine) dioxygenase (ADO), mRNA.	FLJ14547; DKFZp564C046
ILMN_2209180	P15RS	756.118	12	79.5029	0	0	543.207	12	160.531	0	-17.6028	ILMN_174036	P15RS	18	Homo sapiens hypothetical protein FLJ10656 (P15RS), mRNA.	FLJ10656; MGC19513
ILMN_2411745	EML1	152.222	12	36.8772	0	0	99.7824	12	20.8394	0	-17.6008	ILMN_8689	EML1	14	Homo sapiens echinoderm microtubule associated protein like 1 (EML1), transcript variant 2, mRNA.	ELP79; EMAPL; EMAP; HuEMAP; FLJ45033
ILMN_2399627	AP1G1	223.794	12	72.8752	0	0	135.207	12	19.5143	0	-17.5994	ILMN_4777	AP1G1	16	Homo sapiens adaptor-related protein complex 1, gamma 1 subunit (AP1G1), transcript variant 2, mRNA.	MGC18255; ADTG; CLAPG1
ILMN_1735432	ISCU	404.275	12	43.329	0	0	288.441	12	49.6328	0	-17.5994	ILMN_1909	ISCU	12	Homo sapiens iron-sulfur cluster scaffold homolog (E. coli) (ISCU), nuclear gene encoding mitochondrial protein, transcript variant 1, mRNA.	hnifU; 2310020H20Rik; NIFUN; MGC74517; NIFU; ISU2
ILMN_1810729	UBL3	831.562	12	74.1943	0	0	581.991	12	195.585	0	-17.5994	ILMN_25010	UBL3	13	Homo sapiens ubiquitin-like 3 (UBL3), mRNA.	DKFZP434K151; PNSC1; HCG-1; FLJ32018
ILMN_1671106	GJA4	432.486	12	98.675	0	0	294.705	12	64.7969	0	-17.5937	ILMN_16928	GJA4	1	Homo sapiens gap junction protein, alpha 4, 37kDa (GJA4), mRNA.	CX37
ILMN_1769288	LOC402560	266.577	12	29.1344	0	0	167.669	12	81.6616	0	-17.5937	ILMN_42108	LOC402560		PREDICTED: Homo sapiens hypothetical LOC402560 (LOC402560), mRNA.
ILMN_1689552	FAM63A	337.376	12	56.8966	0	0	239.644	12	44.9283	0	-17.587	ILMN_28794	FAM63A	1	Homo sapiens family with sequence similarity 63, member A (FAM63A), transcript variant 1, mRNA.	RP11-316M1.5; FLJ43504; FLJ11280
ILMN_2134381	C14orf85	2496.38	12	575.67	0	0	1712.98	12	346.073	0	-17.5535	ILMN_14639	C14ORF85	14	Homo sapiens chromosome 14 open reading frame 85 (C14orf85) on chromosome 14.
ILMN_1712944	AES	1674.49	12	325.06	0	0	1186.81	12	255.741	0	-17.5333	ILMN_25081	AES	19	Homo sapiens amino-terminal enhancer of split (AES), transcript variant 2, mRNA.	AES-2; ESP1; GRG5; GRG; TLE5; AES-1
ILMN_1712786	AHCYL2	114.767	12	15.9891	0	0	76.7148	12	25.093	0	-17.5333	ILMN_9551	AHCYL2	7	Homo sapiens S-adenosylhomocysteine hydrolase-like 2 (AHCYL2), mRNA.	KIAA0828; FLJ21719
ILMN_1668374	ITGB5	4562.21	12	350.814	0	0	3322.51	12	588.685	0	-17.5184	ILMN_138555	ITGB5	3	Homo sapiens integrin, beta 5 (ITGB5), mRNA. XM_944688 XM_944693	FLJ26658
ILMN_2362982	ARID4B	93.9471	12	18.1954	0	0	58.4095	12	26.1762	0	-17.4613	ILMN_162934	ARID4B	1	Homo sapiens AT rich interactive domain 4B (RBP1-like) (ARID4B), transcript variant 1, mRNA.	BCAA; RBP1L1; MGC163290; BRCAA1; SAP180; RBBP1L1; DKFZp313M2420
ILMN_1748323	CXCL14	986.027	12	119.823	0	0	678.846	12	246.996	0	-17.4528	ILMN_27281	CXCL14	5	Homo sapiens chemokine (C-X-C motif) ligand 14 (CXCL14), mRNA.	SCYB14; KS1; Kec; bolekine; MGC10687; NJAC; MIP-2g; BRAK; BMAC
ILMN_2181125	NAPB	179.077	12	23.3393	0	0	123.261	12	40.9291	0	-17.4267	ILMN_7006	NAPB	20	Homo sapiens N-ethylmaleimide-sensitive factor attachment protein, beta (NAPB), mRNA.	SNAP-BETA; MGC48335; MGC26066
ILMN_1812441	C17orf63	144.106	12	21.4492	0	0	98.3911	12	24.1893	0	-17.4202	ILMN_5219	C17ORF63	17	Homo sapiens chromosome 17 open reading frame 63 (C17orf63), transcript variant 1, mRNA.	FLJ10700
ILMN_1784287	TGFBR3	2802.6	12	184.681	0	0	2040.1	12	360.694	0	-17.4145	ILMN_22620	TGFBR3	1	Homo sapiens transforming growth factor, beta receptor III (TGFBR3), mRNA.	BGCAN; betaglycan
ILMN_2081398	KIF3B	186.98	12	15.4418	0	0	127.872	12	44.1248	0	-17.3799	ILMN_174262	KIF3B	20	Homo sapiens kinesin family member 3B (KIF3B), mRNA.	HH0048; KIAA0359
ILMN_2167758	CILP	546.962	12	253.892	0	0	232.929	12	166.087	0	-17.3529	ILMN_184073	CILP	15	Homo sapiens cartilage intermediate layer protein, nucleotide pyrophosphohydrolase (CILP), mRNA.	HsT18872
ILMN_2330371	TATDN3	283.165	12	39.3958	0	0	200.449	12	33.8184	0	-17.3157	ILMN_173666	TATDN3	1	Homo sapiens TatD DNase domain containing 3 (TATDN3), transcript variant 1, mRNA.	MGC142198
ILMN_1769575	JAM3	431.911	12	58.0243	0	0	309.299	12	81.491	0	-17.3031	ILMN_25295	JAM3	11	Homo sapiens junctional adhesion molecule 3 (JAM3), mRNA.	FLJ14529; JAMC; JAM-C
ILMN_1659854	PRPF40A	129.903	12	21.8174	0	0	83.1071	12	35.9986	0	-17.3031	ILMN_33641	PRPF40A	2	Homo sapiens PRP40 pre-mRNA processing factor 40 homolog A (S. cerevisiae) (PRPF40A), mRNA.	FLAF1; FBP11; NY-REN-6; HIP10; FLJ20585; HYPA; FNBP3; FBP-11
ILMN_2413259	SOCS4	197.909	12	19.2984	0	0	138.021	12	18.592	0	-17.29	ILMN_28869	SOCS4	14	Homo sapiens suppressor of cytokine signaling 4 (SOCS4), transcript variant 2, mRNA.	DKFZp686J1568; SOCS7
ILMN_1687351	ANKRA2	221.349	12	39.2992	0	0	155.22	12	19.1056	0	-17.2835	ILMN_16224	ANKRA2	5	Homo sapiens ankyrin repeat, family A (RFXANK-like), 2 (ANKRA2), mRNA.	ANKRA
ILMN_1717326	SLC29A3	55.139	12	20.1661	0	0	28.5822	12	10.4515	0.00395257	-17.2599	ILMN_2134	SLC29A3	10	Homo sapiens solute carrier family 29 (nucleoside transporters), member 3 (SLC29A3), mRNA.	FLJ11160; ENT3
ILMN_1802397	GNA11	566.003	12	74.2365	0	0	407.53	12	47.0909	0	-17.2452	ILMN_25749	GNA11	19	Homo sapiens guanine nucleotide binding protein (G protein), alpha 11 (Gq class) (GNA11), mRNA.	GNA-11
ILMN_1789558	C8orf70	107.918	12	23.8754	0	0	71.0354	12	24.3919	0	-17.2137	ILMN_13979	C8ORF70	8	Homo sapiens chromosome 8 open reading frame 70 (C8orf70), mRNA.	CGI-62
ILMN_2386008	MPZL1	313.872	12	31.1328	0	0	223.152	12	47.3495	0	-17.1954	ILMN_10945	MPZL1	1	Homo sapiens myelin protein zero-like 1 (MPZL1), transcript variant 2, mRNA.	PZR; PZRa; PZRb; FLJ21047; PZR1b
ILMN_1653266	DNAJB14	187.519	12	53.1686	0	0	119.249	12	34.2239	0	-17.1449	ILMN_12080	DNAJB14	4	Homo sapiens DnaJ (Hsp40) homolog, subfamily B, member 14 (DNAJB14), transcript variant 2, mRNA.	PRO34683; EGNR9427; FLJ14281; MGC22187
ILMN_1671281	RNASEL	211.388	12	30.391	0	0	148.086	12	31.897	0	-17.1449	ILMN_25186	RNASEL	1	Homo sapiens ribonuclease L (2',5'-oligoisoadenylate synthetase-dependent) (RNASEL), mRNA.	DKFZp781D08126; MGC133329; RNS4; PRCA1; MGC104972
ILMN_1752380	ZNF565	45.2858	12	10.9201	0	0	24.9821	12	12.3934	0.00527009	-17.1218	ILMN_21123	ZNF565	19	Homo sapiens zinc finger protein 565 (ZNF565), mRNA.	FLJ36991
ILMN_2243553	ZNF275	501.423	12	104.311	0	0	345.281	12	109.94	0	-17.0928	ILMN_180340	ZNF275	X	Homo sapiens zinc finger protein 275 (ZNF275), mRNA.
ILMN_2106656	BLZF1	200.703	12	33.7769	0	0	140.308	12	36.1732	0	-17.082	ILMN_21927	BLZF1	1	Homo sapiens basic leucine zipper nuclear factor 1 (JEM-1) (BLZF1), mRNA.	JEM1; JEM-1; GOLGIN-45; MGC22497; JEM-1s
ILMN_1865764		480.667	12	53.6653	0	0	340.673	12	108.266	0	-17.0528	ILMN_88177	HS.371609		Homo sapiens cDNA clone IMAGE:5261213
ILMN_1709265	RNF170	110.739	12	24.2819	0	0	67.3768	12	33.336	0	-16.9897	ILMN_24753	RNF170	8	Homo sapiens ring finger protein 170 (RNF170), mRNA.	FLJ38306; DKFZP564A022
ILMN_1761069	UVRAG	198.956	12	47.6569	0	0	131.349	12	44.5708	0	-16.9781	ILMN_13181	UVRAG	11	Homo sapiens UV radiation resistance associated gene (UVRAG), mRNA.	p63; DHTX
ILMN_2154950	ZNF423	189.68	12	32.1391	0	0	118.496	12	58.9157	0	-16.9752	ILMN_164805	ZNF423	16	Homo sapiens zinc finger protein 423 (ZNF423), mRNA.	OAZ; ZFP423; Roaz; MGC138522; MGC138520; Ebfaz; Zfp104; KIAA0760
ILMN_1796119	ZUFSP	57.9692	12	12.7917	0	0	34.8171	12	12.0411	0.00131752	-16.9647	ILMN_24644	ZUFSP	6	Homo sapiens zinc finger with UFM1-specific peptidase domain (ZUFSP), mRNA.	dJ412I7.3; RP3-412I7.3
ILMN_1765971	MOGAT1	36.7403	12	15.2421	0	0	16.0417	12	9.13935	0.00922266	-16.9484	ILMN_14124	MOGAT1	2	Homo sapiens monoacylglycerol O-acyltransferase 1 (MOGAT1), mRNA.	DGAT2L1; DGAT2L; MGAT1
ILMN_1701613	RARRES3	674.314	12	81.16	0	0	487.748	12	44.87	0	-16.9484	ILMN_1164	RARRES3	11	Homo sapiens retinoic acid receptor responder (tazarotene induced) 3 (RARRES3), mRNA.	MGC8906; HRASLS4; TIG3; RIG1
ILMN_1727248	INF2	329.596	12	39.1908	0	0	235.123	12	49.5646	0	-16.9356	ILMN_137125	INF2	14	Homo sapiens inverted formin, FH2 and WH2 domain containing (INF2), transcript variant 2, mRNA.	DKFZp762A0214; C14orf151; FLJ22056; INF2; MGC13251; C14orf173; pp9484
ILMN_1654915	LOC646786	189.134	12	55.2089	0	0	110.446	12	52.5991	0	-16.9356	ILMN_38919	LOC646786	6	PREDICTED: Homo sapiens similar to Afadin (AF-6 protein) (LOC646786), mRNA.
ILMN_1688630	RECK	300.257	12	111.686	0	0	163.344	12	72.7931	0	-16.9356	ILMN_23308	RECK	9	Homo sapiens reversion-inducing-cysteine-rich protein with kazal motifs (RECK), mRNA.	ST15; hRECK
ILMN_1800590	BBS1	186.107	12	37.6409	0	0	128.263	12	37.7597	0	-16.929	ILMN_29419	BBS1	11	Homo sapiens Bardet-Biedl syndrome 1 (BBS1), mRNA.	BBS2L2; MGC51114; FLJ23590; MGC126184; MGC126183
ILMN_1810977	CDV3	504.766	12	80.4457	0	0	363.601	12	89.0568	0	-16.929	ILMN_138283	CDV3	3	Homo sapiens CDV3 homolog (mouse) (CDV3), mRNA. XM_945284 XM_945286 XM_945287	H41
ILMN_1803367	EVI1	667.99	12	90.3884	0	0	482.125	12	142.382	0	-16.9027	ILMN_26123	EVI1	3	Homo sapiens ecotropic viral integration site 1 (EVI1), mRNA.	EVI-1; PRDM3; MGC163392; MDS1-EVI1; AML1-EVI-1
ILMN_1709772	SNX5	562.679	12	62.4345	0	0	406.191	12	113.06	0	-16.8757	ILMN_3880	SNX5	20	Homo sapiens sorting nexin 5 (SNX5), transcript variant 2, mRNA.	FLJ10931
ILMN_1813120	MAP4K3	110.832	12	20.6333	0	0	74.3008	12	12.7196	0	-16.8282	ILMN_5588	MAP4K3	2	Homo sapiens mitogen-activated protein kinase kinase kinase kinase 3 (MAP4K3), mRNA.	RAB8IPL1; MAPKKKK3; GLK
ILMN_1673820	HLTF	270.291	12	42.5912	0	0	182.502	12	70.4652	0	-16.7634	ILMN_1136	HLTF	3	Homo sapiens helicase-like transcription factor (HLTF), transcript variant 2, mRNA.	ZBU1; SMARCA3; HIP116; HLTF1; RNF80; HIP116A; SNF2L3
ILMN_1813028	CBX5	68.6273	12	16.4165	0	0	42.7177	12	8.48682	0	-16.7632	ILMN_25072	CBX5	12	Homo sapiens chromobox homolog 5 (HP1 alpha homolog, Drosophila) (CBX5), mRNA.	HP1-ALPHA; HP1; HP1Hs-alpha
ILMN_1751627	TRAPPC3	653.316	12	69.8291	0	0	473.012	12	105.791	0	-16.7567	ILMN_23547	TRAPPC3	1	Homo sapiens trafficking protein particle complex 3 (TRAPPC3), mRNA.	BET3
ILMN_2312228	FUT6	47.5919	12	10.5999	0	0	27.07	12	11.7925	0.00395257	-16.7253	ILMN_180849	FUT6	19	Homo sapiens fucosyltransferase 6 (alpha (1,3) fucosyltransferase) (FUT6), transcript variant 1, mRNA.	FLJ40754; FT1A
ILMN_2114568	GBP5	56.8873	12	25.8728	0	0	25.8111	12	13.2716	0.00527009	-16.6871	ILMN_24462	GBP5	1	Homo sapiens guanylate binding protein 5 (GBP5), mRNA.	GBP-5
ILMN_2197101	DDX19A	305.53	12	38.8685	0	0	212.952	12	72.5006	0	-16.6431	ILMN_10415	DDX19A	16	Homo sapiens DEAD (Asp-Glu-Ala-As) box polypeptide 19A (DDX19A), mRNA.	DDX19L; FLJ11126; DDX19-DDX19L; DKFZp686C21137
ILMN_1704253	C6orf106	136.802	12	34.1753	0	0	89.4518	12	24.4152	0	-16.6385	ILMN_22369	C6ORF106	6	Homo sapiens chromosome 6 open reading frame 106 (C6orf106), transcript variant 1, mRNA.	FP852; FLJ32402; MGC4614; dJ391O22.4; RP3-391O22.4; FLJ22195
ILMN_1729533	APOA1BP	623.646	12	85.6286	0	0	451.718	12	96.3079	0	-16.594	ILMN_24882	APOA1BP	1	Homo sapiens apolipoprotein A-I binding protein (APOA1BP), mRNA.	MGC119145; MGC119143; AIBP
ILMN_1745356	CXCL9	64.9693	12	23.9568	0	0	30.3861	12	22.3085	0.00263505	-16.594	ILMN_12602	CXCL9	4	Homo sapiens chemokine (C-X-C motif) ligand 9 (CXCL9), mRNA.	MIG; crg-10; Humig; SCYB9; CMK
ILMN_1775008	NCAPD2	122.901	12	26.8185	0	0	82.2889	12	26.6772	0	-16.5504	ILMN_26621	NCAPD2	12	Homo sapiens non-SMC condensin I complex, subunit D2 (NCAPD2), mRNA.	hCAP-D2; KIAA0159; CAP-D2; CNAP1
ILMN_1715905	DSN1	48.9597	12	17.2622	0	0	24.7546	12	13.6172	0.00527009	-16.5394	ILMN_3834	DSN1	20	Homo sapiens DSN1, MIND kinetochore complex component, homolog (S. cerevisiae) (DSN1), mRNA.	FLJ13346; dJ469A13.2; MIS13; C20orf172; MGC32987
ILMN_1669788	NUDT14	694.169	12	51.7557	0	0	441.404	12	219.67	0	-16.5394	ILMN_7938	NUDT14	14	Homo sapiens nudix (nucleoside diphosphate linked moiety X)-type motif 14 (NUDT14), mRNA.	UGPP
ILMN_1768181	TOR3A	205.572	12	48.4079	0	0	138.524	12	31.61	0	-16.5096	ILMN_21685	TOR3A	1	Homo sapiens torsin family 3, member A (TOR3A), mRNA.	FLJ22345; ADIR; MGC111104; ADIR2
ILMN_1718712	C20orf177	202.581	12	25.9551	0	0	142.349	12	24.0699	0	-16.4845	ILMN_29930	C20ORF177	20	Homo sapiens chromosome 20 open reading frame 177 (C20orf177), mRNA.	dJ551D2.5
ILMN_1815570	HOXA6	94.9043	12	16.8487	0	0	58.0204	12	28.7636	0	-16.4681	ILMN_16941	HOXA6	7	Homo sapiens homeobox A6 (HOXA6), mRNA.	HOX1B; HOX1.2; HOX1
ILMN_1716407	SORBS2	185.666	12	34.8834	0	0	129.872	12	37.2782	0	-16.4681	ILMN_24126	SORBS2	4	Homo sapiens sorbin and SH3 domain containing 2 (SORBS2), transcript variant 1, mRNA.	PRO0618; KIAA0777; ARGBP2
ILMN_1779190	ALKBH8	33.7258	12	10.3088	0.00395257	0	16.54	12	9.57035	0.00922266	-16.4634	ILMN_30199	ALKBH8	11	Homo sapiens alkB, alkylation repair homolog 8 (E. coli) (ALKBH8), mRNA.	FLJ38204; MGC10235
ILMN_2041293	SQLE	96.7921	12	38.9166	0	0	49.8465	12	23.4203	0	-16.423	ILMN_183123	SQLE	8	Homo sapiens squalene epoxidase (SQLE), mRNA.	FLJ30795
ILMN_1746426	TOMM70A	892.318	12	107.376	0	0	638.098	12	202.368	0	-16.3997	ILMN_10950	TOMM70A	3	Homo sapiens translocase of outer mitochondrial membrane 70 homolog A (S. cerevisiae) (TOMM70A), nuclear gene encoding mitochondrial protein, mRNA.	FLJ90470
ILMN_1810172	SFRP4	454.658	12	205.987	0	0	223.649	12	98.0948	0	-16.3569	ILMN_13024	SFRP4	7	Homo sapiens secreted frizzled-related protein 4 (SFRP4), mRNA.	FRPHE; MGC26498; FRP-4
ILMN_1725534	ACTN4	663.62	12	36.6881	0	0	482.008	12	94.2888	0	-16.331	ILMN_2269	ACTN4	19	Homo sapiens actinin, alpha 4 (ACTN4), mRNA.	DKFZp686K23158; FSGS1; FSGS
ILMN_1661537	LEPROT	1682.46	12	115.635	0	0	1231.45	12	216.995	0	-16.331	ILMN_27032	LEPROT	1	Homo sapiens leptin receptor overlapping transcript (LEPROT), mRNA.	OB-RGRP; OBRGRP; FLJ90360; LEPR; VPS55
ILMN_1800871	RAB6A	179.168	12	37.3882	0	0	123.267	12	32.1225	0	-16.331	ILMN_25448	RAB6A	11	Homo sapiens RAB6A, member RAS oncogene family (RAB6A), transcript variant 1, mRNA.	RAB6B; RAB6A'; RAB6
ILMN_2265759	SLC2A11	21.8452	12	8.83734	0.00658761	0	6.28012	12	8.6448	0.0289855	-16.331	ILMN_21026	SLC2A11	22	Homo sapiens solute carrier family 2 (facilitated glucose transporter), member 11 (SLC2A11), transcript variant 1, mRNA.	GLUT10; SLC2A11-a; SLC2A11-c; MGC118833; MGC118830; GLUT11
ILMN_2049672	TMEM16C	44.1353	12	12.4351	0	0	20.5852	12	17.435	0.00790514	-16.331	ILMN_24810	TMEM16C	11	Homo sapiens transmembrane protein 16C (TMEM16C), mRNA.	C11orf25; GENX-3947
ILMN_2402581	Gcom1	219.834	12	55.4773	0	0	127.594	12	71.9306	0	-16.3181	ILMN_28999	GCOM1	15	Homo sapiens GRINL1A combined protein (Gcom1), transcript variant 12, mRNA.	Gup2; Gup1; MGC126694; GRINL1A; Gcom2; MGC138353; FLJ30973
ILMN_2045994	SEPW1	970.289	12	143.487	0	0	707.728	12	110.44	0	-16.3181	ILMN_6755	SEPW1	19	Homo sapiens selenoprotein W, 1 (SEPW1), mRNA.	selW
ILMN_2397024	SPOP	1148.36	12	116.403	0	0	838.857	12	82.0867	0	-16.294	ILMN_12838	SPOP	17	Homo sapiens speckle-type POZ protein (SPOP), transcript variant 5, mRNA.	TEF2
ILMN_1711766	SKP1A	890.849	12	70.7377	0	0	649.463	12	134.483	0	-16.2796	ILMN_2693	SKP1A	5	Homo sapiens S-phase kinase-associated protein 1A (p19A) (SKP1A), transcript variant 1, mRNA.	TCEB1L; MGC34403; EMC19; SKP1; OCP-II; OCP2
ILMN_1727271	WARS	614.556	12	55.3123	0	0	446.209	12	112.805	0	-16.2453	ILMN_25430	WARS	14	Homo sapiens tryptophanyl-tRNA synthetase (WARS), transcript variant 2, mRNA.	IFI53; IFP53; GAMMA-2
ILMN_1798379	HNT	39.614	12	19.1521	0	0	16.1395	12	8.84294	0.00922266	-16.196	ILMN_2255	HNT	11	Homo sapiens neurotrimin (HNT), transcript variant 2, mRNA.	MGC60329; NTM
ILMN_1696190	STRN4	81.6189	12	16.0979	0	0	52.947	12	19.0219	0	-16.1874	ILMN_138048	STRN4	19	Homo sapiens striatin, calmodulin binding protein 4 (STRN4), transcript variant 2, mRNA.	ZIN; zinedin; FLJ35594
ILMN_1752294	PCDH9	83.5701	12	21.4192	0	0	45.8946	12	29.314	0	-16.1205	ILMN_21443	PCDH9	13	Homo sapiens protocadherin 9 (PCDH9), transcript variant 1, mRNA.
ILMN_1768488	TERF2	224.868	12	38.8506	0	0	159.26	12	38.9031	0	-16.0975	ILMN_21134	TERF2	16	Homo sapiens telomeric repeat binding factor 2 (TERF2), mRNA.	TRBF2; TRF2
ILMN_1800008	ACAT1	2671.56	12	560.444	0	0	1891.76	12	373.736	0	-16.0558	ILMN_29522	ACAT1	11	Homo sapiens acetyl-Coenzyme A acetyltransferase 1 (acetoacetyl Coenzyme A thiolase) (ACAT1), nuclear gene encoding mitochondrial protein, mRNA.	MAT; ACAT; THIL; T2
ILMN_2046611	MCOLN3	232.018	12	29.7114	0	0	129.606	12	92.3304	0	-16.0434	ILMN_30326	MCOLN3	1	Homo sapiens mucolipin 3 (MCOLN3), mRNA.	FLJ36629; TRP-ML3; TRPML3; FLJ11006; MGC71509
ILMN_2149782	RAMP2	266.416	12	65.2467	0	0	179.914	12	33.0083	0	-15.9955	ILMN_11655	RAMP2	17	Homo sapiens receptor (G protein-coupled) activity modifying protein 2 (RAMP2), mRNA.
ILMN_2053538	RHBDL2	277.552	12	63.0427	0	0	190.679	12	39.06	0	-15.9955	ILMN_20003	RHBDL2	1	Homo sapiens rhomboid, veinlet-like 2 (Drosophila) (RHBDL2), mRNA.	RRP2; MGC16997
ILMN_1703412	LATS2	123.575	12	20.1357	0	0	82.053	12	31.7967	0	-15.9883	ILMN_1547	LATS2	13	Homo sapiens LATS, large tumor suppressor, homolog 2 (Drosophila) (LATS2), mRNA.	KPM; FLJ13161
ILMN_1668514	PIP5K1C	275.404	12	47.3725	0	0	196.742	12	33.0629	0	-15.9883	ILMN_7626	PIP5K1C	19	Homo sapiens phosphatidylinositol-4-phosphate 5-kinase, type I, gamma (PIP5K1C), mRNA.	PIP5Kgamma; PIP5K-GAMMA; KIAA0589
ILMN_1662417	LRPPRC	265.257	12	36.0037	0	0	178.102	12	72.1922	0	-15.9523	ILMN_23753	LRPPRC	2	Homo sapiens leucine-rich PPR-motif containing (LRPPRC), mRNA.	GP130; CLONE-23970; LRP130; LSFC
ILMN_1876924	WNK1	800.764	12	110.785	0	0	584.473	12	130.635	0	-15.9432	ILMN_100436	WNK1	12	Homo sapiens WNK lysine deficient protein kinase 1 (WNK1), mRNA.	PHA2C; PRKWNK1; KDP; KIAA0344
ILMN_1689176	C4orf31	56.2952	12	19.6155	0	0	24.2914	12	23.4917	0.00395257	-15.9325	ILMN_7838	C4ORF31	4	Homo sapiens chromosome 4 open reading frame 31 (C4orf31), mRNA.	FLJ23191
ILMN_2396672	ABLIM1	789.302	12	209.234	0	0	529.131	12	104.398	0	-15.922	ILMN_22411	ABLIM1	10	Homo sapiens actin binding LIM protein 1 (ABLIM1), transcript variant 2, mRNA.	KIAA0059; FLJ14564; MGC1224; LIMATIN; LIMAB1; DKFZp781D0148; ABLIM
ILMN_1712305	CYBRD1	3896.62	12	331.531	0	0	2717.72	12	994.298	0	-15.922	ILMN_4649	CYBRD1	2	Homo sapiens cytochrome b reductase 1 (CYBRD1), mRNA.	FLJ23462; FRRS3; DCYTB
ILMN_1700690	VAT1	594.54	12	104.296	0	0	403.076	12	160.03	0	-15.922	ILMN_26285	VAT1	17	Homo sapiens vesicle amine transport protein 1 homolog (T. californica) (VAT1), mRNA.	FLJ20230; VATI
ILMN_1756220	DDX18	670.451	12	88.1785	0	0	488.475	12	97.9964	0	-15.9209	ILMN_22238	DDX18	2	Homo sapiens DEAD (Asp-Glu-Ala-Asp) box polypeptide 18 (DDX18), mRNA.	FLJ33908; MrDb
ILMN_1700268	QPRT	157.607	12	75.1115	0	0	77.2782	12	22.9981	0	-15.9148	ILMN_21680	QPRT	16	Homo sapiens quinolinate phosphoribosyltransferase (nicotinate-nucleotide pyrophosphorylase (carboxylating)) (QPRT), mRNA.	QPRTase
ILMN_2363621	RBBP8	143.554	12	29.3844	0	0	98.5712	12	10.2783	0	-15.9148	ILMN_1238	RBBP8	18	Homo sapiens retinoblastoma binding protein 8 (RBBP8), transcript variant 2, mRNA.	CTIP; RIM
ILMN_1659106	PHLDA3	343.293	12	42.6326	0	0	236.499	12	87.7076	0	-15.8966	ILMN_24559	PHLDA3	1	Homo sapiens pleckstrin homology-like domain, family A, member 3 (PHLDA3), mRNA.	TIH1
ILMN_2225974	GCLM	90.2522	12	27.9792	0	0	52.7192	12	23.2851	0	-15.8649	ILMN_165648	GCLM	1	Homo sapiens glutamate-cysteine ligase, modifier subunit (GCLM), mRNA.	GLCLR
ILMN_1673421	LOC440704	788.192	12	88.5163	0	0	575.587	12	99.1343	0	-15.8649	ILMN_34488	LOC440704		PREDICTED: Homo sapiens hypothetical gene supported by BC042042 (LOC440704), mRNA.
ILMN_1728684	PELP1	129.056	12	19.6317	0	0	84.9619	12	34.6237	0	-15.8595	ILMN_15422	PELP1	17	Homo sapiens proline, glutamic acid and leucine rich protein 1 (PELP1), mRNA.	P160; HMX3; MNAR
ILMN_1767351	AR	76.2818	12	22.5295	0	0	45.6772	12	18.6239	0	-15.8358	ILMN_13052	AR	X	Homo sapiens androgen receptor (dihydrotestosterone receptor; testicular feminization; spinal and bulbar muscular atrophy; Kennedy disease) (AR), transcript variant 2, mRNA.	DHTR; SMAX1; TFM; HUMARA; AIS; NR3C4; KD; SBMA
ILMN_1661519	KIAA0408	56.0434	12	19.8228	0	0	30.0821	12	14.0904	0.00263505	-15.8274	ILMN_11975	KIAA0408	6	Homo sapiens KIAA0408 (KIAA0408), mRNA.	FLJ43995; RP3-403A15.2
ILMN_1749799	NSBP1	64.4812	12	12.9942	0	0	40.2749	12	12.8542	0.00131752	-15.7947	ILMN_30051	NSBP1	X	Homo sapiens nucleosomal binding protein 1 (NSBP1), mRNA.
ILMN_1805132	PCDH19	112.166	12	19.8277	0	0	72.29	12	31.4271	0	-15.6998	ILMN_20959	PCDH19	X	Homo sapiens protocadherin 19 (PCDH19), mRNA.	DKFZp686P1843; KIAA1313
ILMN_2278335	LOC441282	23.4315	12	9.41293	0.00658761	0	7.12752	12	9.75801	0.0316205	-15.6856	ILMN_163029	LOC441282	7	Homo sapiens similar to aldo-keto reductase family 1, member B10 (LOC441282), mRNA.
ILMN_1731745	NINJ2	681.966	12	296.24	0	0	367.87	12	64.9903	0	-15.6674	ILMN_6659	NINJ2	12	Homo sapiens ninjurin 2 (NINJ2), mRNA.
ILMN_1705686	NRGN	58.5425	12	24.357	0	0	29.4505	12	10.3974	0.00395257	-15.6667	ILMN_10939	NRGN	11	Homo sapiens neurogranin (protein kinase C substrate, RC3) (NRGN), mRNA.	RC3; hng
ILMN_1653429	SLC35A3	159.924	12	39.003	0	0	106.931	12	20.6778	0	-15.6667	ILMN_10145	SLC35A3	1	Homo sapiens solute carrier family 35 (UDP-N-acetylglucosamine (UDP-GlcNAc) transporter), member A3 (SLC35A3), mRNA.	DKFZp781P1297
ILMN_1692826	UNKL	75.4513	12	25.7442	0	0	43.3114	12	11.6064	0	-15.6667	ILMN_23459	UNKL	16	Homo sapiens unkempt homolog (Drosophila)-like (UNKL), transcript variant 1, mRNA.	MGC5179; ZC3HDC5L; FLJ12623; KIAA0734; ZC3H5L; C16orf28; FLJ23360
ILMN_1707951	LOC649143	14.7604	12	10.7765	0.0105402	0	-0.170293	12	4.83183	0.405797	-15.656	ILMN_43805	LOC649143		PREDICTED: Homo sapiens similar to HLA class II histocompatibility antigen, DRB1-9 beta chain precursor (MHC class I antigen DRB1*9) (DR-9) (DR9), transcript variant 2 (LOC649143), mRNA.
ILMN_1815158	GPS2	204.188	12	38.5377	0	0	144.156	12	29.3594	0	-15.6506	ILMN_10256	GPS2	17	Homo sapiens G protein pathway suppressor 2 (GPS2), mRNA.	MGC104294; MGC119288; MGC119289; MGC119287; AMF-1
ILMN_1728019	PML	111.624	12	56.1604	0	0	51.5696	12	20.284	0	-15.64	ILMN_137684	PML		PREDICTED: Homo sapiens promyelocytic leukemia, transcript variant 12 (PML), mRNA.
ILMN_1683635	C11orf70	59.4123	12	16.9071	0	0	35.2121	12	6.6303	0.00131752	-15.6215	ILMN_20631	C11ORF70	11	Homo sapiens chromosome 11 open reading frame 70 (C11orf70), mRNA.	MGC13040
ILMN_1717572	PGA5	166.032	12	74.8935	0	0	84.0682	12	33.3927	0	-15.6088	ILMN_23664	PGA5	11	Homo sapiens pepsinogen 5, group I (pepsinogen A) (PGA5), mRNA.
ILMN_1721769	FBLN2	43.4766	12	13.2344	0	0	23.7048	12	9.38883	0.00790514	-15.6034	ILMN_6449	FBLN2	3	Homo sapiens fibulin 2 (FBLN2), transcript variant 1, mRNA.
ILMN_1698402	NFX1	78.9377	12	9.31679	0	0	51.2742	12	7.8175	0	-15.5978	ILMN_17577	NFX1	9	Homo sapiens nuclear transcription factor, X-box binding 1 (NFX1), transcript variant 2, mRNA.	MGC20369; NFX2; DKFZp779G2416
ILMN_1772486	ELF2	30.5333	12	7.59582	0.00395257	0	12.9602	12	11.4127	0.0144928	-15.5915	ILMN_1532	ELF2	4	Homo sapiens E74-like factor 2 (ets domain transcription factor) (ELF2), transcript variant 2, mRNA.	NERF; NERF-1A; NERF-2; EU32; NERF-1B; b
ILMN_1811682	CYLN2	74.0314	12	23.0835	0	0	43.9362	12	15.3042	0	-15.58	ILMN_14847	CYLN2	7	Homo sapiens cytoplasmic linker 2 (CYLN2), transcript variant 2, mRNA.	CLIP-115; WSCR4; MGC11333; KIAA0291; CLIP2; WBSCR4; CLIP
ILMN_1788019	LAMA2	414.018	12	144.701	0	0	251.687	12	38.9095	0	-15.5708	ILMN_5426	LAMA2	6	Homo sapiens laminin, alpha 2 (merosin, congenital muscular dystrophy) (LAMA2), transcript variant 2, mRNA.	LAMM
ILMN_2323087	RBPMS	310.978	12	65.8093	0	0	217.861	12	37.6516	0	-15.5708	ILMN_13159	RBPMS	8	Homo sapiens RNA binding protein with multiple splicing (RBPMS), transcript variant 3, mRNA.	HERMES
ILMN_2288070	FTO	172.713	12	19.7152	0	0	112.106	12	50.7381	0	-15.5672	ILMN_167724	FTO	16	Homo sapiens fat mass and obesity associated (FTO), mRNA.	KIAA1752; MGC5149
ILMN_1903021		72.1874	12	12.3086	0	0	46.2452	12	13.697	0	-15.4908	ILMN_89562	HS.400256		Homo sapiens cDNA FLJ33738 fis, clone BRAWH2018527
ILMN_2406410	RHBDD2	710.32	12	77.2159	0	0	519.543	12	139.417	0	-15.4908	ILMN_168345	RHBDD2	7	Homo sapiens rhomboid domain containing 2 (RHBDD2), transcript variant 1, mRNA.	NPD007; RHBDL7
ILMN_1702226	C21orf34	107.854	12	13.9703	0	0	66.5725	12	33.9757	0	-15.4821	ILMN_27397	C21ORF34	21	Homo sapiens chromosome 21 open reading frame 34 (C21orf34), transcript variant 1, mRNA.	FLJ38295; C21orf35
ILMN_1664434	TCF3	84.0178	12	19.4197	0	0	54.6807	12	18.6848	0	-15.4821	ILMN_5571	TCF3	19	Homo sapiens transcription factor 3 (E2A immunoglobulin enhancer binding factors E12/E47) (TCF3), mRNA.	MGC129648; MGC129647; ITF1; E2A
ILMN_1679867	LOC642255	83.3962	12	22.0627	0	0	52.6667	12	17.5138	0	-15.4504	ILMN_30585	LOC642255		PREDICTED: Homo sapiens similar to Diacylglycerol O-acyltransferase 1 (Diglyceride acyltransferase) (ACAT-related gene product 1) (LOC642255), mRNA.
ILMN_1772156	TXNDC4	30.2287	12	7.73748	0.00395257	0	14.1716	12	7.05512	0.0105402	-15.4504	ILMN_10096	TXNDC4	9	Homo sapiens thioredoxin domain containing 4 (endoplasmic reticulum) (TXNDC4), mRNA.	KIAA0573; ERP44
ILMN_1806809	ZNF189	191.734	12	29.0198	0	0	135.531	12	33.7178	0	-15.4504	ILMN_4798	ZNF189	9	Homo sapiens zinc finger protein 189 (ZNF189), transcript variant 1, mRNA.
ILMN_1782110	ZNF295	120.456	12	14.7012	0	0	82.4652	12	15.2812	0	-15.4504	ILMN_12236	ZNF295	21	Homo sapiens zinc finger protein 295 (ZNF295), transcript variant 1, mRNA.	ZBTB21; DKFZp781N1974
ILMN_1801403	DCUN1D4	496.401	12	60.5361	0	0	340.502	12	132.618	0	-15.4367	ILMN_9395	DCUN1D4	4	Homo sapiens DCN1, defective in cullin neddylation 1, domain containing 4 (S. cerevisiae) (DCUN1D4), mRNA.	KIAA0276
ILMN_1741440	SLC35A1	482.845	12	56.2933	0	0	351.372	12	42.755	0	-15.4367	ILMN_23284	SLC35A1	6	Homo sapiens solute carrier family 35 (CMP-sialic acid transporter), member A1 (SLC35A1), mRNA.	inactive; hCST; CMPST; CST
ILMN_1767470	SCPEP1	1343.33	12	368.968	0	0	898.837	12	120.62	0	-15.3647	ILMN_22216	SCPEP1	17	Homo sapiens serine carboxypeptidase 1 (SCPEP1), mRNA.	RISC; HSCP1
ILMN_2306540	PDE9A	160.767	12	26.1073	0	0	112.625	12	23.4021	0	-15.3126	ILMN_2813	PDE9A	21	Homo sapiens phosphodiesterase 9A (PDE9A), transcript variant 2, mRNA.	HSPDE9A2
ILMN_2234956	LEPR	504.538	12	220.546	0	0	254.829	12	124.4	0	-15.2714	ILMN_178967	LEPR	1	Homo sapiens leptin receptor (LEPR), transcript variant 2, mRNA.	OBR; CD295
ILMN_1695821	ACTR1B	325.804	12	29.343	0	0	235.293	12	63.978	0	-15.263	ILMN_813	ACTR1B	2	Homo sapiens ARP1 actin-related protein 1 homolog B, centractin beta (yeast) (ACTR1B), mRNA.	CTRN2; ARP1B
ILMN_1699610	CCT6B	33.2092	12	7.66025	0.00395257	0	16.2138	12	10.2856	0.00922266	-15.263	ILMN_11269	CCT6B	17	Homo sapiens chaperonin containing TCP1, subunit 6B (zeta 2) (CCT6B), mRNA.	TSA303; Cctz2; TCP-1-zeta-2; CCTZ-2; CCT-zeta-2
ILMN_2311537	HMGA1	100.607	12	24.9103	0	0	65.6915	12	17.2623	0	-15.2476	ILMN_5105	HMGA1	6	Homo sapiens high mobility group AT-hook 1 (HMGA1), transcript variant 1, mRNA.	MGC12816; MGC4854; HMG-R; MGC4242; HMGIY
ILMN_1775235	AFF3	69.1808	12	17.6695	0	0	37.4691	12	25.3228	0.00131752	-15.2331	ILMN_25998	AFF3	2	Homo sapiens AF4/FMR2 family, member 3 (AFF3), transcript variant 2, mRNA.	MLLT2-like; LAF4
ILMN_2127298	F2RL3	91.6893	12	70.1431	0	0	21.223	12	11.0104	0.00790514	-15.2303	ILMN_43570	F2RL3	19	Homo sapiens coagulation factor II (thrombin) receptor-like 3 (F2RL3), mRNA.	PAR4
ILMN_1762861	HLA-F	454.072	12	124.586	0	0	300.048	12	94.2919	0	-15.225	ILMN_3012	HLA-F	6	Homo sapiens major histocompatibility complex, class I, F (HLA-F), transcript variant 1, mRNA.	HLA-5.4; HLAF; CDA12; HLA-CDA12
ILMN_1783806	DTNBP1	72.6101	12	18.3197	0	0	45.8395	12	11.9384	0	-15.1912	ILMN_1047	DTNBP1	6	Homo sapiens dystrobrevin binding protein 1 (DTNBP1), transcript variant 1, mRNA.	MGC20210; DKFZP564K192; SDY; FLJ30031; DBND; HPS7; My031
ILMN_1787567	TSC22D1	1910.8	12	149.611	0	0	1411.04	12	260.981	0	-15.157	ILMN_11682	TSC22D1	13	Homo sapiens TSC22 domain family, member 1 (TSC22D1), transcript variant 2, mRNA.	TSC22; RP11-269C23.2; DKFZp686O19206; TGFB1I4; MGC17597
ILMN_1737833	ATN1	321.033	12	96.0113	0	0	201.777	12	73.804	0	-15.1235	ILMN_7310	ATN1	12	Homo sapiens atrophin 1 (ATN1), transcript variant 1, mRNA.	DRPLA; NOD; B37; D12S755E
ILMN_1671777	FGF13	76.5825	12	29.4794	0	0	40.7211	12	19.5423	0.00131752	-15.103	ILMN_6609	FGF13	X	Homo sapiens fibroblast growth factor 13 (FGF13), transcript variant 1A, mRNA.	FGF2; FHF2
ILMN_2219618	LOC90586	2292.65	12	442.653	0	0	1658.14	12	250.875	0	-15.103	ILMN_15276	LOC90586	17	Homo sapiens AOC3 pseudogene (LOC90586) on chromosome 17.
ILMN_1815705	LZTFL1	91.4607	12	21.4493	0	0	53.8966	12	30.3446	0	-15.103	ILMN_27007	LZTFL1	3	Homo sapiens leucine zipper transcription factor-like 1 (LZTFL1), mRNA.	FLJ36386
ILMN_1780291	NFAT5	55.83	12	16.4618	0	0	30.3402	12	17.9543	0.00395257	-14.9908	ILMN_4678	NFAT5	16	Homo sapiens nuclear factor of activated T-cells 5, tonicity-responsive (NFAT5), transcript variant 2, mRNA.	NFATL1; OREBP; TONEBP; NF-AT5; KIAA0827; NFATZ
ILMN_1700915	BMI1	548.832	12	90.0527	0	0	401.467	12	85.1	0	-14.9884	ILMN_22379	BMI1	10	Homo sapiens BMI1 polycomb ring finger oncogene (BMI1), mRNA.	MGC12685; PCGF4; BMI1; RNF51
ILMN_1887403	DBT	31.6475	12	12.1199	0.00395257	0	14.3247	12	6.05684	0.00922266	-14.9739	ILMN_92650	DBT	1	Homo sapiens dihydrolipoamide branched chain transacylase E2 (DBT), nuclear gene encoding mitochondrial protein, mRNA.	BCATE2; MGC9061; E2B; E2
ILMN_1689831	FLJ11235	90.8126	12	12.3952	0	0	60.5816	12	18.3892	0	-14.9366	ILMN_35841	FLJ11235		PREDICTED: Homo sapiens hypothetical protein FLJ11235 (FLJ11235), misc RNA.
ILMN_2176882	ZNF69	1351.02	12	174.946	0	0	997.383	12	196.779	0	-14.9366	ILMN_23104	ZNF69	19	Homo sapiens zinc finger protein 69 (ZNF69), mRNA.	MGC59928; Cos5
ILMN_1656427	C17orf39	125.201	12	20.2327	0	0	86.3996	12	18.4447	0	-14.9246	ILMN_28211	C17ORF39	17	Homo sapiens chromosome 17 open reading frame 39 (C17orf39), mRNA.	MGC3048
ILMN_1761260	COBLL1	2255.24	12	201.171	0	0	1497.57	12	682.598	0	-14.9246	ILMN_12678	COBLL1	2	Homo sapiens COBL-like 1 (COBLL1), mRNA.	KIAA0977
ILMN_1751898	C12orf4	107.581	12	18.5775	0	0	73.2012	12	16.5093	0	-14.9213	ILMN_9236	C12ORF4	12	Homo sapiens chromosome 12 open reading frame 4 (C12orf4), mRNA.	FLJ23899; FLJ21158
ILMN_1807244	STGC3	58.2642	12	16.7172	0	0	34.6871	12	12.9721	0.00131752	-14.9154	ILMN_12489	STGC3		PREDICTED: Homo sapiens hypothetical STGC3 (STGC3), misc RNA.
ILMN_1677038	FLJ21986	1397.9	12	196.616	0	0	1032.63	12	214.005	0	-14.8908	ILMN_22149	FLJ21986	7	Homo sapiens hypothetical protein FLJ21986 (FLJ21986), mRNA.	FLJ26813
ILMN_2215211	ZNF514	123.536	12	15.2454	0	0	85.1992	12	24.6897	0	-14.8847	ILMN_14476	ZNF514	2	Homo sapiens zinc finger protein 514 (ZNF514), mRNA.	MGC126229; MGC126230
ILMN_1813607	ANKRD30A	13.8882	12	10.1898	0.0118577	0	-0.735393	12	6.04005	0.55863	-14.8763	ILMN_19176	ANKRD30A		PREDICTED: Homo sapiens ankyrin repeat domain 30A (ANKRD30A), mRNA.
ILMN_1727183	ZNF763	61.2907	12	14.9804	0	0	38.2586	12	10.4112	0.00131752	-14.8431	ILMN_10759	ZNF763	19	Homo sapiens zinc finger protein 763 (ZNF763), mRNA.	ZNF; ZNF440L
ILMN_1674151	Gcom1	414.886	12	65.03	0	0	264.43	12	136.381	0	-14.842	ILMN_5324	GCOM1	15	Homo sapiens GRINL1A combined protein (Gcom1), transcript variant 2, mRNA.	Gup2; Gup1; MGC126694; GRINL1A; Gcom2; MGC138353; FLJ30973
ILMN_1779333	MSRB3	39.7983	12	11.4939	0	0	21.7969	12	9.47739	0.00790514	-14.8403	ILMN_24072	MSRB3	12	Homo sapiens methionine sulfoxide reductase B3 (MSRB3), transcript variant 2, mRNA.	FLJ36866; DKFZp686C1178
ILMN_1789502	GPC4	200.576	12	52.1743	0	0	134.225	12	34.1696	0	-14.8304	ILMN_11696	GPC4	X	Homo sapiens glypican 4 (GPC4), mRNA.	K-glypican
ILMN_1772959	PDCD7	209.596	12	37.7455	0	0	149.56	12	22.8048	0	-14.8195	ILMN_3088	PDCD7	15	Homo sapiens programmed cell death 7 (PDCD7), mRNA.	HES18; ES18; MGC22015
ILMN_1717541	CNTNAP3	27.054	12	16.8554	0.00527009	0	7.1426	12	5.33238	0.0289855	-14.805	ILMN_13001	CNTNAP3	9	Homo sapiens contactin associated protein-like 3 (CNTNAP3), mRNA.	RP11-290L7.1; CNTNAP3A; RP11-138L21.1; CASPR3
ILMN_1720623	SYTL3	77.4104	12	13.1845	0	0	48.7816	12	21.8119	0	-14.7831	ILMN_2919	SYTL3	6	Homo sapiens synaptotagmin-like 3 (SYTL3), mRNA.	MGC118885; MGC105130; MGC118884; SLP3; MGC118883
ILMN_1705066	BTBD11	47.6772	12	23.4717	0	0	20.548	12	11.9146	0.00790514	-14.7724	ILMN_506	BTBD11	12	Homo sapiens BTB (POZ) domain containing 11 (BTBD11), transcript variant 1, mRNA.	FLJ42845; FLJ33957
ILMN_1723912	IFI44L	970.746	12	434.709	0	0	448.796	12	314.486	0	-14.7515	ILMN_9752	IFI44L	1	Homo sapiens interferon-induced protein 44-like (IFI44L), mRNA.	C1orf29; GS3686
ILMN_1811636	IFT57	81.645	12	14.2919	0	0	52.5948	12	21.8867	0	-14.7479	ILMN_21390	IFT57	3	Homo sapiens intraflagellar transport 57 homolog (Chlamydomonas) (IFT57), mRNA.	ESRRBL1; MHS4R2; FLJ10147; HIPPI
ILMN_1812461	WISP2	1148.38	12	499.702	0	0	619.289	12	215.126	0	-14.7479	ILMN_7098	WISP2	20	Homo sapiens WNT1 inducible signaling pathway protein 2 (WISP2), mRNA.	CTGF-L; CT58; CCN5
ILMN_1732089	MGC3207	537.816	12	60.9626	0	0	367.838	12	148.765	0	-14.7437	ILMN_138056	MGC3207	19	Homo sapiens hypothetical protein MGC3207 (MGC3207), transcript variant 1, mRNA.
ILMN_2206098	ATG10	56.8203	12	19.2286	0	0	32.0238	12	10.7859	0.00263505	-14.7428	ILMN_174692	ATG10	5	Homo sapiens ATG10 autophagy related 10 homolog (S. cerevisiae) (ATG10), mRNA.	APG10; DKFZP586I0418; APG10L; FLJ13954; pp12616
ILMN_1690099	ITGB1BP1	1415.68	12	326.035	0	0	897.971	12	421.147	0	-14.7428	ILMN_17602	ITGB1BP1	2	Homo sapiens integrin beta 1 binding protein 1 (ITGB1BP1), transcript variant 1, mRNA.	ICAP1B; ICAP-1alpha; ICAP1A; ICAP1; ICAP-1B; DKFZp686K08158; ICAP-1A
ILMN_1655608	KLHL18	40.3695	12	11.8239	0	0	22.1624	12	9.68254	0.00790514	-14.7428	ILMN_27249	KLHL18	3	Homo sapiens kelch-like 18 (Drosophila) (KLHL18), mRNA.	FLJ13703; KIAA0795
ILMN_1737398	PTPLAD1	664.135	12	78.9151	0	0	488.158	12	82.691	0	-14.7428	ILMN_38360	PTPLAD1	15	Homo sapiens protein tyrosine phosphatase-like A domain containing 1 (PTPLAD1), mRNA.	B-IND1; HSPC121; FLJ90376
ILMN_2042771	PTTG1	39.7569	12	15.3201	0	0	19.5946	12	6.35845	0.00922266	-14.7428	ILMN_11067	PTTG1	5	Homo sapiens pituitary tumor-transforming 1 (PTTG1), mRNA.	SECURIN; PTTG; MGC138276; EAP1; TUTR1; MGC126883; HPTTG
ILMN_1778845	FAM111A	215.287	12	30.2668	0	0	153.954	12	23.1199	0	-14.7259	ILMN_25514	FAM111A	11	Homo sapiens family with sequence similarity 111, member A (FAM111A), transcript variant 1, mRNA.	FLJ22794; KIAA1895; DKFZp686A06175
ILMN_2169801	TPSAB1	233.75	12	66.318	0	0	153.646	12	30.0847	0	-14.6986	ILMN_28888	TPSAB1	16	Homo sapiens tryptase alpha/beta 1 (TPSAB1), mRNA.	TPS2; TPSB1; alpha II; TPS1
ILMN_1705247	ACSL5	431.705	12	27.739	0	0	315.473	12	32.5991	0	-14.5915	ILMN_6029	ACSL5	10	Homo sapiens acyl-CoA synthetase long-chain family member 5 (ACSL5), transcript variant 1, mRNA.	ACS2; FACL5; ACS5
ILMN_1710738	RC3H2	54.9426	12	9.83933	0	0	33.5927	12	6.60896	0.00131752	-14.583	ILMN_19899	RC3H2	9	Homo sapiens ring finger and CCCH-type zinc finger domains 2 (RC3H2), mRNA.	MGC52176; MNAB; FLJ20301; FLJ20713; RNF164
ILMN_1809292	IMMP2L	227.252	12	37.2291	0	0	163.086	12	39.8013	0	-14.5391	ILMN_30049	IMMP2L	7	Homo sapiens IMP2 inner mitochondrial membrane peptidase-like (S. cerevisiae) (IMMP2L), nuclear gene encoding mitochondrial protein, mRNA.	IMP2
ILMN_1662383	ZRANB2	188.471	12	45.4442	0	0	128.491	12	28.2988	0	-14.5362	ILMN_23948	ZRANB2	1	Homo sapiens zinc finger, RAN-binding domain containing 2 (ZRANB2), transcript variant 2, mRNA.	DKFZp686J1831; DKFZp686N09117; ZIS2; ZIS1; FLJ41119; ZIS; ZNF265
ILMN_1689704	TMEM5	402.849	12	55.3678	0	0	294.18	12	40.2659	0	-14.4886	ILMN_26271	TMEM5	12	Homo sapiens transmembrane protein 5 (TMEM5), mRNA.	HP10481
ILMN_2363165	TACC2	172.776	12	49.7608	0	0	109.652	12	41.3194	0	-14.4775	ILMN_24004	TACC2	10	Homo sapiens transforming, acidic coiled-coil containing protein 2 (TACC2), transcript variant 2, mRNA.	AZU-1; ECTACC
ILMN_1806122	CHD8	343.755	12	72.2575	0	0	243.746	12	37.1151	0	-14.4741	ILMN_3472	CHD8	14	Homo sapiens chromodomain helicase DNA binding protein 8 (CHD8), mRNA.	KIAA1564; DKFZp686N17164; HELSNF1
ILMN_1679299	IGSF1	33.241	12	14.7995	0.00395257	0	14.2137	12	9.20141	0.00922266	-14.4674	ILMN_4473	IGSF1	X	Homo sapiens immunoglobulin superfamily, member 1 (IGSF1), transcript variant 1, mRNA.	KIAA0364; INHBP; MGC75490; PGSF2; IGCD1; IGDC1
ILMN_1743367	FZD4	4613.07	12	937.439	0	0	3330.1	12	744.342	0	-14.4646	ILMN_13859	FZD4	11	Homo sapiens frizzled homolog 4 (Drosophila) (FZD4), mRNA.	FzE4; EVR1; GPCR; FZD4S; CD344; MGC34390; Fz-4; FEVR
ILMN_2150258	ZFP36L2	633.108	12	107.662	0	0	465.468	12	39.8902	0	-14.4597	ILMN_169693	ZFP36L2	2	Homo sapiens zinc finger protein 36, C3H type-like 2 (ZFP36L2), mRNA.	ERF2; ERF-2; TIS11D; RNF162C; BRF2
ILMN_1760143	ADRM1	457.059	12	78.0345	0	0	334.773	12	70.5168	0	-14.4255	ILMN_17358	ADRM1	20	Homo sapiens adhesion regulating molecule 1 (ADRM1), transcript variant 2, mRNA.	Rpn13; GP110; MGC29536
ILMN_1741521	LOC650346	18.1293	12	7.09643	0.00790514	0	4.88156	12	5.5062	0.0540185	-14.4255	ILMN_139260	LOC650346		PREDICTED: Homo sapiens hypothetical protein LOC650346 (LOC650346), mRNA.
ILMN_1734486	C1orf19	292.94	12	29.5917	0	0	212.332	12	50.301	0	-14.4154	ILMN_16022	C1ORF19	1	Homo sapiens chromosome 1 open reading frame 19 (C1orf19), mRNA.	sen15
ILMN_1739054	CCDC121	52.3824	12	16.3196	0	0	29.6235	12	14.372	0.00263505	-14.401	ILMN_4942	CCDC121	2	Homo sapiens coiled-coil domain containing 121 (CCDC121), mRNA.	FLJ13646; FLJ43364
ILMN_2047354	C1orf97	85.7432	12	14.7989	0	0	55.8556	12	22.8987	0	-14.3766	ILMN_6189	C1ORF97		Homo sapiens chromosome 1 open reading frame 97 (C1orf97), mRNA.	MGC14801; FLJ27348; RP11-318L16.3; FLJ27347
ILMN_1761464	CD74	391.939	12	93.7826	0	0	245.286	12	119.663	0	-14.3541	ILMN_21963	CD74	5	Homo sapiens CD74 molecule, major histocompatibility complex, class II invariant chain (CD74), transcript variant 1, mRNA.	Ia-GAMMA; DHLAG; HLADG; protein 41
ILMN_1677691	LOC648852	795.297	12	159.217	0	0	573.531	12	78.1801	0	-14.3488	ILMN_46573	LOC648852		PREDICTED: Homo sapiens hypothetical protein LOC648852 (LOC648852), mRNA.
ILMN_1794399	SNRK	775.391	12	157.958	0	0	557.563	12	97.6363	0	-14.3488	ILMN_5234	SNRK	3	Homo sapiens SNF related kinase (SNRK), mRNA.	HSNFRK; DKFZp779A1866; FLJ20224; KIAA0096
ILMN_1877022		47.6955	12	23.5037	0	0	20.1178	12	13.6075	0.00922266	-14.3161	ILMN_122534	HS.570353		UI-H-BI4-apd-g-07-0-UI.s1 NCI_CGAP_Sub8 Homo sapiens cDNA clone IMAGE:3087157 3, mRNA sequence
ILMN_2393497	ATXN3	254.523	12	34.1028	0	0	183.807	12	21.6364	0	-14.3128	ILMN_12637	ATXN3	14	Homo sapiens ataxin 3 (ATXN3), transcript variant 2, mRNA.	SCA3; JOS; ATX3; MJD1; MJD; AT3
ILMN_2390299	PSMB8	585.968	12	45.0204	0	0	431.327	12	101.799	0	-14.3128	ILMN_179384	PSMB8	6	Homo sapiens proteasome (prosome, macropain) subunit, beta type, 8 (large multifunctional peptidase 7) (PSMB8), transcript variant 1, mRNA.	D6S216; LMP7; RING10; MGC1491; D6S216E
ILMN_1711514	COCH	39.3121	12	12.9503	0	0	20.8084	12	10.4589	0.00790514	-14.2982	ILMN_7401	COCH	14	Homo sapiens coagulation factor C homolog, cochlin (Limulus polyphemus) (COCH), mRNA.	COCH-5B2; DFNA9; DFNA31; COCH5B2
ILMN_2188521	PVRL3	99.1341	12	30.1403	0	0	61.9489	12	16.3388	0	-14.2945	ILMN_2284	PVRL3	3	Homo sapiens poliovirus receptor-related 3 (PVRL3), mRNA.	PRR3; PPR3; DKFZP566B0846; CDw113; CD113; PVRR3; FLJ90624; nectin-3
ILMN_1722066	ARMC1	163.498	12	30.1274	0	0	115.714	12	25.4095	0	-14.2764	ILMN_14242	ARMC1	8	Homo sapiens armadillo repeat containing 1 (ARMC1), mRNA.	FLJ10511; Arcp
ILMN_1662964	PRMT3	187.648	12	26.5394	0	0	133.824	12	35.2267	0	-14.2707	ILMN_1018	PRMT3	11	Homo sapiens protein arginine methyltransferase 3 (PRMT3), mRNA.	HRMT1L3
ILMN_1784218	DDX23	344.046	12	30.4151	0	0	250.82	12	48.8459	0	-14.2655	ILMN_2003	DDX23	12	Homo sapiens DEAD (Asp-Glu-Ala-Asp) box polypeptide 23 (DDX23), mRNA.	U5-100K; prp28; PRPF28; MGC8416
ILMN_1732612	SHB	57.3696	12	8.35467	0	0	35.6091	12	10.0665	0.00131752	-14.2614	ILMN_15626	SHB	9	Homo sapiens Src homology 2 domain containing adaptor protein B (SHB), mRNA.	RP11-3J10.8; bA3J10.2
ILMN_2143250	MLSTD2	312.14	12	30.8391	0	0	227	12	61.6814	0	-14.2537	ILMN_11547	MLSTD2	11	Homo sapiens male sterility domain containing 2 (MLSTD2), mRNA.	FLJ33561; FAR1; DKFZp686P18247; FLJ22728; DKFZp686A0370
ILMN_1713496	ST3GAL5	344.37	12	106.127	0	0	223.229	12	38.1969	0	-14.2289	ILMN_30361	ST3GAL5	2	Homo sapiens ST3 beta-galactoside alpha-2,3-sialyltransferase 5 (ST3GAL5), transcript variant 2, mRNA.	SIAT9; ST3GalV; SIATGM3S
ILMN_1757956	PCGF1	116.857	12	30.6394	0	0	76.9312	12	22.5686	0	-14.2027	ILMN_5720	PCGF1	2	Homo sapiens polycomb group ring finger 1 (PCGF1), mRNA.	RNF68; 2010002K04Rik; RNF3A-2; FLJ43754; MGC10882; NSPC1
ILMN_1703791	ANXA7	1245.41	12	87.7239	0	0	924.26	12	174.593	0	-14.1909	ILMN_14787	ANXA7	10	Homo sapiens annexin A7 (ANXA7), transcript variant 2, mRNA.	ANX7; SNX
ILMN_1893728		59.7921	12	4.98322	0	0	37.5026	12	15.4756	0.00131752	-14.1786	ILMN_88623	HS.377660		Homo sapiens cDNA FLJ26242 fis, clone DMC00770
ILMN_2099487	LOC201229	43.599	12	5.48243	0	0	24.6814	12	12.6746	0.00527009	-14.1786	ILMN_170547	LOC201229	17	Homo sapiens hypothetical protein LOC201229 (LOC201229), mRNA.	HSD24
ILMN_1651788	MAP3K11	249.549	12	19.2845	0	0	180.31	12	20.8698	0	-14.1742	ILMN_23190	MAP3K11	11	Homo sapiens mitogen-activated protein kinase kinase kinase 11 (MAP3K11), mRNA.	SPRK; MLK-3; MGC17114; MLK3; PTK1
ILMN_1773964	H1FX	235.049	12	44.074	0	0	168.856	12	35.8256	0	-14.1351	ILMN_26614	H1FX	3	Homo sapiens H1 histone family, member X (H1FX), mRNA.	MGC8350; H1X; MGC15959
ILMN_1821517		8962.46	12	983.851	0	0	6689.43	12	1052.21	0	-14.1351	ILMN_97811	HS.508682		AV762101 MDS Homo sapiens cDNA clone MDSEOA03 5, mRNA sequence
ILMN_1759023	WFS1	1289.61	12	173.26	0	0	957.644	12	182.536	0	-14.1351	ILMN_18545	WFS1	4	Homo sapiens Wolfram syndrome 1 (wolframin) (WFS1), mRNA.	DFNA14; DIDMOAD; WFRS; WOLFRAMIN; DFNA6; WFS; DFNA38
ILMN_1781516	SUPT16H	817.912	12	83.9248	0	0	586.043	12	200.159	0	-14.1166	ILMN_19515	SUPT16H	14	Homo sapiens suppressor of Ty 16 homolog (S. cerevisiae) (SUPT16H), mRNA.	FACT; FLJ14010; SPT16/CDC68; CDC68; FACTP140; FLJ34357; FLJ10857
ILMN_1655612	ARRDC2	134.248	12	29.8852	0	0	92.1796	12	17.1747	0	-14.1003	ILMN_7560	ARRDC2	19	Homo sapiens arrestin domain containing 2 (ARRDC2), transcript variant 1, mRNA.	CLONE24945; PP2703
ILMN_2273331	CCDC46	79.2643	12	15.9069	0	0	52.3847	12	12.9652	0	-14.0985	ILMN_173004	CCDC46	17	Homo sapiens coiled-coil domain containing 46 (CCDC46), transcript variant 1, mRNA.	FLJ39610; MGC33887
ILMN_2376625	VHL	126.613	12	40.4929	0	0	68.9729	12	43.7272	0	-14.0851	ILMN_21388	VHL	3	Homo sapiens von Hippel-Lindau tumor suppressor (VHL), transcript variant 2, mRNA.	HRCA1; RCA1; VHL1
ILMN_1748968	ATG10	224.198	12	23.154	0	0	161.518	12	42.8194	0	-14.021	ILMN_1070	ATG10	5	Homo sapiens ATG10 autophagy related 10 homolog (S. cerevisiae) (ATG10), mRNA.	DKFZP586I0418; pp12616; APG10; APG10L; FLJ13954
ILMN_1770454	AGRN	71.9009	12	17.2897	0	0	46.4606	12	16.904	0	-14.0108	ILMN_29539	AGRN	1	Homo sapiens agrin (AGRN), mRNA.	FLJ45064
ILMN_1705928	ASCC3L1	78.5631	12	15.7601	0	0	50.5701	12	21.5706	0	-13.9963	ILMN_18834	ASCC3L1	2	Homo sapiens activating signal cointegrator 1 complex subunit 3-like 1 (ASCC3L1), mRNA.	BRR2; HELIC2; U5-200KD
ILMN_1727045	RASGRP3	219.999	12	20.8703	0	0	153.882	12	55.6672	0	-13.9565	ILMN_18769	RASGRP3	2	Homo sapiens RAS guanyl releasing protein 3 (calcium and DAG-regulated) (RASGRP3), mRNA.	GRP3; KIAA0846
ILMN_2338997	PTP4A2	3765.01	12	181.751	0	0	2810.25	12	609.684	0	-13.9534	ILMN_42471	PTP4A2	1	Homo sapiens protein tyrosine phosphatase type IVA, member 2 (PTP4A2), transcript variant 2, mRNA. XM_944930 XM_944934	PRL2; HU-PP-1; HH13; HH7-2; ptp-IV1a; PRL-2; ptp-IV1b; PTP4A; OV-1; PTPCAAX2
ILMN_1782618	C9orf16	42.1771	12	14.4269	0	0	22.5988	12	8.03274	0.00790514	-13.9522	ILMN_14849	C9ORF16	9	Homo sapiens chromosome 9 open reading frame 16 (C9orf16), mRNA.	EST00098; FLJ12823; MGC4639
ILMN_1781638	HDDC3	308.768	12	36.0189	0	0	224.998	12	58.0673	0	-13.9522	ILMN_29602	HDDC3	15	Homo sapiens HD domain containing 3 (HDDC3), mRNA.	MGC45386
ILMN_1813191	LOC653080	76.3772	12	12.4744	0	0	50.2849	12	15.9322	0	-13.9171	ILMN_31744	LOC653080	5	PREDICTED: Homo sapiens similar to Beta-glucuronidase precursor (LOC653080), misc RNA.
ILMN_1671260	GPR177	205.138	12	43.1028	0	0	144.707	12	44.8034	0	-13.9107	ILMN_2573	GPR177	1	Homo sapiens G protein-coupled receptor 177 (GPR177), transcript variant 2, mRNA.	C1orf139; FLJ23091; WLS; EVI; MGC131760; MRP; MGC14878
ILMN_1763540	PSME4	303.608	12	52.9415	0	0	221.208	12	55.4508	0	-13.9107	ILMN_10890	PSME4	2	Homo sapiens proteasome (prosome, macropain) activator subunit 4 (PSME4), mRNA.	FLJ21864; MGC142228; MGC138374; PA200; KIAA0077
ILMN_1774207	ANGPT2	154.167	12	24.2991	0	0	107.529	12	37.8239	0	-13.9076	ILMN_18802	ANGPT2	8	Homo sapiens angiopoietin 2 (ANGPT2), mRNA.	ANG2; AGPT2
ILMN_2323508	C9orf58	266.374	12	55.4655	0	0	189.361	12	52.4791	0	-13.9	ILMN_20321	C9ORF58	9	Homo sapiens chromosome 9 open reading frame 58 (C9orf58), transcript variant 2, mRNA.	MGC29466; FLJ12783; IBA2
ILMN_1783627	CAST	145.893	12	76.8967	0	0	62.2661	12	41.6438	0	-13.9	ILMN_1228	CAST	5	Homo sapiens calpastatin (CAST), transcript variant 9, mRNA.	MGC9402; BS-17
ILMN_1780799	ENPP2	1964.03	12	240.308	0	0	1451.37	12	433.276	0	-13.9	ILMN_26722	ENPP2	8	Homo sapiens ectonucleotide pyrophosphatase/phosphodiesterase 2 (autotaxin) (ENPP2), transcript variant 2, mRNA.	NPP2; ATX; LysoPLD; ATX-X; PDNP2; PD-IALPHA; FLJ26803
ILMN_1737991	LOC650298	80.1198	12	10.2279	0	0	49.1477	12	25.6162	0	-13.9	ILMN_42423	LOC650298		PREDICTED: Homo sapiens similar to 40S ribosomal protein S26 (LOC650298), mRNA.
ILMN_2071809	MGP	7738.09	12	1220.77	0	0	5727.26	12	1707.33	0	-13.9	ILMN_28594	MGP	12	Homo sapiens matrix Gla protein (MGP), mRNA.	NTI; GIG36; MGLAP
ILMN_1693227	ZC3H7A	545.851	12	49.3291	0	0	402.718	12	90.1657	0	-13.9	ILMN_23354	ZC3H7A	16	Homo sapiens zinc finger CCCH-type containing 7A (ZC3H7A), mRNA.	HSPC055; ZC3HDC7; ZC3H7; FLJ20318; FLJ10027
ILMN_1786628	LOC653355	26.1508	12	13.215	0.00658761	0	8.97449	12	8.21638	0.0223979	-13.8872	ILMN_45418	LOC653355	9	PREDICTED: Homo sapiens similar to Contactin-associated protein-like 3 precursor (Cell recognition molecule Caspr3) (LOC653355), mRNA.
ILMN_1810608	PNPT1	37.0983	12	14.6885	0	0	18.0388	12	6.79181	0.00922266	-13.8813	ILMN_22316	PNPT1	2	Homo sapiens polyribonucleotide nucleotidyltransferase 1 (PNPT1), mRNA.	DKFZp762K1914; old-35; OLD35; PNPASE
ILMN_1718907	TSHZ1	292.669	12	45.3835	0	0	207.595	12	72.2796	0	-13.8789	ILMN_138968	TSHZ1	18	Homo sapiens teashirt zinc finger homeobox 1 (TSHZ1), mRNA.	TSH1; SDCCAG33; NY-CO-33
ILMN_1660199	ACAA2	377.666	12	60.2904	0	0	276.841	12	67.2511	0	-13.8772	ILMN_20024	ACAA2	18	Homo sapiens acetyl-Coenzyme A acyltransferase 2 (mitochondrial 3-oxoacyl-Coenzyme A thiolase) (ACAA2), nuclear gene encoding mitochondrial protein, mRNA.	DSAEC
ILMN_1665797	CSE1L	409.567	12	56.3568	0	0	300.74	12	40.8428	0	-13.8772	ILMN_6023	CSE1L	20	Homo sapiens CSE1 chromosome segregation 1-like (yeast) (CSE1L), mRNA.	CAS; MGC117283; XPO2; MGC130036; MGC130037; CSE1
ILMN_1697491	FLJ14213	75.9932	12	18.5452	0	0	49.3654	12	15.518	0	-13.8757	ILMN_25398	FLJ14213	11	Homo sapiens protor-2 (FLJ14213), mRNA.	MGC16218
ILMN_1857081		90.3209	12	19.141	0	0	60.9328	12	14.3083	0	-13.8757	ILMN_114192	HS.560357		te46f04.x1 Soares_NhHMPu_S1 Homo sapiens cDNA clone IMAGE:2089759 3, mRNA sequence
ILMN_2307450	ZNF302	529.068	12	116.993	0	0	373.241	12	114.63	0	-13.8757	ILMN_26438	ZNF302	19	Homo sapiens zinc finger protein 302 (ZNF302), transcript variant 1, mRNA.	HSD16; ZNF327; MST154; ZNF135L; ZNF140L; MSTP154
ILMN_2381753	G3BP2	710.551	12	102.875	0	0	526.269	12	66.4785	0	-13.8574	ILMN_14416	G3BP2	4	Homo sapiens GTPase activating protein (SH3 domain) binding protein 2 (G3BP2), transcript variant 3, mRNA.
ILMN_1695461	PTPRA	37.1752	12	6.48121	0	0	18.9686	12	12.7509	0.00922266	-13.8439	ILMN_17788	PTPRA	20	Homo sapiens protein tyrosine phosphatase, receptor type, A (PTPRA), transcript variant 2, mRNA.	HPTPalpha; RPTPA; LRP; HLPR; PTPRL2; PTPA; HPTPA; HEPTP; R-PTP-alpha
ILMN_2359945	CES1	2405.42	12	853.108	0	0	1250.11	12	868.522	0	-13.842	ILMN_165652	CES1	16	Homo sapiens carboxylesterase 1 (monocyte/macrophage serine esterase 1) (CES1), transcript variant 1, mRNA.	HMSE1; PCE-1; CES2; TGH; SES1; HMSE; ACAT; MGC117365; CEH
ILMN_1795166	PTHR1	345.401	12	33.0181	0	0	252.752	12	61.2514	0	-13.842	ILMN_19894	PTHR1	3	Homo sapiens parathyroid hormone receptor 1 (PTHR1), mRNA.	MGC138426; MGC138452; PTHR
ILMN_1785703	LMOD3	598.969	12	120.347	0	0	432.96	12	87.7864	0	-13.8244	ILMN_3851	LMOD3	3	Homo sapiens leiomodin 3 (fetal) (LMOD3), mRNA.	DKFZp313F0135
ILMN_1776653	SCML1	141.901	12	26.0366	0	0	91.4023	12	44.4944	0	-13.8064	ILMN_138894	SCML1	X	Homo sapiens sex comb on midleg-like 1 (Drosophila) (SCML1), transcript variant 1, mRNA.
ILMN_1703487	LMO4	910.658	12	148.509	0	0	676.453	12	68.647	0	-13.8034	ILMN_5796	LMO4	1	Homo sapiens LIM domain only 4 (LMO4), mRNA.
ILMN_1723287	SLC6A16	82.2874	12	28.4406	0	0	48.7819	12	18.9012	0	-13.7902	ILMN_10688	SLC6A16	19	Homo sapiens solute carrier family 6, member 16 (SLC6A16), mRNA.	NTT5
ILMN_1655867	HRASLS	24.1316	12	9.81549	0.00658761	0	9.47259	12	7.60594	0.0237154	-13.738	ILMN_9767	HRASLS	3	Homo sapiens HRAS-like suppressor (HRASLS), mRNA.	HSD28; A-C1; H-REV107; HRASLS1
ILMN_1699022	ENDOD1	140.964	12	35.5449	0	0	95.0542	12	21.8196	0	-13.7106	ILMN_31247	ENDOD1	11	Homo sapiens endonuclease domain containing 1 (ENDOD1), mRNA.	MGC88092; KIAA0830
ILMN_1668634	FBXW7	55.8172	12	10.9487	0	0	33.2842	12	16.9632	0.00263505	-13.7068	ILMN_7221	FBXW7	4	Homo sapiens F-box and WD repeat domain containing 7 (FBXW7), transcript variant 1, mRNA.	DKFZp686F23254; AGO; CDC4; FBXW6; SEL-10; FBX30; SEL10; FBW7
ILMN_2381758	G3BP2	240.677	12	37.5544	0	0	174.406	12	40.7272	0	-13.7068	ILMN_14416	G3BP2	4	Homo sapiens GTPase activating protein (SH3 domain) binding protein 2 (G3BP2), transcript variant 3, mRNA.
ILMN_1917290		173.54	12	29.8194	0	0	123.913	12	14.8523	0	-13.7068	ILMN_103172	HS.537004		Homo sapiens cDNA clone IMAGE:4797120
ILMN_1707380	PRELP	66.4316	12	26.8203	0	0	35.7349	12	15.8254	0.00131752	-13.7068	ILMN_17858	PRELP	1	Homo sapiens proline/arginine-rich end leucine-rich repeat protein (PRELP), transcript variant 1, mRNA.	MSTP161; SLRR2A; MST161; MGC45323
ILMN_1811592	ARHGAP21	1352.49	12	265.814	0	0	954.613	12	326.889	0	-13.6498	ILMN_10414	ARHGAP21	10	Homo sapiens Rho GTPase activating protein 21 (ARHGAP21), mRNA.	FLJ33323; DKFZp761L0424; ARHGAP10
ILMN_2204576	HSD17B13	37.7944	12	20.5919	0	0	12.5925	12	14.31	0.0131752	-13.6322	ILMN_164703	HSD17B13	4	Homo sapiens hydroxysteroid (17-beta) dehydrogenase 13 (HSD17B13), mRNA.	SCDR9; MGC138508; HMFN0376; NIIL497; MGC138510
ILMN_2337655	WARS	841.879	12	85.4921	0	0	625.717	12	108.832	0	-13.6303	ILMN_181619	WARS	14	Homo sapiens tryptophanyl-tRNA synthetase (WARS), transcript variant 1, mRNA.	IFI53; IFP53; GAMMA-2
ILMN_1719204	PRPF31	451.311	12	45.3328	0	0	332.697	12	52.1137	0	-13.6298	ILMN_22184	PRPF31	19	Homo sapiens PRP31 pre-mRNA processing factor 31 homolog (S. cerevisiae) (PRPF31), mRNA.	PRP31; RP11; DKFZp566J153; NY-BR-99
ILMN_1691425	LDOC1L	166.413	12	16.7256	0	0	118.363	12	38.7702	0	-13.6111	ILMN_11857	LDOC1L	22	Homo sapiens leucine zipper, down-regulated in cancer 1-like (LDOC1L), mRNA.	Mart6; Mar6; DKFZp761O17121; dJ1033E15.2
ILMN_1659082	ZCRB1	75.5233	12	15.1897	0	0	49.8533	12	15.1288	0	-13.5947	ILMN_9760	ZCRB1	12	Homo sapiens zinc finger CCHC-type and RNA binding motif 1 (ZCRB1), mRNA.	RBM36; ZCCHC19; MGC26805; MADP-1; MADP1
ILMN_1702775	LRP5	919.572	12	63.5483	0	0	684.256	12	58.8772	0	-13.5847	ILMN_19887	LRP5	11	Homo sapiens low density lipoprotein receptor-related protein 5 (LRP5), mRNA.	OPS; LR3; BMND1; HBM; VBCH2; LRP7; OPPG
ILMN_1751051	C7orf25	116.224	12	19.5932	0	0	80.7787	12	15.7446	0	-13.5837	ILMN_12744	C7ORF25	7	Homo sapiens chromosome 7 open reading frame 25 (C7orf25), transcript variant 1, mRNA.	MGC2821; FLJ21167
ILMN_2054928	XPNPEP3	6773.9	12	725.024	0	0	5076.62	12	507.272	0	-13.5837	ILMN_23195	XPNPEP3	22	Homo sapiens X-prolyl aminopeptidase (aminopeptidase P) 3, putative (XPNPEP3), mRNA.	APP3
ILMN_2337835	ZNF182	87.0105	12	12.2631	0	0	58.6171	12	21.2315	0	-13.5837	ILMN_19238	ZNF182	X	Homo sapiens zinc finger protein 182 (ZNF182), transcript variant 2, mRNA.	ZNF21; KOX14; HHZ150; Zfp182; MGC131713; MGC125383
ILMN_1716766	CEBPG	391.349	12	32.9666	0	0	287.847	12	58.5837	0	-13.5794	ILMN_4860	CEBPG	19	Homo sapiens CCAAT/enhancer binding protein (C/EBP), gamma (CEBPG), mRNA.	GPE1BP; IG/EBP-1
ILMN_1758915	PDCD2	199.672	12	24.5182	0	0	140.529	12	49.8289	0	-13.5794	ILMN_16269	PDCD2	6	Homo sapiens programmed cell death 2 (PDCD2), transcript variant 2, mRNA.	RP8; MGC12347; ZMYND7
ILMN_1758941	REEP5	1643.9	12	190.723	0	0	1227.87	12	221.383	0	-13.5794	ILMN_21319	REEP5	5	Homo sapiens receptor accessory protein 5 (REEP5), mRNA.	MGC70440; DP1; D5S346; TB2; C5orf18
ILMN_1752117	TMEM55A	167.048	12	41.7426	0	0	113.381	12	37.6785	0	-13.5794	ILMN_7212	TMEM55A	8	Homo sapiens transmembrane protein 55A (TMEM55A), mRNA.	DKFZp762O076
ILMN_1671482	GALM	148.871	12	36.3732	0	0	101.487	12	24.6919	0	-13.5606	ILMN_10698	GALM	2	Homo sapiens galactose mutarotase (aldose 1-epimerase) (GALM), mRNA.	BLOCK 25
ILMN_1873621	NTN1	73.0863	12	37.9983	0	0	33.8246	12	13.0697	0.00131752	-13.5606	ILMN_74292	NTN1	17	Homo sapiens netrin 1 (NTN1), mRNA.	NTN1L
ILMN_1784946	ORC3L	159.996	12	34.8641	0	0	111.755	12	33.6902	0	-13.5451	ILMN_3770	ORC3L	6	Homo sapiens origin recognition complex, subunit 3-like (yeast) (ORC3L), transcript variant 1, mRNA.	LAT; ORC3; LATHEO
ILMN_1722680	DSEL	18.2876	12	8.58085	0.00790514	0	4.85519	12	6.78314	0.0645586	-13.527	ILMN_18486	DSEL	18	Homo sapiens dermatan sulfate epimerase-like (DSEL), mRNA.	C18orf4
ILMN_1751034	LOC162073	530.112	12	95.4149	0	0	335.887	12	182.924	0	-13.527	ILMN_35015	LOC162073	16	Homo sapiens hypothetical protein LOC162073 (LOC162073), mRNA.	MGC126798; FLJ22994; MGC126800
ILMN_1747241	IWS1	267.906	12	27.2541	0	0	195.189	12	34.5571	0	-13.5182	ILMN_7857	IWS1	2	Homo sapiens IWS1 homolog (S. cerevisiae) (IWS1), mRNA.	MGC126376; FLJ32319; FLJ14655; MGC126375; FLJ10006; DKFZp761G0123
ILMN_1656134	CNOT7	185.956	12	37.3361	0	0	132.281	12	20.2718	0	-13.5072	ILMN_137418	CNOT7	8	Homo sapiens CCR4-NOT transcription complex, subunit 7 (CNOT7), transcript variant 1, mRNA.	CAF1; hCAF-1
ILMN_2219246	LOC162073	20.8884	12	8.76023	0.00658761	0	7.23825	12	6.88225	0.0289855	-13.492	ILMN_3559	LOC162073	16	Homo sapiens hypothetical protein LOC162073 (LOC162073), mRNA.	MGC126798; MGC126800
ILMN_1673320	C18orf34	522.149	12	201.72	0	0	313.361	12	83.6943	0	-13.464	ILMN_26292	C18ORF34	18	Homo sapiens chromosome 18 open reading frame 34 (C18orf34), mRNA.	MGC163407; MGC111498; FLJ44050
ILMN_1769671	RYK	880.604	12	71.6253	0	0	655.704	12	111.893	0	-13.464	ILMN_13061	RYK	3	Homo sapiens RYK receptor-like tyrosine kinase (RYK), transcript variant 1, mRNA.	JTK5; RYK1; D3S3195; JTK5A
ILMN_1727134	KLHDC5	170.177	12	23.3856	0	0	121.663	12	22.5439	0	-13.4616	ILMN_1962	KLHDC5	12	Homo sapiens kelch domain containing 5 (KLHDC5), mRNA.	MGC131714; KIAA1340
ILMN_1726842	TYW3	68.6467	12	18.1215	0	0	43.6079	12	9.98232	0	-13.4518	ILMN_26975	TYW3	1	Homo sapiens tRNA-yW synthesizing protein 3 homolog (S. cerevisiae) (TYW3), mRNA.	C1orf171; FLJ40918
ILMN_1740165	C14orf102	228.964	12	16.5881	0	0	165.988	12	16.9062	0	-13.45	ILMN_22111	C14ORF102	14	Homo sapiens chromosome 14 open reading frame 102 (C14orf102), transcript variant 1, mRNA.	FLJ14051; FLJ10008
ILMN_1730698	ODF2	139.05	12	18.1884	0	0	98.1756	12	20.1538	0	-13.4469	ILMN_1195	ODF2	9	Homo sapiens outer dense fiber of sperm tails 2 (ODF2), transcript variant 1, mRNA.	ODF84; MGC9034; MGC111096; ODF2/2; ODF2/1; FLJ44866
ILMN_2216157	GNA12	289.374	12	29.5122	0	0	211.537	12	26.2243	0	-13.4054	ILMN_174092	GNA12	7	Homo sapiens guanine nucleotide binding protein (G protein) alpha 12 (GNA12), mRNA.	RMP; NNX3; gep; MGC99644; MGC104623
ILMN_1855746		187.777	12	21.8253	0	0	132.423	12	46.5302	0	-13.4054	ILMN_79178	HS.154336		Homo sapiens clone 24583 mRNA sequence
ILMN_1714737	ASF1A	145.364	12	23.3172	0	0	103.023	12	28.7251	0	-13.3591	ILMN_1019	ASF1A	6	Homo sapiens ASF1 anti-silencing function 1 homolog A (S. cerevisiae) (ASF1A), mRNA.	DKFZP547E2110; CIA; dJ329L24.2
ILMN_1755822	SYDE1	158.042	12	20.4847	0	0	112.623	12	23.3633	0	-13.3392	ILMN_20515	SYDE1	19	Homo sapiens synapse defective 1, Rho GTPase, homolog 1 (C. elegans) (SYDE1), mRNA.	FLJ13511; 7h3
ILMN_1691946	LOC134145	150.537	12	24.0246	0	0	106.965	12	27.8355	0	-13.323	ILMN_12441	LOC134145	5	Homo sapiens hypothetical protein LOC134145 (LOC134145), mRNA.	FLJ20667
ILMN_1710284	HES1	70.5434	12	18.8297	0	0	42.1993	12	21.8938	0	-13.3202	ILMN_10521	HES1	3	Homo sapiens hairy and enhancer of split 1, (Drosophila) (HES1), mRNA.	HHL; FLJ20408; HRY; HES-1
ILMN_1667213	DFFA	127.439	12	23.3837	0	0	89.4955	12	20.7678	0	-13.3178	ILMN_6993	DFFA	1	Homo sapiens DNA fragmentation factor, 45kDa, alpha polypeptide (DFFA), transcript variant 2, mRNA.	DFF-45; ICAD; DFF1
ILMN_1763264	MRPL2	85.9362	12	21.7	0	0	56.0064	12	21.6761	0	-13.2974	ILMN_4811	MRPL2	6	Homo sapiens mitochondrial ribosomal protein L2 (MRPL2), nuclear gene encoding mitochondrial protein, mRNA.	CGI-22; RPML14; MRP-L14
ILMN_2113490	NTN4	193.063	12	25.8624	0	0	124.83	12	62.8232	0	-13.2933	ILMN_29679	NTN4	12	Homo sapiens netrin 4 (NTN4), mRNA.	PRO3091; FLJ23180
ILMN_1668748	MED15	57.1723	12	12.8544	0	0	35.8744	12	15.2763	0.00131752	-13.2772	ILMN_6164	MED15	22	Homo sapiens mediator complex subunit 15 (MED15), transcript variant 1, mRNA.	CTG7A; TIG1; TNRC7; TIG-1; DKFZp686A2214; FLJ42935; DKFZp762B1216; MED15; CAG7A; FLJ42282; ARC105
ILMN_1771593	RRM1	737.416	12	95.7973	0	0	537.478	12	174.581	0	-13.2772	ILMN_14789	RRM1	11	Homo sapiens ribonucleotide reductase M1 polypeptide (RRM1), mRNA.	RR1; R1; RIR1
ILMN_1653180	TPM4	141.88	12	21.8536	0	0	100.468	12	27.1406	0	-13.2756	ILMN_9334	TPM4	19	Homo sapiens tropomyosin 4 (TPM4), mRNA.
ILMN_1717853	DMGDH	54.818	12	10.7392	0	0	30.5853	12	19.9325	0.00263505	-13.2755	ILMN_15548	DMGDH	5	Homo sapiens dimethylglycine dehydrogenase (DMGDH), nuclear gene encoding mitochondrial protein, mRNA.	ME2GLYDH; DMGDHD
ILMN_1711712	GAS2L2	12.3518	12	7.32452	0.0131752	0	-0.0260322	12	6.15882	0.40448	-13.2356	ILMN_25754	GAS2L2	17	Homo sapiens growth arrest-specific 2 like 2 (GAS2L2), mRNA.	GAR17
ILMN_1807152	GOLGA1	100.371	12	27.3413	0	0	65.5637	12	23.6746	0	-13.2233	ILMN_13164	GOLGA1	9	Homo sapiens golgi autoantigen, golgin subfamily a, 1 (GOLGA1), mRNA.	MGC33154; golgin-97
ILMN_2172969	STXBP6	23.5132	12	10.2432	0.00658761	0	8.88261	12	6.35082	0.0237154	-13.2233	ILMN_18387	STXBP6	14	Homo sapiens syntaxin binding protein 6 (amisyn) (STXBP6), mRNA.	amisyn; FLJ39638; HSPC156
ILMN_2346358	TAF1	40.8718	12	11.1171	0	0	23.3385	12	7.71865	0.00790514	-13.2233	ILMN_11420	TAF1	X	Homo sapiens TAF1 RNA polymerase II, TATA box binding protein (TBP)-associated factor, 250kDa (TAF1), transcript variant 2, mRNA.	KAT4; CCG1; P250; BA2R; TAFII250; NSCL2; TAF2A; OF; DYT3; CCGS
ILMN_1790008	CYP2U1	92.1946	12	13.9556	0	0	62.8129	12	22.6284	0	-13.2156	ILMN_711	CYP2U1	4	Homo sapiens cytochrome P450, family 2, subfamily U, polypeptide 1 (CYP2U1), mRNA.	P450TEC
ILMN_1703053	ZFP91	29.8909	12	10.7788	0.00395257	0	14.2304	12	8.27163	0.0118577	-13.2085	ILMN_4526	ZFP91	11	Homo sapiens zinc finger protein 91 homolog (mouse) (ZFP91), mRNA.	PZF; FKSG11; ZNF757
ILMN_2166696	ANGPTL5	158.815	12	64.8756	0	0	78.0661	12	56.657	0	-13.2046	ILMN_15984	ANGPTL5	11	Homo sapiens angiopoietin-like 5 (ANGPTL5), mRNA.
ILMN_1787923	PNPLA2	2452.15	12	338.451	0	0	1839.71	12	469.232	0	-13.2011	ILMN_27831	PNPLA2	11	Homo sapiens patatin-like phospholipase domain containing 2 (PNPLA2), mRNA.	PEDF-R; FP17548; TTS2; TTS-2.2; ATGL; DKFZp667M109; 1110001C14Rik
ILMN_1672102	PTPRB	257.847	12	37.7387	0	0	188.14	12	32.1358	0	-13.1997	ILMN_8351	PTPRB	12	Homo sapiens protein tyrosine phosphatase, receptor type, B (PTPRB), mRNA.	HPTP-BETA; R-PTP-BETA; HPTPB; DKFZp686E2262; MGC142023; PTPB; MGC59935; DKFZp686H15164; FLJ44133
ILMN_2228196	C6orf170	199.005	12	43.8642	0	0	140.214	12	36.4688	0	-13.1939	ILMN_17001	C6ORF170	6	Homo sapiens chromosome 6 open reading frame 170 (C6orf170), mRNA.	bA301B7.2; FLJ30899; C6orf171; FLJ34235; bA57L9.1; dJ310J6.1
ILMN_1725105	EEF1E1	170.637	12	31.6973	0	0	122.322	12	36.2318	0	-13.1939	ILMN_9565	EEF1E1	6	Homo sapiens eukaryotic translation elongation factor 1 epsilon 1 (EEF1E1), mRNA.	AIMP3; P18
ILMN_1656420	MGC3020	33.5949	12	6.6424	0.00395257	0	17.6503	12	8.53836	0.00922266	-13.1939	ILMN_29369	MGC3020	16	Homo sapiens hypothetical protein MGC3020 (MGC3020), mRNA.
ILMN_1701195	PLA2G7	192.514	12	120.841	0	0	66.2893	12	60.5901	0	-13.1939	ILMN_29396	PLA2G7	6	Homo sapiens phospholipase A2, group VII (platelet-activating factor acetylhydrolase, plasma) (PLA2G7), mRNA.	PAFAH; LDL-PLA2
ILMN_1804737	RAVER2	120.383	12	23.582	0	0	84.274	12	21.767	0	-13.1939	ILMN_29435	RAVER2	1	Homo sapiens ribonucleoprotein, PTB-binding 2 (RAVER2), mRNA.	KIAA1579; FLJ10770; DKFZp762D1011
ILMN_2211800	HMG1L1	74.0861	12	10.3314	0	0	49.0152	12	14.371	0	-13.187	ILMN_22757	HMG1L1	20	Homo sapiens high-mobility group (nonhistone chromosomal) protein 1-like 1 (HMG1L1), mRNA.	HMG1L7; dJ579F20.1
ILMN_1724040	ANKRD57	326.67	12	24.5103	0	0	240.162	12	60.7473	0	-13.1371	ILMN_29273	ANKRD57	2	Homo sapiens ankyrin repeat domain 57 (ANKRD57), mRNA.	C2orf26
ILMN_1774617	NAB1	324.827	12	91.943	0	0	218.339	12	67.7236	0	-13.115	ILMN_18998	NAB1	2	Homo sapiens NGFI-A binding protein 1 (EGR1 binding protein 1) (NAB1), mRNA.
ILMN_1792305	ZNF318	111.164	12	20.6166	0	0	76.6153	12	27.8364	0	-13.0949	ILMN_29701	ZNF318	6	Homo sapiens zinc finger protein 318 (ZNF318), mRNA.	ZFP318; TZF; HRIHFB2436
ILMN_2224143	MCM3	813.985	12	83.035	0	0	599.58	12	186.456	0	-13.0908	ILMN_167533	MCM3	6	Homo sapiens minichromosome maintenance complex component 3 (MCM3), mRNA.	HCC5; RLFB; P1-MCM3; MGC1157; P1.h
ILMN_1745954	CORO1C	461.539	12	130.532	0	0	298.098	12	117.663	0	-13.0853	ILMN_9191	CORO1C	12	Homo sapiens coronin, actin binding protein, 1C (CORO1C), transcript variant 1, mRNA.	HCRNN4; coronin-3
ILMN_2044927	RNF5	131.608	12	27.0463	0	0	92.4628	12	28.0662	0	-13.0647	ILMN_1529	RNF5	6	Homo sapiens ring finger protein 5 (RNF5), mRNA.	RING5; RMA1
ILMN_2195821	C5orf41	418.265	12	38.5186	0	0	303.096	12	100.526	0	-13.0589	ILMN_8744	C5ORF41	5	Homo sapiens chromosome 5 open reading frame 41 (C5orf41), mRNA.	DKFZp686G2059; DKFZp313F2319
ILMN_1723847	CILP	2051.31	12	991.904	0	0	949.611	12	652.837	0	-13.0487	ILMN_12477	CILP	15	Homo sapiens cartilage intermediate layer protein, nucleotide pyrophosphohydrolase (CILP), mRNA.	HsT18872
ILMN_1707592	RGN	91.1811	12	30.7706	0	0	55.4374	12	21.3539	0	-13.0099	ILMN_17214	RGN	X	Homo sapiens regucalcin (senescence marker protein-30) (RGN), transcript variant 2, mRNA.	SMP30; RC
ILMN_1653165	AAMP	96.8993	12	27.6623	0	0	62.6889	12	15.1893	0	-13.0037	ILMN_26068	AAMP	2	Homo sapiens angio-associated, migratory cell protein (AAMP), mRNA.
ILMN_1784602	CDKN1A	1260.17	12	326.08	0	0	3036.89	12	1888.49	0	13.0174	ILMN_5895	CDKN1A	6	Homo sapiens cyclin-dependent kinase inhibitor 1A (p21, Cip1) (CDKN1A), transcript variant 1, mRNA.	P21; MDA-6; SDI1; p21CIP1; CIP1; CDKN1; WAF1; CAP20
ILMN_1693645	LOC554208	10.7814	12	5.67157	0.0158103	0	29.043	12	16.0358	0.00395257	13.0589	ILMN_44448	LOC554208		PREDICTED: Homo sapiens hypothetical LOC554208, transcript variant 2 (LOC554208), misc RNA.
ILMN_1676296	PPAP2A	149.619	12	25.484	0	0	298.663	12	157.637	0	13.0647	ILMN_5193	PPAP2A	5	Homo sapiens phosphatidic acid phosphatase type 2A (PPAP2A), transcript variant 2, mRNA.	PAP2a2; LLP1a; PAP-2a; LPP1; PAP2alpha2; PAP2; PAPalpha1
ILMN_1653871	NAMPT	165.578	12	31.9667	0	0	590.222	12	455.516	0	13.1235	ILMN_21166	NAMPT	7	Homo sapiens nicotinamide phosphoribosyltransferase (NAMPT), mRNA.	DKFZP666B131; PBEF; 1110035O14Rik; NAMPT; MGC117256
ILMN_1788264	LOC647873	3.79907	12	5.82024	0.057971	0	20.6795	12	14.5309	0.00922266	13.1376	ILMN_38067	LOC647873		PREDICTED: Homo sapiens hypothetical protein LOC647873 (LOC647873), mRNA.
ILMN_1678143	ARHGDIB	3114.55	12	339.679	0	0	4491.99	12	1390.94	0	13.1684	ILMN_9074	ARHGDIB	12	Homo sapiens Rho GDP dissociation inhibitor (GDI) beta (ARHGDIB), mRNA.	Ly-GDI; RAP1GN1; GDIA2; D4; LYGDI; GDID4
ILMN_1698680	ARL17P1	38.9589	12	11.2745	0	0	81.4474	12	43.2114	0	13.1997	ILMN_22869	ARL17P1	17	Homo sapiens ADP-ribosylation factor-like 17 pseudogene 1 (ARL17P1), mRNA.	ARF1P2; ARL17A
ILMN_1738220	TREML3	6.31235	12	6.47967	0.0329381	0	32.3105	12	25.5309	0.00263505	13.2005	ILMN_39819	TREML3	6	PREDICTED: Homo sapiens triggering receptor expressed on myeloid cells-like 3 (TREML3), mRNA.
ILMN_1800055	LOC647295	5.95988	12	5.87672	0.0355731	0	22.6989	12	14.2112	0.00790514	13.2156	ILMN_37484	LOC647295	13	PREDICTED: Homo sapiens similar to serine palmitoyltransferase subunit 1 isoform b (LOC647295), mRNA.
ILMN_2081682	SMAP2	984.831	12	334.568	0	0	1707.1	12	694.558	0	13.3817	ILMN_1697	SMAP2	1	Homo sapiens stromal membrane-associated GTPase-activating protein 2 (SMAP2), mRNA.	SMAP1L; RP1-228H13.3
ILMN_1733094	STEAP1	355.21	12	88.8881	0	0	519.859	12	124.76	0	13.4138	ILMN_10229	STEAP1	7	Homo sapiens six transmembrane epithelial antigen of the prostate 1 (STEAP1), mRNA.	MGC19484; PRSS24; STEAP
ILMN_1804935	VNN3	20.6322	12	16.774	0.00658761	0	81.9211	12	62.3911	0	13.4736	ILMN_1490	VNN3	6	Homo sapiens vanin 3 (VNN3), transcript variant 3, mRNA.	MGC171203; HSA238982
ILMN_2363591	SDCBP	1090.66	12	166.613	0	0	1657.99	12	574.074	0	13.6015	ILMN_14535	SDCBP	8	Homo sapiens syndecan binding protein (syntenin) (SDCBP), transcript variant 2, mRNA.	MDA-9; SYCL; TACIP18; ST1
ILMN_1743103	SH3PXD2A	658.866	12	56.7426	0	0	931.501	12	206.93	0	13.6067	ILMN_17160	SH3PXD2A	10	Homo sapiens SH3 and PX domains 2A (SH3PXD2A), mRNA.	SH3MD1; FISH
ILMN_1674228	LOC651751	88.032	12	53.413	0	0	199.311	12	104.613	0	13.6658	ILMN_43180	LOC651751		PREDICTED: Homo sapiens similar to Ig kappa chain V-II region RPMI 6410 precursor (LOC651751), mRNA.
ILMN_1673566	ADAMTS1	277.298	12	91.7534	0	0	569.094	12	294.483	0	13.7068	ILMN_11081	ADAMTS1	21	Homo sapiens ADAM metallopeptidase with thrombospondin type 1 motif, 1 (ADAMTS1), mRNA.	KIAA1346; C3-C5; METH1
ILMN_1654322	ATP1B3	97.0715	12	15.4205	0	0	145.443	12	30.7426	0	13.7068	ILMN_3785	ATP1B3	3	Homo sapiens ATPase, Na+/K+ transporting, beta 3 polypeptide (ATP1B3), mRNA. XM_945518	CD298; FLJ29027; ATPB-3
ILMN_1688335	MAGEB2	-0.943482	12	6.87359	0.570488	0	15.081	12	12.4484	0.0105402	13.7483	ILMN_12822	MAGEB2	X	Homo sapiens melanoma antigen family B, 2 (MAGEB2), mRNA.	MAGE-XP-2; MGC26438; DAM6
ILMN_1782305	NR4A2	156.883	12	106.485	0	0	390.224	12	221.729	0	13.8064	ILMN_28405	NR4A2	2	Homo sapiens nuclear receptor subfamily 4, group A, member 2 (NR4A2), transcript variant 1, mRNA.	RNR1; NOT; TINUR; NURR1; HZF-3
ILMN_1912480		2.81327	12	4.77572	0.11199	0	24.7913	12	20.5568	0.00790514	13.8244	ILMN_77143	HS.131310		BX099633 Soares_NFL_T_GBC_S1 Homo sapiens cDNA clone IMAGp998E193907, mRNA sequence
ILMN_1677511	PTGS2	15.4249	12	9.59649	0.0105402	0	108.826	12	97.5752	0	13.8244	ILMN_29986	PTGS2	1	Homo sapiens prostaglandin-endoperoxide synthase 2 (prostaglandin G/H synthase and cyclooxygenase) (PTGS2), mRNA.	PHS-2; COX-2; hCox-2; COX2; PGHS-2; PGG/HS
ILMN_1674415	LOC650463	-0.362296	12	5.20991	0.393939	0	14.7518	12	11.8898	0.0118577	13.8854	ILMN_35547	LOC650463		PREDICTED: Homo sapiens hypothetical protein LOC650463 (LOC650463), mRNA.
ILMN_1800225	PPARG	2306.04	12	142.258	0	0	3249.7	12	667.075	0	13.9	ILMN_7980	PPARG	3	Homo sapiens peroxisome proliferator-activated receptor gamma (PPARG), transcript variant 2, mRNA.	NR1C3; PPARG1; PPARG2
ILMN_1699829	CTGF	1632.92	12	768.095	0	0	2655.6	12	727.221	0	13.9096	ILMN_3374	CTGF	6	Homo sapiens connective tissue growth factor (CTGF), mRNA.	CCN2; MGC102839; IGFBP8; NOV2
ILMN_1671703	ACTA2	3884.86	12	883.429	0	0	5609.22	12	1336.62	0	13.9107	ILMN_6588	ACTA2	10	Homo sapiens actin, alpha 2, smooth muscle, aorta (ACTA2), mRNA.	ACTSA
ILMN_1813256	CRIPT	151.372	12	17.9673	0	0	239.502	12	87.3445	0	13.9107	ILMN_12903	CRIPT	2	Homo sapiens cysteine-rich PDZ-binding protein (CRIPT), mRNA.	HSPC139
ILMN_1720708	CSNK1D	184.007	12	23.672	0	0	268.1	12	73.3616	0	14.0744	ILMN_11095	CSNK1D	17	Homo sapiens casein kinase 1, delta (CSNK1D), transcript variant 1, mRNA.	HCKID
ILMN_1742167	TUBA1C	2700.84	12	555.741	0	0	3879.45	12	1051.51	0	14.2289	ILMN_28729	TUBA1C	12	Homo sapiens tubulin, alpha 1c (TUBA1C), mRNA.	MGC14580; TUBA6; bcm948; MGC10851
ILMN_1810431	LOC642299	52.2459	12	15.2937	0	0	152.172	12	102.43	0	14.2936	ILMN_31918	LOC642299	1	PREDICTED: Homo sapiens hypothetical protein LOC642299 (LOC642299), mRNA.
ILMN_2169152	SRGN	1493.65	12	402.595	0	0	3676.35	12	2233.78	0	14.3112	ILMN_2142	SRGN	10	Homo sapiens serglycin (SRGN), mRNA.	PRG1; PPG; PRG; FLJ12930; MGC9289
ILMN_1673601	LRRC37B	8.35709	12	8.17995	0.0210804	0	33.0476	12	22.5007	0.00263505	14.3541	ILMN_138535	LRRC37B		PREDICTED: Homo sapiens leucine rich repeat containing 37B, transcript variant 3 (LRRC37B), mRNA.
ILMN_1723884	ARF4	205.171	12	32.3849	0	0	298.807	12	41.5954	0	14.3591	ILMN_5548	ARF4	3	Homo sapiens ADP-ribosylation factor 4 (ARF4), mRNA.	ARF2
ILMN_1780700	GUSBL1	19.3689	12	8.52562	0.00790514	0	38.9317	12	15.3315	0.00131752	14.3736	ILMN_22373	GUSBL1	6	Homo sapiens glucuronidase, beta-like 1 (GUSBL1), mRNA.	bA239L20.5; bGLU-Lp; SMAC3L; b55C20.1; GUSBP4; bA239L20.1; SMAC3L2; SMA3-L; GUSBP2
ILMN_1764714	LOC55908	57.5072	12	26.7678	0	0	199.53	12	144.644	0	14.3766	ILMN_19905	LOC55908	19	Homo sapiens hepatocellular carcinoma-associated gene TD26 (LOC55908), mRNA.	PRO1185; PVPA599
ILMN_1696657	LRRN2	21.4532	12	8.22514	0.00658761	0	41.5885	12	7.23102	0.00131752	14.4104	ILMN_21387	LRRN2	1	Homo sapiens leucine rich repeat neuronal 2 (LRRN2), transcript variant 2, mRNA.	FIGLER7; GAC1; LRRN5; LRANK1
ILMN_1791721	KRTAP21-2	1.79719	12	4.0181	0.158103	0	19.148	12	14.5224	0.00922266	14.4154	ILMN_4721	KRTAP21-2	21	Homo sapiens keratin associated protein 21-2 (KRTAP21-2), mRNA.	KAP21.2
ILMN_1829112		16.4114	12	21.78	0.0105402	0	110.376	12	94.2024	0	14.5362	ILMN_118548	HS.566189		UI-H-BW1-anh-c-04-0-UI.s1 NCI_CGAP_Sub7 Homo sapiens cDNA clone IMAGE:3082350 3, mRNA sequence
ILMN_2397521	JMJD3	4.82887	12	5.79833	0.0382082	0	23.357	12	15.6616	0.00790514	14.7428	ILMN_177332	JMJD3	17	Homo sapiens jumonji domain containing 3, histone lysine demethylase (JMJD3), mRNA.	KIAA0346
ILMN_2374340	PLAUR	97.7858	12	49.2445	0	0	261.867	12	161.12	0	14.7479	ILMN_24538	PLAUR	19	Homo sapiens plasminogen activator, urokinase receptor (PLAUR), transcript variant 2, mRNA.	CD87; UPAR; URKR
ILMN_1694878	LOC644979	22.9042	12	4.92768	0.00658761	0	43.8238	12	6.77167	0	14.8056	ILMN_32937	LOC644979	19	PREDICTED: Homo sapiens hypothetical LOC644979 (LOC644979), mRNA.
ILMN_1753111	NAMPT	124.737	12	21.5572	0	0	746.871	12	637.007	0	14.8787	ILMN_13867	NAMPT	7	Homo sapiens nicotinamide phosphoribosyltransferase (NAMPT), mRNA.	DKFZP666B131; PBEF; 1110035O14Rik; NAMPT; MGC117256
ILMN_1731838	COX6BP1	16.6531	12	14.331	0.0105402	0	67.6977	12	49.4538	0	14.8847	ILMN_17031	COX6BP1	7	Homo sapiens cytochrome c oxidase subunit VIb pseudogene 1 (HCOX52) (COX6BP1) on chromosome 7.	COX6BP-1
ILMN_1713266	FAM46C	63.7768	12	26.9034	0	0	108.11	12	34.9606	0	14.8847	ILMN_7706	FAM46C	1	Homo sapiens family with sequence similarity 46, member C (FAM46C), mRNA.	FLJ20202
ILMN_1700584	IER2	21.1389	12	12.2719	0.00658761	0	63.012	12	40.0634	0	14.8847	ILMN_12423	IER2	19	Homo sapiens immediate early response 2 (IER2), mRNA.	ETR101; MGC111472; MGC15265
ILMN_1808485	LOC642974	6.82227	12	8.41158	0.0329381	0	46.0704	12	38.2075	0	14.9023	ILMN_35061	LOC642974	Y	PREDICTED: Homo sapiens hypothetical protein LOC642974 (LOC642974), mRNA.
ILMN_1671585	LOC645241	5.07293	12	6.17691	0.0382082	0	26.8883	12	19.389	0.00527009	14.9213	ILMN_44121	LOC645241	2	PREDICTED: Homo sapiens hypothetical protein LOC645241 (LOC645241), mRNA.
ILMN_1804970	LOC642011	3.84524	12	6.91943	0.0869565	0	59.5997	12	55.8781	0	14.9216	ILMN_37145	LOC642011		PREDICTED: Homo sapiens similar to Beta-glucuronidase precursor (LOC642011), mRNA.
ILMN_1726030	GPX7	81.7504	12	17.6058	0	0	128.461	12	43.1568	0	14.9884	ILMN_9522	GPX7	1	Homo sapiens glutathione peroxidase 7 (GPX7), mRNA.	NPGPx; FLJ14777; GPX6; CL683
ILMN_1769705	LOC440093	580.934	12	56.4012	0	0	834.899	12	230.356	0	15.0089	ILMN_19743	LOC440093	12	Homo sapiens histone H3-like (LOC440093), mRNA.
ILMN_1721762	IL18RAP	103.381	12	55.8739	0	0	313.39	12	205.962	0	15.1828	ILMN_16084	IL18RAP	2	Homo sapiens interleukin 18 receptor accessory protein (IL18RAP), mRNA.	MGC120590; MGC120589; CDw218b; CD218b; ACPL
ILMN_1732074	LOC648210	2287.38	12	237.778	0	0	3407.48	12	1074.79	0	15.2476	ILMN_37144	LOC648210		PREDICTED: Homo sapiens similar to Heterogeneous nuclear ribonucleoprotein A1 (Helix-destabilizing protein) (Single-strand RNA-binding protein) (hnRNP core protein A1) (HDP) (LOC648210), mRNA.
ILMN_1791728	SLC25A25	545.572	12	86.5488	0	0	1115.73	12	571.359	0	15.2501	ILMN_15060	SLC25A25	9	Homo sapiens solute carrier family 25 (mitochondrial carrier; phosphate carrier), member 25 (SLC25A25), nuclear gene encoding mitochondrial protein, transcript variant 1, mRNA.	MGC105138; KIAA1896; SCAMC-2; RP11-395P17.4; MCSC; MGC119517; MGC119514; MGC119516; MGC119515; PCSCL
ILMN_1781812	NR4A3	27.8131	12	17.8637	0.00527009	0	119.405	12	90.6047	0	15.3409	ILMN_804	NR4A3	9	Homo sapiens nuclear receptor subfamily 4, group A, member 3 (NR4A3), transcript variant 4, mRNA.	CHN; CSMF; TEC; NOR1; MINOR
ILMN_1661631	LILRA3	5.36368	12	4.979	0.0382082	0	95.2724	12	90.3826	0	15.3687	ILMN_6239	LILRA3	19	Homo sapiens leukocyte immunoglobulin-like receptor, subfamily A (without TM domain), member 3 (LILRA3), mRNA.	HM31; LIR-4; e3; CD85E; ILT6; HM43; LIR4
ILMN_1800602	GCA	439.296	12	125.877	0	0	814.328	12	357.065	0	15.4821	ILMN_25626	GCA	2	Homo sapiens grancalcin, EF-hand calcium binding protein (GCA), mRNA.	GCL
ILMN_1696048	C13orf33	161.864	12	55.5493	0	0	280.096	12	104.724	0	15.6506	ILMN_12086	C13ORF33	13	Homo sapiens chromosome 13 open reading frame 33 (C13orf33), mRNA.	MGC126673; MGC126675; FLJ14834
ILMN_1809147	FAM118A	6.76093	12	4.51525	0.0316205	0	31.1731	12	21.9317	0.00263505	15.6506	ILMN_29127	FAM118A	22	Homo sapiens family with sequence similarity 118, member A (FAM118A), mRNA.	C22orf8; FLJ20635
ILMN_2212763	ICAM3	540.434	12	194.979	0	0	851.657	12	227.085	0	15.6667	ILMN_9707	ICAM3	19	Homo sapiens intercellular adhesion molecule 3 (ICAM3), mRNA.	ICAM-R; CD50; CDW50
ILMN_1799576	LOC642014	-0.217621	12	5.85151	0.45191	0	22.3316	12	19.7961	0.00790514	15.8069	ILMN_37278	LOC642014		PREDICTED: Homo sapiens similar to chloride channel 3 isoform b (LOC642014), mRNA.
ILMN_1667594	KLF10	38.1901	12	18.6922	0	0	73.0843	12	28.0678	0	15.8219	ILMN_13762	KLF10	8	Homo sapiens Kruppel-like factor 10 (KLF10), transcript variant 2, mRNA.	EGRA; TIEG; TIEG1
ILMN_1707312	NFIL3	64.5663	12	24.7701	0	0	176.63	12	109.09	0	15.8219	ILMN_14880	NFIL3	9	Homo sapiens nuclear factor, interleukin 3 regulated (NFIL3), mRNA.	IL3BP1; NF-IL3A; E4BP4; NFIL3A
ILMN_1659122	KLF10	27.6648	12	9.7324	0.00527009	0	76.6633	12	47.1868	0	15.8389	ILMN_2466	KLF10	8	Homo sapiens Kruppel-like factor 10 (KLF10), transcript variant 1, mRNA.	TIEG; EGRA; TIEG1
ILMN_2371280	CSF3R	534.592	12	287.771	0	0	2073.67	12	1512.5	0	15.8649	ILMN_21047	CSF3R	1	Homo sapiens colony stimulating factor 3 receptor (granulocyte) (CSF3R), transcript variant 4, mRNA.	GCSFR; CD114
ILMN_1873967		4.70194	12	5.08642	0.0408432	0	25.5556	12	17.7424	0.00527009	15.9746	ILMN_96378	HS.489952		ih26e02.x5 Human insulinoma Homo sapiens cDNA clone IMAGE:5615330 3, mRNA sequence
ILMN_1713751	ADAM19	113.44	12	42.4037	0	0	213.826	12	90.1728	0	15.9943	ILMN_12727	ADAM19	5	Homo sapiens ADAM metallopeptidase domain 19 (meltrin beta) (ADAM19), transcript variant 2, mRNA.	MADDAM; FKSG34; MLTNB
ILMN_1695891	LOC652775	19.0934	12	13.2296	0.00790514	0	61.8359	12	39.4064	0	16.03	ILMN_39274	LOC652775		PREDICTED: Homo sapiens similar to Ig kappa chain V-V region L7 precursor (LOC652775), mRNA.
ILMN_2072598	LOC401357	107.571	12	14.8229	0	0	264.736	12	154.565	0	16.0554	ILMN_29013	LOC401357	7	Homo sapiens hypothetical LOC401357 (LOC401357), mRNA.
ILMN_1908824		17.4045	12	11.195	0.00790514	0	54.2203	12	33.5784	0	16.1579	ILMN_108758	HS.545589		Human small nuclear RNA U6atac, partial sequence
ILMN_2196550	C13orf18	16.6553	12	5.97366	0.0105402	0	47.529	12	28.1399	0	16.2798	ILMN_19053	C13ORF18	13	Homo sapiens chromosome 13 open reading frame 18 (C13orf18), mRNA.	FLJ43762; FLJ21562
ILMN_1674293	LOC653257	5.2098	12	5.74151	0.0368906	0	27.308	12	18.9622	0.00395257	16.3195	ILMN_34614	LOC653257	22	PREDICTED: Homo sapiens similar to Gamma-glutamyltranspeptidase 1 precursor (Gamma-glutamyltransferase 1) (CD224 antigen), transcript variant 2 (LOC653257), mRNA.
ILMN_1655930	ELL2	95.9932	12	16.8184	0	0	148.417	12	33.3195	0	16.331	ILMN_15317	ELL2		Homo sapiens elongation factor, RNA polymerase II, 2 (ELL2), mRNA.
ILMN_1662483	SMA5	23.0342	12	6.34834	0.00658761	0	45.0359	12	13.8683	0	16.331	ILMN_35579	SMA5	5	Homo sapiens SMA5 (SMA5), mRNA.
ILMN_1689294	LOC85390	7.14703	12	7.21613	0.0316205	0	23.9117	12	7.96369	0.00658761	16.3569	ILMN_6367	LOC85390	11	Homo sapiens RNA, small nucleolar (LOC85390) on chromosome 11.
ILMN_1803988	MCL1	444.653	12	174.958	0	0	752.748	12	248.452	0	16.4383	ILMN_18397	MCL1	1	Homo sapiens myeloid cell leukemia sequence 1 (BCL2-related) (MCL1), transcript variant 1, mRNA.	MCL1L; MGC104264; MGC1839; TM; MCL1S; EAT
ILMN_2197365	RGS2	948.276	12	433.491	0	0	2859.25	12	1832.93	0	16.4845	ILMN_26119	RGS2	1	Homo sapiens regulator of G-protein signalling 2, 24kDa (RGS2), mRNA.	G0S8
ILMN_1712031	LOC653629	8.78349	12	4.64295	0.0197628	0	32.2252	12	20.1929	0.00263505	16.4884	ILMN_43019	LOC653629		PREDICTED: Homo sapiens similar to Williams Beuren syndrome chromosome region 19, transcript variant 2 (LOC653629), mRNA.
ILMN_2089752	LOC285016	9.64266	12	8.02978	0.0184453	0	42.9894	12	30.4695	0.00131752	16.5401	ILMN_7398	LOC285016	2	Homo sapiens hypothetical protein LOC285016 (LOC285016), mRNA.	RGPG542; PRO1097
ILMN_1665877	RNF149	686.236	12	87.7723	0	0	1151.8	12	441.907	0	16.6909	ILMN_10320	RNF149	2	Homo sapiens ring finger protein 149 (RNF149), mRNA.	FLJ90504; DNAPTP2
ILMN_2202134	LBX1	2.64607	12	5.32245	0.129117	0	23.7528	12	17.6866	0.00790514	16.7958	ILMN_22021	LBX1	10	Homo sapiens ladybird homeobox 1 (LBX1), mRNA.	homeobox; LBX1H; HPX6; HPX-6
ILMN_1699058	LOC644979	21.6153	12	6.69017	0.00658761	0	43.3866	12	7.94606	0	16.8322	ILMN_46278	LOC644979	19	PREDICTED: Homo sapiens hypothetical LOC644979 (LOC644979), mRNA.
ILMN_1682176	CLEC3B	913.289	12	133.629	0	0	1332.13	12	140.043	0	16.9356	ILMN_1287	CLEC3B	3	Homo sapiens C-type lectin domain family 3, member B (CLEC3B), mRNA.	TN; TNA; DKFZp686H17246
ILMN_1808226	RGS16	43.5158	12	8.39593	0	0	88.8316	12	41.5099	0	16.9706	ILMN_16445	RGS16	1	Homo sapiens regulator of G-protein signalling 16 (RGS16), mRNA.	RGS-R; A28-RGS14; A28-RGS14P
ILMN_1686516	CUGBP1	10.6767	12	6.46943	0.0158103	0	32.1464	12	17.5148	0.00263505	17.0528	ILMN_10496	CUGBP1	11	Homo sapiens CUG triplet repeat, RNA binding protein 1 (CUGBP1), transcript variant 3, mRNA.	BRUNOL2; CUGBP; NAB50; CUG-BP; hNab50
ILMN_1680618	MYC	715.248	12	240.062	0	0	1506.56	12	729.327	0	17.1949	ILMN_28130	MYC	8	Homo sapiens v-myc myelocytomatosis viral oncogene homolog (avian) (MYC), mRNA.	c-Myc
ILMN_2359345	NET1	110.817	12	31.6899	0	0	176.66	12	47.7223	0	17.2016	ILMN_8604	NET1	10	Homo sapiens neuroepithelial cell transforming gene 1 (NET1), transcript variant 2, mRNA.	ARHGEF8; NET1A
ILMN_1653496	GLUL	26.6834	12	8.64128	0.00527009	0	108.019	12	77.7819	0	17.215	ILMN_25881	GLUL	1	Homo sapiens glutamate-ammonia ligase (glutamine synthetase) (GLUL), transcript variant 3, mRNA.	GLNS; GS; PIG59; PIG43
ILMN_2170625	LOC389286	44.4319	12	20.3383	0	0	119.34	12	69.1225	0	17.2153	ILMN_181100	LOC389286	2	Homo sapiens similar to FKSG62 (LOC389286), mRNA.	FKSG69
ILMN_1668592	STON1	61.8973	12	16.7624	0	0	118.231	12	51.1285	0	17.2491	ILMN_7439	STON1	2	Homo sapiens stonin 1 (STON1), mRNA.	DKFZp781K2462; SBLF; STNB1; stoned-b1
ILMN_1673880	EFEMP1	287.054	12	61.5961	0	0	484.538	12	180.784	0	17.2835	ILMN_138662	EFEMP1	2	Homo sapiens EGF-containing fibulin-like extracellular matrix protein 1 (EFEMP1), transcript variant 1, mRNA.	FBNL; MLVT; FLJ35535; FBLN3; DRAD; S1-5; MGC111353; DHRD; MTLV
ILMN_1743205	ABCA7	38.2313	12	12.4428	0	0	67.8611	12	18.713	0	17.3479	ILMN_13614	ABCA7	19	Homo sapiens ATP-binding cassette, sub-family A (ABC1), member 7 (ABCA7), mRNA.	ABCA-SSN; ABCX; FLJ40025
ILMN_1695000	TFIP11	94.8916	12	26.2589	0	0	288.247	12	184.706	0	17.3799	ILMN_5509	TFIP11	22	Homo sapiens tuftelin interacting protein 11 (TFIP11), transcript variant 1, mRNA.	FLJ22086; TIP39; bK445C9.6
ILMN_1767135	SOS1	99.8177	12	20.654	0	0	180.853	12	74.6741	0	17.4637	ILMN_11376	SOS1	2	Homo sapiens son of sevenless homolog 1 (Drosophila) (SOS1), mRNA.	GGF1; GINGF; NS4; GF1; HGF
ILMN_1658247	OAS1	27.0473	12	18.8254	0.00527009	0	58.1151	12	14.4917	0	17.5184	ILMN_2829	OAS1	12	Homo sapiens 2',5'-oligoadenylate synthetase 1, 40/46kDa (OAS1), transcript variant 2, mRNA.	OIAS; OIASI; IFI-4
ILMN_1699651	IL6	397.565	12	102.909	0	0	1365.55	12	925.749	0	17.553	ILMN_6469	IL6	7	Homo sapiens interleukin 6 (interferon, beta 2) (IL6), mRNA.	IL-6; HSF; BSF2; IFNB2; HGF
ILMN_2415157	ARID5A	19.6041	12	4.84133	0.00790514	0	50.9753	12	27.564	0	17.554	ILMN_12305	ARID5A	2	Homo sapiens AT rich interactive domain 5A (MRF1-like) (ARID5A), mRNA.	MRF-1; RP11-363D14; MRF1
ILMN_1702341	LOC388237	22.8909	12	7.5914	0.00658761	0	54.9391	12	28.0522	0	17.6213	ILMN_44285	LOC388237	16	PREDICTED: Homo sapiens similar to kidney-specific protein (KS), transcript variant 3 (LOC388237), mRNA.
ILMN_1790508	KCNA5	12.8407	12	7.26338	0.0131752	0	31.8415	12	8.95081	0.00263505	17.6326	ILMN_2826	KCNA5	12	Homo sapiens potassium voltage-gated channel, shaker-related subfamily, member 5 (KCNA5), mRNA.	KV1.5; HPCN1; HK2; HCK1; PCN1; MGC117059; MGC117058
ILMN_1656837	RBP1	50.0188	12	11.1555	0	0	98.1093	12	43.3177	0	17.6326	ILMN_11289	RBP1	3	Homo sapiens retinol binding protein 1, cellular (RBP1), mRNA.	RBPC; CRBP1; CRBP; CRABP-I
ILMN_1811909	LOC402221	221.53	12	44.1362	0	0	335.316	12	92.159	0	17.697	ILMN_35678	LOC402221		PREDICTED: Homo sapiens similar to actin alpha 1 skeletal muscle protein (LOC402221), mRNA.
ILMN_1807851	LOC647802	3.42261	12	5.77082	0.0711462	0	24.9274	12	17.4947	0.00790514	17.7466	ILMN_41078	LOC647802		PREDICTED: Homo sapiens hypothetical protein LOC647802 (LOC647802), mRNA.
ILMN_1798177	CHURC1	276.209	12	64.7521	0	0	571.913	12	274.19	0	17.9564	ILMN_27265	CHURC1	14	Homo sapiens churchill domain containing 1 (CHURC1), mRNA.	FLJ33064; chch; My015; C14orf52
ILMN_2115974	GSDM1	9.74638	12	8.53638	0.0171278	0	36.2112	12	21.8386	0.00131752	18.0424	ILMN_173143	GSDM1	17	Homo sapiens gasdermin 1 (GSDM1), mRNA.	FLJ39120; GSDM; MGC129596; FKSG9
ILMN_1801934	SERTAD3	183.523	12	35.8865	0	0	279.746	12	75.7482	0	18.0683	ILMN_1527	SERTAD3	19	Homo sapiens SERTA domain containing 3 (SERTAD3), transcript variant 1, mRNA.	RBT1
ILMN_1791754	CPT1B	53.2324	12	12.1522	0	0	89.6601	12	28.8347	0	18.4036	ILMN_19991	CPT1B	22	Homo sapiens carnitine palmitoyltransferase 1B (muscle) (CPT1B), nuclear gene encoding mitochondrial protein, transcript variant 3, mRNA.	CPT1-M; KIAA1670; M-CPT1
ILMN_1653667	LOC643423	33.9423	12	13.448	0.00395257	0	137.2	12	95.8553	0	18.5506	ILMN_38469	LOC643423	21	PREDICTED: Homo sapiens similar to T-box 1 isoform C (LOC643423), mRNA.
ILMN_2115862	ESPNL	-0.0310823	12	7.19847	0.334651	0	16.1001	12	6.94818	0.00922266	18.9228	ILMN_15609	ESPNL	2	Homo sapiens espin-like (ESPNL), mRNA.	FLJ42568; MGC99829
ILMN_1749540	RBM20	17.627	12	6.76792	0.00922266	0	39.1577	12	9.14243	0.00131752	19.0261	ILMN_35937	RBM20		PREDICTED: Homo sapiens RNA binding motif protein 20 (RBM20), mRNA.
ILMN_1660663	DYRK1A	49.6968	12	8.9859	0	0	85.1538	12	20.8877	0	19.0586	ILMN_39385	DYRK1A	21	Homo sapiens dual-specificity tyrosine-(Y)-phosphorylation regulated kinase 1A (DYRK1A), transcript variant 4, mRNA.	HP86; DYRK; DYRK1; MNBH; MNB
ILMN_1795325	ACTG2	64.4076	12	62.8759	0	0	258.496	12	169.083	0	19.1631	ILMN_13364	ACTG2	2	Homo sapiens actin, gamma 2, smooth muscle, enteric (ACTG2), mRNA.	ACTA3; ACTSG; ACTL3; ACTE; ACT
ILMN_1699575	LOC653598	8.91317	12	7.8649	0.0197628	0	34.3616	12	20.1919	0.00263505	19.4967	ILMN_40864	LOC653598	1	PREDICTED: Homo sapiens similar to peptidylprolyl isomerase A (cyclophilin A)-like 4 (LOC653598), mRNA.
ILMN_1703427	SON	95.2341	12	18.6066	0	0	152.359	12	29.5353	0	19.5176	ILMN_8462	SON	21	Homo sapiens SON DNA binding protein (SON), transcript variant f, mRNA.	FLJ21099; SON3; KIAA1019; BASS1; NREBP; C21orf50; DBP-5; FLJ33914
ILMN_1750497	GPR109A	43.9032	12	8.30964	0	0	77.1947	12	18.0713	0	19.5629	ILMN_26372	GPR109A	12	Homo sapiens G protein-coupled receptor 109A (GPR109A), mRNA.	HM74a; HM74b; PUMAG; Puma-g
ILMN_1696432	IDH1	351.06	12	54.5291	0	0	532.223	12	144.082	0	19.7587	ILMN_14217	IDH1	2	Homo sapiens isocitrate dehydrogenase 1 (NADP+), soluble (IDH1), mRNA.	PICD; IDH; IDP
ILMN_1656501	DUSP5	125.878	12	27.8808	0	0	251.066	12	111.114	0	19.8305	ILMN_12928	DUSP5	10	Homo sapiens dual specificity phosphatase 5 (DUSP5), mRNA.	HVH3; DUSP
ILMN_1682245	IFNB1	1.62959	12	6.45784	0.212121	0	37.6897	12	31.1339	0.00131752	19.8315	ILMN_10140	IFNB1	9	Homo sapiens interferon, beta 1, fibroblast (IFNB1), mRNA.	IFF; MGC96956; IFB; IFNB
ILMN_1694539	MAP3K6	237.461	12	38.685	0	0	364.934	12	96.9298	0	20.1623	ILMN_20318	MAP3K6	1	Homo sapiens mitogen-activated protein kinase kinase kinase 6 (MAP3K6), mRNA.	MGC125653; MGC20114; ASK2; MAPKKK6
ILMN_1778444	FKBP5	277.853	12	55.1365	0	0	629.476	12	315.759	0	20.1811	ILMN_16562	FKBP5	6	Homo sapiens FK506 binding protein 5 (FKBP5), mRNA.	FKBP54; P54; PPIase; Ptg-10; MGC111006; FKBP51
ILMN_1677693	GPR109B	38.0378	12	9.0806	0	0	69.2934	12	17.2903	0	20.2814	ILMN_22584	GPR109B	12	Homo sapiens G protein-coupled receptor 109B (GPR109B), mRNA.	PUMAG; HM74; Puma-g
ILMN_2156250	SOCS3	16.7621	12	9.09137	0.0105402	0	81.0361	12	56.8567	0	20.4341	ILMN_167297	SOCS3	17	Homo sapiens suppressor of cytokine signaling 3 (SOCS3), mRNA.	MGC71791; ATOD4; Cish3; SSI-3; SSI3; SOCS-3; CIS3
ILMN_2190851	PPID	5.30632	12	3.93711	0.0368906	0	34.5958	12	24.1705	0.00263505	20.5486	ILMN_7536	PPID	4	Homo sapiens peptidylprolyl isomerase D (cyclophilin D) (PPID), mRNA.	CYPD; CYP-40; MGC33096
ILMN_2211910	LOC649159	0.807315	12	5.11653	0.28195	0	20.9238	12	14.8462	0.00922266	20.5561	ILMN_173683	LOC649159	16	Homo sapiens similar to CG7467-PA, isoform A (LOC649159), mRNA.
ILMN_2147251	MGC10997	1559.23	12	197.399	0	0	2589.35	12	895.875	0	20.5817	ILMN_10600	MGC10997	15	Homo sapiens pseudogene MGC10997 (MGC10997) on chromosome 15.
ILMN_1736817	LOC642118	31.3647	12	34.5792	0.00527009	0	315.675	12	253.971	0	20.7092	ILMN_41127	LOC642118		PREDICTED: Homo sapiens similar to TAF11 RNA polymerase II, TATA box binding protein (TBP)-associated factor (LOC642118), mRNA.
ILMN_1672589	SEMA4B	82.1492	12	18.0498	0	0	148.839	12	56.5993	0	20.7092	ILMN_25026	SEMA4B	15	Homo sapiens sema domain, immunoglobulin domain (Ig), transmembrane domain (TM) and short cytoplasmic domain, (semaphorin) 4B (SEMA4B), transcript variant 2, mRNA.	KIAA1745; SemC; SEMAC; MGC131831
ILMN_1804604	C1QTNF3	9.11111	12	6.37962	0.0197628	0	34.3596	12	19.7574	0.00131752	20.7894	ILMN_641	C1QTNF3	5	Homo sapiens C1q and tumor necrosis factor related protein 3 (C1QTNF3), transcript variant 2, mRNA.	CTRP3; Cors; FLJ37576; Corcs; CORS26
ILMN_1674243	TFRC	477.647	12	88.2008	0	0	1209.22	12	648.709	0	21.1355	ILMN_12909	TFRC	3	Homo sapiens transferrin receptor (p90, CD71) (TFRC), mRNA.	TFR; TFR1; CD71; TRFR
ILMN_1756417	ANKRD37	60.7624	12	14.3106	0	0	103.613	12	14.2655	0	21.1444	ILMN_2423	ANKRD37	4	Homo sapiens ankyrin repeat domain 37 (ANKRD37), mRNA.	Lrp2bp; MGC111507
ILMN_1666222	PHACTR3	2.3963	12	5.11846	0.129117	0	48.2486	12	39.4481	0	21.3681	ILMN_26798	PHACTR3	20	Homo sapiens phosphatase and actin regulator 3 (PHACTR3), transcript variant 3, mRNA.	SCAPIN1; H17739; MGC117178; C20orf101
ILMN_1904521		12.163	12	6.4021	0.0144928	0	79.3089	12	58.6888	0	21.3893	ILMN_109087	HS.546019		zx74f04.s1 Soares ovary tumor NbHOT Homo sapiens cDNA clone IMAGE:809503 3 similar to contains element LTR7 repetitive element ;, mRNA sequence
ILMN_1739393	SELE	57.2065	12	42.0042	0	0	491.784	12	383.76	0	21.5214	ILMN_7997	SELE	1	Homo sapiens selectin E (endothelial adhesion molecule 1) (SELE), mRNA.	LECAM2; ESEL; ELAM; CD62E; ELAM1
ILMN_1701641	LOC642017	47.2925	12	11.6513	0	0	107.127	12	50.6521	0	21.7126	ILMN_32135	LOC642017		PREDICTED: Homo sapiens hypothetical protein LOC642017 (LOC642017), mRNA.
ILMN_2054297	PTGS2	98.4385	12	33.9402	0	0	672.268	12	506.311	0	21.8027	ILMN_176524	PTGS2	1	Homo sapiens prostaglandin-endoperoxide synthase 2 (prostaglandin G/H synthase and cyclooxygenase) (PTGS2), mRNA.	PHS-2; COX-2; hCox-2; PGHS-2; PGG/HS; COX2
ILMN_1693192	PI3	24.1954	12	10.548	0.00658761	0	204.279	12	158.641	0	21.8053	ILMN_13685	PI3	20	Homo sapiens peptidase inhibitor 3, skin-derived (SKALP) (PI3), mRNA.	SKALP; ESI; WAP3; WFDC14; MGC13613
ILMN_1719695	NFKBIZ	830.39	12	109.45	0	0	2805.6	12	1737.21	0	21.9425	ILMN_16362	NFKBIZ	3	Homo sapiens nuclear factor of kappa light polypeptide gene enhancer in B-cells inhibitor, zeta (NFKBIZ), transcript variant 2, mRNA.	MAIL; INAP; FLJ34463; IKBZ; FLJ30225
ILMN_1706523	FCGR2A	30.4646	12	15.5036	0.00395257	0	76.657	12	36.5279	0	21.9583	ILMN_26366	FCGR2A	1	Homo sapiens Fc fragment of IgG, low affinity IIa, receptor (CD32) (FCGR2A), mRNA.	FCGR2A1; CDw32; CD32A; CD32; FcGR; FCG2; IGFR2; FCGR2; MGC30032; MGC23887
ILMN_1775708	SLC2A3	863.703	12	206.825	0	0	2695.32	12	1594.91	0	22.1982	ILMN_15812	SLC2A3	12	Homo sapiens solute carrier family 2 (facilitated glucose transporter), member 3 (SLC2A3), mRNA.	GLUT3; FLJ90380
ILMN_2339955	NR4A2	22.4643	12	17.2044	0.00658761	0	76.733	12	43.4172	0	22.25	ILMN_28405	NR4A2	2	Homo sapiens nuclear receptor subfamily 4, group A, member 2 (NR4A2), transcript variant 1, mRNA.	RNR1; NOT; TINUR; NURR1; HZF-3
ILMN_1760981	LOC649181	19.9974	12	19.7062	0.00790514	0	124.761	12	89.2294	0	22.2746	ILMN_41226	LOC649181		PREDICTED: Homo sapiens hypothetical protein LOC649181 (LOC649181), mRNA.
ILMN_1680424	CTSG	353.232	12	31.6131	0	0	548.884	12	112.7	0	22.4205	ILMN_20475	CTSG	14	Homo sapiens cathepsin G (CTSG), mRNA.	MGC23078; CG
ILMN_2341815	TFG	456.074	12	219.021	0	0	825.821	12	231.363	0	22.4665	ILMN_175046	TFG	3	Homo sapiens TRK-fused gene (TFG), transcript variant 1, mRNA.	TF6; FLJ36137; TRKT3
ILMN_2120555	ADCY1	15.4808	12	10.4388	0.0105402	0	40.1309	12	16.1237	0.00131752	22.7408	ILMN_179982	ADCY1	7	Homo sapiens adenylate cyclase 1 (brain) (ADCY1), mRNA.
ILMN_1765701	LOC399942	70.1508	12	18.5904	0	0	167.481	12	81.6574	0	23.0003	ILMN_32988	LOC399942	11	PREDICTED: Homo sapiens similar to Tubulin alpha-2 chain (Alpha-tubulin 2), transcript variant 5 (LOC399942), mRNA.
ILMN_2188264	CYR61	1621.95	12	686.973	0	0	3860.39	12	1811.4	0	23.0036	ILMN_21983	CYR61	1	Homo sapiens cysteine-rich, angiogenic inducer, 61 (CYR61), mRNA.	CCN1; IGFBP10; GIG1
ILMN_1712347	LOC644422	18.7276	12	12.3741	0.00790514	0	75.4603	12	46.2856	0	23.3606	ILMN_34341	LOC644422		PREDICTED: Homo sapiens misc_RNA (LOC644422), miscRNA.
ILMN_2347592	NMB	517.196	12	114.349	0	0	823.557	12	139.684	0	23.4712	ILMN_174851	NMB	15	Homo sapiens neuromedin B (NMB), transcript variant 1, mRNA.	MGC2277; MGC3936; MGC17211
ILMN_2375879	VEGFA	116.093	12	23.2692	0	0	208.036	12	74.4879	0	23.6134	ILMN_5540	VEGFA	6	Homo sapiens vascular endothelial growth factor A (VEGFA), transcript variant 2, mRNA.	MGC70609; VPF; VEGF; VEGF-A
ILMN_1684401	FMO1	43.4644	12	21.3242	0	0	117.125	12	58.5317	0	23.6887	ILMN_16439	FMO1	1	Homo sapiens flavin containing monooxygenase 1 (FMO1), mRNA.
ILMN_1724349	RGS3	8.95319	12	5.9739	0.0197628	0	29.3018	12	10.2985	0.00263505	23.7055	ILMN_4758	RGS3	9	Homo sapiens regulator of G-protein signaling 3 (RGS3), transcript variant 5, mRNA.	C2PA; PDZ-RGS3; FLJ90496; FLJ31516; RGP3; FLJ20370
ILMN_1771757	LOC441773	2.2668	12	8.53759	0.1278	0	40.5923	12	29.9083	0.00131752	24.3397	ILMN_42417	LOC441773	16	PREDICTED: Homo sapiens similar to Group X secretory phospholipase A2 precursor (Phosphatidylcholine 2-acylhydrolase GX) (GX sPLA2) (sPLA2-X) (LOC441773), mRNA.
ILMN_1781001	SOCS3	98.6384	12	19.701	0	0	592.852	12	417.476	0	24.3433	ILMN_7903	SOCS3	17	Homo sapiens suppressor of cytokine signaling 3 (SOCS3), mRNA.	MGC71791; ATOD4; Cish3; SSI-3; SSI3; SOCS-3; CIS3
ILMN_1696587	LRP1B	33.0661	12	24.2545	0.00395257	0	91.945	12	42.2261	0	24.6471	ILMN_20939	LRP1B	2	Homo sapiens low density lipoprotein-related protein 1B (deleted in tumors) (LRP1B), mRNA.	LRPDIT; LRP-DIT
ILMN_1666733	IL8	69.4091	12	39.6964	0	0	934.32	12	722.584	0	24.9784	ILMN_2247	IL8	4	Homo sapiens interleukin 8 (IL8), mRNA.	GCP-1; MDNCF; NAP1; CXCL8; AMCF-I; TSG-1; LYNAP; NAP-1; MONAP; GCP1; SCYB8; LUCT; K60; LECT; 3-10C; b-ENAP; NAF
ILMN_1665583	TUBB	803.29	12	76.5943	0	0	1262.68	12	334.332	0	25.0001	ILMN_23399	TUBB	6	Homo sapiens tubulin, beta (TUBB), mRNA.	M40; OK/SW-cl.56; MGC117247; TUBB1; MGC16435; TUBB5
ILMN_1898984		1.54687	12	5.72386	0.185771	0	20.0726	12	10.9969	0.00922266	25.2633	ILMN_78480	HS.147375		UI-H-EZ1-bbh-a-16-0-UI.s1 NCI_CGAP_Ch2 Homo sapiens cDNA clone UI-H-EZ1-bbh-a-16-0-UI 3, mRNA sequence
ILMN_1719237	LOC389517	11.1719	12	5.87979	0.0158103	0	54.8485	12	34.4999	0	25.2936	ILMN_15351	LOC389517		Homo sapiens Williams Beuren syndrome chromosome region 19 pseudogene (LOC389517) on chromosome 7.	MGC131642; MGC48646
ILMN_1705629	STEAP1	52.9419	12	13.4356	0	0	101.507	12	36.936	0	25.3214	ILMN_139257	STEAP1		PREDICTED: Homo sapiens six transmembrane epithelial antigen of the prostate 1 (STEAP1), mRNA.
ILMN_2086077	JUNB	483.798	12	83.373	0	0	1276.13	12	653.326	0	25.3441	ILMN_27927	JUNB	19	Homo sapiens jun B proto-oncogene (JUNB), mRNA.
ILMN_1780546	OSM	9.10566	12	7.80133	0.0184453	0	180.132	12	141.663	0	25.3441	ILMN_13137	OSM	22	Homo sapiens oncostatin M (OSM), mRNA.	MGC20461
ILMN_2184373	IL8	102.627	12	54.0138	0	0	1129.11	12	850.726	0	25.3981	ILMN_179575	IL8	4	Homo sapiens interleukin 8 (IL8), mRNA.	GCP-1; MDNCF; NAP1; CXCL8; AMCF-I; TSG-1; LYNAP; NAP-1; MONAP; GCP1; SCYB8; LUCT; K60; LECT; 3-10C; b-ENAP; NAF
ILMN_1765578	TIPARP	211.429	12	24.8831	0	0	387.599	12	140.715	0	25.3981	ILMN_4419	TIPARP	3	Homo sapiens TCDD-inducible poly(ADP-ribose) polymerase (TIPARP), mRNA.	PARP-7; PARP-1; FLJ40466; DDF1; DKFZp686P1838; DKFZp686N0351; PARP7; DKFZP434J214
ILMN_1676440	LOC440776	13.7662	12	9.81126	0.0131752	0	40.5982	12	17.7091	0.00131752	25.5377	ILMN_37306	LOC440776	21	PREDICTED: Homo sapiens hypothetical LOC440776 (LOC440776), mRNA.
ILMN_2101025	ZNF75	7.01381	12	17.7195	0.030303	0	37.7154	12	12.0772	0.00131752	25.7654	ILMN_168501	ZNF75	X	Homo sapiens zinc finger protein 75 (D8C6) (ZNF75), mRNA.	MGC126327; ZNF75D; D8C6; ZNF82
ILMN_1718936	LST1	119.406	12	21.9169	0	0	336.108	12	176.935	0	25.8003	ILMN_22195	LST1	6	Homo sapiens leukocyte specific transcript 1 (LST1), transcript variant 1, mRNA.	D6S49E; LST-1; B144; MGC119007; MGC119006
ILMN_1658176	ABCG1	16.3385	12	5.64482	0.0105402	0	51.1073	12	26.0542	0	25.8412	ILMN_8619	ABCG1	21	Homo sapiens ATP-binding cassette, sub-family G (WHITE), member 1 (ABCG1), transcript variant 7, mRNA.	WHITE1; ABC8; MGC34313
ILMN_1693270	SUSD2	106.231	12	16.4487	0	0	179.731	12	44.539	0	25.9551	ILMN_13115	SUSD2	22	Homo sapiens sushi domain containing 2 (SUSD2), mRNA.	BK65A6.2; FLJ22778
ILMN_1754332	LOC85389	9.33253	12	4.39855	0.0184453	0	33.9609	12	16.8306	0.00263505	26.0002	ILMN_6256	LOC85389	11	Homo sapiens RNA, small nucleolar (LOC85389) on chromosome 11.
ILMN_1700627	LOC653800	8.38816	12	7.9236	0.0197628	0	60.8895	12	41.168	0	26.4047	ILMN_43441	LOC653800	16	PREDICTED: Homo sapiens similar to Group 10 secretory phospholipase A2 precursor (Group X secretory phospholipase A2) (Phosphatidylcholine 2-acylhydrolase GX) (GX sPLA2) (sPLA2-X) (LOC653800), mRNA.
ILMN_2200659	SNHG5	1194.21	12	279.978	0	0	1955	12	321.022	0	26.4635	ILMN_168725	SNHG5	6	Homo sapiens small nucleolar RNA host gene (non-protein coding) 5 (SNHG5) on chromosome 6.	MGC16362; U50HG; bA33E24.2; C6orf160
ILMN_1744508	FAM53C	348.586	12	46.3879	0	0	562.261	12	87.9156	0	26.5035	ILMN_11637	FAM53C	5	Homo sapiens family with sequence similarity 53, member C (FAM53C), mRNA.	C5orf6
ILMN_2094776	CCNL1	526.858	12	118.791	0	0	1233.36	12	562.564	0	26.6623	ILMN_14683	CCNL1	3	Homo sapiens cyclin L1 (CCNL1), mRNA.	ania-6a; PRO1073; BM-001
ILMN_1739864	LOC646491	20.5771	12	6.48766	0.00790514	0	62.0393	12	31.0978	0	27.1909	ILMN_34646	LOC646491	6	PREDICTED: Homo sapiens hypothetical protein LOC646491 (LOC646491), mRNA.
ILMN_1737298	MAT2A	1660.81	12	118.945	0	0	2670.23	12	762.402	0	27.652	ILMN_25630	MAT2A	2	Homo sapiens methionine adenosyltransferase II, alpha (MAT2A), mRNA.	MATII; SAMS2; MATA2
ILMN_1679133	SERPINB1	222.41	12	22.896	0	0	494.078	12	212.593	0	27.9892	ILMN_10210	SERPINB1	6	Homo sapiens serpin peptidase inhibitor, clade B (ovalbumin), member 1 (SERPINB1), mRNA.	EI; MNEI; ELANH2; M/NEI; LEI; PI2
ILMN_1835017		11.8898	12	5.5819	0.0144928	0	53.1413	12	30.7401	0	28.1435	ILMN_113742	HS.559602		17g11 Human retina cDNA randomly primed sublibrary Homo sapiens cDNA, mRNA sequence
ILMN_1742981	TUBA1A	760.747	12	213.508	0	0	1298.64	12	327.13	0	28.253	ILMN_1089	TUBA1A	12	Homo sapiens tubulin, alpha 1a (TUBA1A), mRNA.	LIS3; FLJ25113; TUBA3; B-ALPHA-1
ILMN_1808395	CENTB1	38.4783	12	8.30941	0	0	76.8358	12	13.9829	0	28.6258	ILMN_6952	CENTB1	17	Homo sapiens centaurin, beta 1 (CENTB1), mRNA.	KIAA0050; ACAP1
ILMN_1850027		5.67042	12	6.01469	0.0355731	0	26.7908	12	11.8748	0.00395257	28.6578	ILMN_73289	HS.61648		CR743773 Soares_pregnant_uterus_NbHPU Homo sapiens cDNA clone IMAGp971M0541 ; IMAGE:486338 5, mRNA sequence
ILMN_1721113	HLA-C	78.1244	12	28.0248	0	0	169.28	12	65.4281	0	28.8947	ILMN_23822	HLA-C	6	Homo sapiens major histocompatibility complex, class I, C (HLA-C), mRNA.	FLJ27082; PSORS1; Cw*1701; D6S204; HLC-C; HLA-Cw; HLA-JY3
ILMN_1791346	ATF3	5.02668	12	7.84774	0.0368906	0	47.134	12	30.7879	0	29.0569	ILMN_24314	ATF3	1	Homo sapiens activating transcription factor 3 (ATF3), transcript variant 4, mRNA.
ILMN_1654109	EGFLAM	369.652	12	82.8429	0	0	656.922	12	209.617	0	29.0603	ILMN_21200	EGFLAM	5	Homo sapiens EGF-like, fibronectin type III and laminin G domains (EGFLAM), transcript variant 4, mRNA.	AGRINL; AGRNL; FLJ39155
ILMN_1773388	C13orf18	22.0785	12	8.48073	0.00658761	0	69.4793	12	35.0188	0	29.0887	ILMN_19053	C13ORF18	13	Homo sapiens chromosome 13 open reading frame 18 (C13orf18), mRNA.	FLJ43762; FLJ21562
ILMN_1722781	EGR3	25.1202	12	11.3744	0.00527009	0	58.5747	12	21.7831	0	29.1625	ILMN_15851	EGR3	8	Homo sapiens early growth response 3 (EGR3), mRNA.	PILOT; MGC138484
ILMN_2144791	GOLGA6B	18.0027	12	14.6062	0.00922266	0	51.164	12	19.0648	0	29.2517	ILMN_6462	GOLGA6B	15	Homo sapiens golgi autoantigen, golgin subfamily a, 6B (GOLGA6B), mRNA.	GOLGA
ILMN_1756806	MCL1	86.7732	12	25.5342	0	0	407.649	12	249.866	0	29.2517	ILMN_18397	MCL1	1	Homo sapiens myeloid cell leukemia sequence 1 (BCL2-related) (MCL1), transcript variant 1, mRNA.	MCL1L; MGC104264; MGC1839; TM; MCL1S; EAT
ILMN_1721626	ARID5B	998.01	12	102.776	0	0	1625.11	12	433.089	0	29.334	ILMN_17477	ARID5B	10	Homo sapiens AT rich interactive domain 5B (MRF1-like) (ARID5B), mRNA.	MRF2; FLJ21150; RP11-341A19.1
ILMN_1794707	ATHL1	106.808	12	15.2565	0	0	186.451	12	53.9898	0	29.3819	ILMN_138992	ATHL1	11	Homo sapiens ATH1, acid trehalase-like 1 (yeast) (ATHL1), mRNA.	MGC129859; MGC129858; FLJ22635
ILMN_1659936	PPP1R15A	1103.37	12	261.409	0	0	2134.44	12	760.776	0	29.5001	ILMN_1024	PPP1R15A	19	Homo sapiens protein phosphatase 1, regulatory (inhibitor) subunit 15A (PPP1R15A), mRNA.	GADD34
ILMN_2276952	TSC22D3	79.9256	12	30.5667	0	0	154.565	12	47.404	0	29.7623	ILMN_9893	TSC22D3	X	Homo sapiens TSC22 domain family, member 3 (TSC22D3), transcript variant 2, mRNA.	hDIP; DIP; DKFZp313A1123; DSIPI; TSC-22R; GILZ
ILMN_2374865	ATF3	352.739	12	186.207	0	0	1547.64	12	909.553	0	29.816	ILMN_182693	ATF3	1	Homo sapiens activating transcription factor 3 (ATF3), transcript variant 4, mRNA.
ILMN_1704291	LOC645317	322.698	12	42.388	0	0	536.888	12	134.692	0	29.8756	ILMN_36835	LOC645317	1	PREDICTED: Homo sapiens similar to Coiled-coil-helix-coiled-coil-helix domain-containing protein 2 (HCV NS2 trans-regulated protein) (NS2TP), transcript variant 3 (LOC645317), mRNA.
ILMN_1781285	DUSP1	6314.42	12	2330.45	0	0	12121.6	12	3777.54	0	30.9881	ILMN_20700	DUSP1	5	Homo sapiens dual specificity phosphatase 1 (DUSP1), mRNA.	HVH1; MKP1; MKP-1; PTPN10; CL100
ILMN_1704056	RPPH1	26.1366	12	12.6885	0.00527009	0	62.3424	12	18.2969	0	31.6048	ILMN_14345	RPPH1	14	Homo sapiens ribonuclease P RNA component H1 (RPPH1) on chromosome 14.	H1RNA
ILMN_1806023	JUN	3185.78	12	1040.56	0	0	6588.07	12	2313.9	0	32.9751	ILMN_7746	JUN	1	Homo sapiens jun oncogene (JUN), mRNA.	AP1; c-Jun
ILMN_1699665	CLIC6	231.653	12	26.3138	0	0	401.296	12	90.4671	0	33.6691	ILMN_27352	CLIC6	21	Homo sapiens chloride intracellular channel 6 (CLIC6), mRNA.	CLIC1L
ILMN_1781867	FOXD4L1	10.1657	12	5.66581	0.0158103	0	35.7713	12	12.1479	0.00131752	33.9545	ILMN_3404	FOXD4L1	2	Homo sapiens forkhead box D4-like 1 (FOXD4L1), mRNA.	bA395L14.1; FOXD5
ILMN_2384770	EGFLAM	168.246	12	34.1662	0	0	303.881	12	93.2605	0	34.1374	ILMN_21423	EGFLAM	5	Homo sapiens EGF-like, fibronectin type III and laminin G domains (EGFLAM), transcript variant 3, mRNA.	AGRINL; AGRNL; FLJ39155
ILMN_2158003	KIAA1683	19.4639	12	8.78233	0.00790514	0	56.9287	12	23.9215	0	35.4196	ILMN_11229	KIAA1683	19	Homo sapiens KIAA1683 (KIAA1683), mRNA.	MGC131731
ILMN_1720829	ZFP36	3640.39	12	1204.61	0	0	8485.68	12	3217.16	0	37.116	ILMN_1557	ZFP36	19	Homo sapiens zinc finger protein 36, C3H type, homolog (mouse) (ZFP36), mRNA.	NUP475; GOS24; TIS11; TTP; G0S24; RNF162A
ILMN_1712046	CPXM1	50.239	12	22.4029	0	0	112.255	12	31.608	0	37.3141	ILMN_26242	CPXM1	20	Homo sapiens carboxypeptidase X (M14 family), member 1 (CPXM1), mRNA.	CPX1; CPXM
ILMN_1748751	NLF2	129.307	12	46.0641	0	0	845.462	12	490.791	0	39.8973	ILMN_6857	NLF2		PREDICTED: Homo sapiens nuclear localized factor 2 (NLF2), mRNA.
ILMN_1763882	LOC644634	42.4318	12	14.6757	0	0	134.582	12	58.9945	0	43.1899	ILMN_18133	LOC644634	1	PREDICTED: Homo sapiens hypothetical LOC644634, transcript variant 1 (LOC644634), mRNA.
ILMN_1762899	EGR1	1693.93	12	460.14	0	0	3310.76	12	543.011	0	46.6536	ILMN_20932	EGR1	5	Homo sapiens early growth response 1 (EGR1), mRNA.	G0S30; AT225; TIS8; ZNF225; NGFI-A; KROX-24; ZIF-268
ILMN_1885051		4.00648	12	5.20303	0.0606061	0	32.3439	12	14.3218	0.00131752	48.4985	ILMN_103291	HS.537432		UI-E-EO1-aib-b-13-0-UI.s1 UI-E-EO1 Homo sapiens cDNA clone UI-E-EO1-aib-b-13-0-UI 3, mRNA sequence
ILMN_1770085	BTG2	618.451	12	187.737	0	0	1292.09	12	239.333	0	51.8044	ILMN_9681	BTG2	1	Homo sapiens BTG family, member 2 (BTG2), mRNA.	PC3; TIS21; MGC126064; MGC126063
ILMN_2402817	ZBTB16	126.039	12	25.9323	0	0	441.233	12	191.224	0	51.9155	ILMN_12714	ZBTB16	11	Homo sapiens zinc finger and BTB domain containing 16 (ZBTB16), transcript variant 2, mRNA.	PLZF; ZNF145
ILMN_2053415	LDLR	423.325	12	68.9451	0	0	1256.64	12	503.6	0	52.3587	ILMN_10126	LDLR	19	Homo sapiens low density lipoprotein receptor (familial hypercholesterolemia) (LDLR), mRNA.	FHC; FH
ILMN_1751607	FOSB	2611.8	12	1426.22	0	0	10923.2	12	4711.85	0	56.2716	ILMN_13603	FOSB	19	Homo sapiens FBJ murine osteosarcoma viral oncogene homolog B (FOSB), mRNA.	GOS3; G0S3; MGC42291; GOSB; DKFZp686C0818
ILMN_1669523	FOS	4406.19	12	1178.8	0	0	9287.78	12	2143.51	0	57.244	ILMN_27030	FOS	14	Homo sapiens v-fos FBJ murine osteosarcoma viral oncogene homolog (FOS), mRNA.	c-fos
ILMN_2305407	ZBTB16	319.094	12	23.9786	0	0	941.077	12	359.741	0	57.7726	ILMN_11903	ZBTB16	11	Homo sapiens zinc finger and BTB domain containing 16 (ZBTB16), transcript variant 1, mRNA.	PLZF; ZNF145
ILMN_1759487	EGFLAM	83.4074	12	21.5999	0	0	197.801	12	58.6366	0	61.9384	ILMN_21981	EGFLAM	5	Homo sapiens EGF-like, fibronectin type III and laminin G domains (EGFLAM), transcript variant 4, mRNA.	AGRINL; AGRNL; FLJ39155
ILMN_2173524	FOXD4	18.7744	12	7.20773	0.00790514	0	65.7074	12	8.53009	0	62.8562	ILMN_167199	FOXD4	9	Homo sapiens forkhead box D4 (FOXD4), mRNA.	FOXD4A; MGC105106; FREAC5; FKHL9
ILMN_1830462	XYLT1	1.04798	12	5.01573	0.225296	0	46.4419	12	11.9479	0	99.1076	ILMN_71794	XYLT1	16	Homo sapiens xylosyltransferase I (XYLT1), mRNA.	XT1; XT-I
ILMN_1743199	EGR2	104.965	12	42.9476	0	0	391.484	12	122.036	0	103.582	ILMN_10721	EGR2	10	Homo sapiens early growth response 2 (Krox-20 homolog, Drosophila) (EGR2), mRNA.	KROX20; FLJ14547; DKFZp686J1957; CMT4E; CMT1D
ILMN_1743145	ERAP2	38.1108	12	12.2491	0	0	227.294	12	55.7159	0	330.47	ILMN_22173	ERAP2	5	Homo sapiens endoplasmic reticulum aminopeptidase 2 (ERAP2), mRNA.	LRAP; FLJ23633; FLJ23807; FLJ23701; L-RAP; ERAP2
ILMN_1705759	LOC649456	50.2529	12	8.45452	0	0	247.47	12	76.5007	0	330.47	ILMN_42504	LOC649456		PREDICTED: Homo sapiens similar to Kinase suppressor of ras-1 (Kinase suppressor of ras) (LOC649456), mRNA.

## Sheet: Female_VA_adjusted
PROBE_ID	SYMBOL	Control.AVG_Signal	Control.NARRAYS	Control.ARRAY_STDEV	Control.Detection Pval	Control.DiffScore	DB.AVG_Signal	DB.NARRAYS	DB.ARRAY_STDEV	DB.Detection Pval	DB.DiffScore	SEARCH_KEY	ILMN_GENE	CHROMOSOME	DEFINITION	SYNONYMS
ILMN_1868655		94.5954	12	18.6118	0	0	2.45135	12	3.45167	0.113307	-186.741	ILMN_72128	HS.28170		wi20e09.x1 NCI_CGAP_Co16 Homo sapiens cDNA clone IMAGE:2390824 3, mRNA sequence
ILMN_2318568	HCFC1R1	95.3194	12	14.6613	0	0	25.2988	12	7.43577	0.00395257	-88.3683	ILMN_19015	HCFC1R1	16	Homo sapiens host cell factor C1 regulator 1 (XPO1 dependent) (HCFC1R1), transcript variant 3, mRNA.	MGC99622; HPIP; FLJ20568; MGC70711
ILMN_1731233	GZMH	147.343	12	41.6951	0	0	51.3965	12	10.0698	0	-81.3833	ILMN_10239	GZMH	14	Homo sapiens granzyme H (cathepsin G-like 2, protein h-CCPX) (GZMH), mRNA.	CTSGL2; CCP-X; CGL-2; CTLA1; CSP-C
ILMN_2049303	DCI	180.953	12	50.2883	0	0	66.4998	12	14.8225	0	-81.2153	ILMN_15001	DCI	16	Homo sapiens dodecenoyl-Coenzyme A delta isomerase (3,2 trans-enoyl-Coenzyme A isomerase) (DCI), nuclear gene encoding mitochondrial protein, mRNA.
ILMN_1701007	PON3	141.552	12	32.0152	0	0	50.3622	12	19.8147	0	-75.0865	ILMN_19416	PON3	7	Homo sapiens paraoxonase 3 (PON3), mRNA.
ILMN_2290808	RPL21	3349.71	12	352.425	0	0	1564.41	12	385.969	0	-69.8062	ILMN_10150	RPL21	13	Homo sapiens ribosomal protein L21 (RPL21), mRNA.	MGC71252; FLJ27458; DKFZp686C06101; MGC104274; MGC104275; L21
ILMN_1769517	PRKDC	260.442	12	28.8935	0	0	115.635	12	19.6446	0	-64.033	ILMN_28730	PRKDC	8	Homo sapiens protein kinase, DNA-activated, catalytic polypeptide (PRKDC), transcript variant 2, mRNA.	XRCC7; p350; DNPK1; HYRC1; HYRC; DNAPK
ILMN_1828967		65.8286	12	20.5866	0	0	20.2915	12	8.1029	0.00658761	-59.589	ILMN_110495	HS.551126		Homo sapiens cDNA FLJ12023 fis, clone HEMBB1001785
ILMN_1740996	CA3	46.2457	12	13.9099	0	0	10.4357	12	7.43778	0.0158103	-56.1195	ILMN_26092	CA3	8	Homo sapiens carbonic anhydrase III, muscle specific (CA3), mRNA.	CAIII; Car3
ILMN_1690040	TM7SF2	870.991	12	219.218	0	0	431.571	12	128.876	0	-54.9669	ILMN_28596	TM7SF2	11	Homo sapiens transmembrane 7 superfamily member 2 (TM7SF2), mRNA.	ANG1; DHCR14A
ILMN_2170625	LOC389286	198.407	12	94.1084	0	0	40.3288	12	13.6047	0	-54.3232	ILMN_181100	LOC389286	2	Homo sapiens similar to FKSG62 (LOC389286), mRNA.	FKSG69
ILMN_1792323	HDC	151.535	12	27.3263	0	0	68.3225	12	21.6976	0	-52.9173	ILMN_9861	HDC	15	Homo sapiens histidine decarboxylase (HDC), mRNA.	MGC163399
ILMN_1745116	ABHD12	106.922	12	35.2402	0	0	44.4462	12	14.0006	0	-48.55	ILMN_15850	ABHD12	20	Homo sapiens abhydrolase domain containing 12 (ABHD12), transcript variant 2, mRNA.	DKFZP434P106; C20orf22; BEM46L2; dJ965G21.2; ABHD12A
ILMN_2166831	RPS4X	4083.75	12	531.281	0	0	2194.46	12	435.108	0	-48.3583	ILMN_19890	RPS4X	X	Homo sapiens ribosomal protein S4, X-linked (RPS4X), mRNA.	DXS306; SCR10; CCG2; SCAR; FLJ40595
ILMN_2381296	GSTZ1	114.114	12	29.5385	0	0	51.139	12	15.6877	0	-47.5953	ILMN_19421	GSTZ1	14	Homo sapiens glutathione transferase zeta 1 (maleylacetoacetate isomerase) (GSTZ1), transcript variant 2, mRNA.	GSTZ1-1; MAAI; MAI; MGC2029
ILMN_1859908		89.8459	12	31.049	0	0	35.8784	12	7.65759	0	-46.1283	ILMN_112484	HS.556082		Homo sapiens cDNA clone MGC:13035 IMAGE:3613409, complete cds
ILMN_1682993	NKG7	374.883	12	138.488	0	0	154.497	12	42.2331	0	-44.7634	ILMN_15943	NKG7	19	Homo sapiens natural killer cell group 7 sequence (NKG7), mRNA.	GIG1
ILMN_1788184	CIDEA	6733.33	12	1193.47	0	0	3711.99	12	895.693	0	-44.7599	ILMN_5808	CIDEA	18	Homo sapiens cell death-inducing DFFA-like effector a (CIDEA), transcript variant 1, mRNA.	CIDE-A
ILMN_1749834	LOC388588	131.402	12	25.1549	0	0	62.8191	12	14.2642	0	-43.922	ILMN_31663	LOC388588	1	PREDICTED: Homo sapiens hypothetical LOC388588, transcript variant 2 (LOC388588), mRNA.
ILMN_1657111	C14orf78	457.005	12	156.348	0	0	210.193	12	48.6748	0	-42.3708	ILMN_41814	C14ORF78		PREDICTED: Homo sapiens chromosome 14 open reading frame 78 (C14orf78), mRNA.
ILMN_2374244	DYRK2	495.281	12	136.686	0	0	258.184	12	88.1444	0	-41.2197	ILMN_3688	DYRK2	12	Homo sapiens dual-specificity tyrosine-(Y)-phosphorylation regulated kinase 2 (DYRK2), transcript variant 1, mRNA.
ILMN_1740024	NAALAD2	123.71	12	33.7023	0	0	60.0425	12	14.9285	0	-41.143	ILMN_6830	NAALAD2	11	Homo sapiens N-acetylated alpha-linked acidic dipeptidase 2 (NAALAD2), mRNA.	MGC26353; MGC116996; NAALADASE2; NAADALASE2
ILMN_1679194	UGT2B7	26.6057	12	14.6298	0.00395257	0	0.452164	12	4.87932	0.333333	-40.6045	ILMN_138375	UGT2B7		PREDICTED: Homo sapiens UDP glucuronosyltransferase 2 family, polypeptide B7 (UGT2B7), mRNA.
ILMN_1669983	RGS22	69.6999	12	27.908	0	0	22.5562	12	14.3012	0.00527009	-40.1696	ILMN_21252	RGS22	8	Homo sapiens regulator of G-protein signalling 22 (RGS22), mRNA.	MGC102908; DKFZP434I092; PRTD-NY2; FLJ40080
ILMN_1746658	RORB	59.1741	12	23.8181	0	0	17.9067	12	13.3018	0.0105402	-39.6578	ILMN_7297	RORB	9	Homo sapiens RAR-related orphan receptor B (RORB), mRNA.	NR1F2; RZRB; bA133M9.1; ROR-BETA
ILMN_1656415	CDKN2C	1267.91	12	540.123	0	0	476.363	12	127.992	0	-39.4453	ILMN_138785	CDKN2C	1	Homo sapiens cyclin-dependent kinase inhibitor 2C (p18, inhibits CDK4) (CDKN2C), transcript variant 2, mRNA.	INK4C; p18-INK4C; p18
ILMN_2046611	MCOLN3	129.27	12	39.7724	0	0	54.5053	12	33.3537	0	-39.0314	ILMN_30326	MCOLN3	1	Homo sapiens mucolipin 3 (MCOLN3), mRNA.	FLJ36629; TRP-ML3; TRPML3; FLJ11006; MGC71509
ILMN_1671054	HLA-A	2963.86	12	775.052	0	0	1695.6	12	417.683	0	-39.0043	ILMN_7985	HLA-A	6	Homo sapiens major histocompatibility complex, class I, A (HLA-A), mRNA.
ILMN_1663685	DGCR6	594.936	12	75.4818	0	0	334.129	12	43.6052	0	-38.897	ILMN_138781	DGCR6	22	Homo sapiens DiGeorge syndrome critical region gene 6 (DGCR6), mRNA.
ILMN_1714108	TP53INP1	425.394	12	59.0849	0	0	230.099	12	76.3446	0	-38.4033	ILMN_16203	TP53INP1	8	Homo sapiens tumor protein p53 inducible nuclear protein 1 (TP53INP1), mRNA.	TP53INP1A; Teap; p53DINP1; TP53DINP1; SIP; FLJ22139; DKFZp434M1317; TP53INP1B
ILMN_1742788	PKD1L2	446.641	12	160.954	0	0	205.781	12	34.1522	0	-38.3506	ILMN_3892	PKD1L2	16	Homo sapiens polycystic kidney disease 1-like 2 (PKD1L2), transcript variant 1, mRNA.	FLJ45333; DKFZp686J19100
ILMN_1804737	RAVER2	154.523	12	34.6489	0	0	79.0396	12	26.8432	0	-38.2635	ILMN_29435	RAVER2	1	Homo sapiens ribonucleoprotein, PTB-binding 2 (RAVER2), mRNA.	KIAA1579; FLJ10770; DKFZp762D1011
ILMN_1738678	C9orf130	278.967	12	67.457	0	0	152.899	12	27.3483	0	-37.9334	ILMN_30981	C9ORF130		PREDICTED: Homo sapiens chromosome 9 open reading frame 130 (C9orf130), mRNA.
ILMN_1808769	C1orf97	201.46	12	24.2549	0	0	99.175	12	44.0479	0	-37.7824	ILMN_6189	C1ORF97	1	Homo sapiens chromosome 1 open reading frame 97 (C1orf97), mRNA.	MGC14801; FLJ27348; RP11-318L16.3; FLJ27347
ILMN_1712751	HADHA	290.278	12	41.0493	0	0	159.727	12	30.3177	0	-37.7452	ILMN_19990	HADHA	2	Homo sapiens hydroxyacyl-Coenzyme A dehydrogenase/3-ketoacyl-Coenzyme A thiolase/enoyl-Coenzyme A hydratase (trifunctional protein), alpha subunit (HADHA), nuclear gene encoding mitochondrial protein, mRNA.	LCHAD; MGC1728; HADH; TP-ALPHA; MTPA; GBP
ILMN_1669177	DHRS12	118.508	12	20.391	0	0	59.1998	12	18.8282	0	-37.6828	ILMN_18158	DHRS12	13	Homo sapiens dehydrogenase/reductase (SDR family) member 12 (DHRS12), transcript variant 2, mRNA.	FLJ13639
ILMN_1814787	ICA1	534.965	12	123.245	0	0	303.198	12	36.2181	0	-37.322	ILMN_12918	ICA1	7	Homo sapiens islet cell autoantigen 1, 69kDa (ICA1), transcript variant 2, mRNA.	ICAp69; ICA69
ILMN_2142554	NENF	1536.55	12	182.554	0	0	887.881	12	166.865	0	-37.255	ILMN_29086	NENF	1	Homo sapiens neuron derived neurotrophic factor (NENF), mRNA.	SPUF; SCIRP10; CIR2
ILMN_1688242	C6	899.109	12	396.124	0	0	341.66	12	38.2766	0	-36.0667	ILMN_26267	C6	5	Homo sapiens complement component 6 (C6), mRNA.
ILMN_1735658	RTTN	159.343	12	18.184	0	0	85.1727	12	26.6233	0	-34.9745	ILMN_5471	RTTN	18	Homo sapiens rotatin (RTTN), mRNA.	FLJ26356; DKFZP434G145; FLJ39085
ILMN_1735979	BCKDHA	646.54	12	77.6771	0	0	376.66	12	34.7409	0	-34.1971	ILMN_13270	BCKDHA	19	Homo sapiens branched chain keto acid dehydrogenase E1, alpha polypeptide (BCKDHA), mRNA.	FLJ45695; MSUD1; MSU
ILMN_1691053	LOC91561	128.535	12	36.9126	0	0	66.898	12	22.7309	0	-34.1414	ILMN_33529	LOC91561	11	PREDICTED: Homo sapiens similar to ribosomal protein S2, transcript variant 3 (LOC91561), mRNA.
ILMN_1680110	C10orf116	18394.3	12	2415.5	0	0	10972.6	12	2254.13	0	-33.936	ILMN_1735	C10ORF116	10	Homo sapiens chromosome 10 open reading frame 116 (C10orf116), mRNA.	APM2
ILMN_1682864	SPSB3	862.852	12	126.711	0	0	506.832	12	54.7961	0	-33.9223	ILMN_20059	SPSB3	16	Homo sapiens splA/ryanodine receptor domain and SOCS box containing 3 (SPSB3), mRNA.	SSB3; C16orf31
ILMN_1677262	LOC388621	1822.66	12	399.56	0	0	1081.67	12	255.793	0	-33.7295	ILMN_43918	LOC388621		PREDICTED: Homo sapiens similar to ribosomal protein L21 (LOC388621), mRNA.
ILMN_2372639	TRAPPC5	706.147	12	195.416	0	0	407.176	12	86.9155	0	-33.6615	ILMN_175482	TRAPPC5	19	Homo sapiens trafficking protein particle complex 5 (TRAPPC5), transcript variant 3, mRNA.	MGC52424
ILMN_1692956	LOC643949	556.351	12	111.101	0	0	324.581	12	69.3176	0	-33.6197	ILMN_35406	LOC643949		PREDICTED: Homo sapiens similar to 60S acidic ribosomal protein P2 (LOC643949), mRNA.
ILMN_1811779	MGC24103	415.558	12	60.667	0	0	240.386	12	35.8489	0	-33.5239	ILMN_35185	MGC24103	9	PREDICTED: Homo sapiens hypothetical protein MGC24103 (MGC24103), misc RNA.
ILMN_2179726	LOC90835	46.7303	12	12.6016	0	0	17.5603	12	7.51	0.0105402	-33.1697	ILMN_8821	LOC90835	16	Homo sapiens hypothetical protein LOC90835 (LOC90835), mRNA.	MGC104706
ILMN_1799099	TEKT3	69.5217	12	25.075	0	0	26.6529	12	18.7657	0.00395257	-32.6021	ILMN_11922	TEKT3	17	Homo sapiens tektin 3 (TEKT3), mRNA.	FLJ32828
ILMN_1682399	CLOCK	65.673	12	34.3617	0	0	17.7206	12	5.95388	0.0105402	-32.2329	ILMN_15530	CLOCK	4	Homo sapiens clock homolog (mouse) (CLOCK), mRNA.	KIAA0334
ILMN_1661174	LOC731640	1378.45	12	354.265	0	0	828.116	12	186.156	0	-31.838	ILMN_33056	LOC731640		PREDICTED: Homo sapiens similar to 60S ribosomal protein L21, transcript variant 2 (LOC731640), mRNA.
ILMN_1743663	POMT1	99.0755	12	18.8041	0	0	50.9525	12	10.7604	0	-31.5338	ILMN_18145	POMT1	9	Homo sapiens protein-O-mannosyltransferase 1 (POMT1), mRNA.	RT
ILMN_1653469	RPL12	3802.06	12	644.119	0	0	2304.97	12	155.23	0	-31.472	ILMN_31046	RPL12	9	Homo sapiens ribosomal protein L12 (RPL12), mRNA.
ILMN_1652379	SUCLG2	469.481	12	39.6741	0	0	277.493	12	60.4621	0	-31.4133	ILMN_20828	SUCLG2	3	Homo sapiens succinate-CoA ligase, GDP-forming, beta subunit (SUCLG2), mRNA.	G-BETA
ILMN_1754529	SPG7	993.323	12	213.877	0	0	596.549	12	56.5229	0	-31.4068	ILMN_26332	SPG7	16	Homo sapiens spastic paraplegia 7 (pure and complicated autosomal recessive) (SPG7), nuclear gene encoding mitochondrial protein, transcript variant 1, mRNA.	CAR; FLJ37308; SPG5C; MGC126332; CMAR; MGC126331; PGN
ILMN_1860003		577.327	12	112.422	0	0	344.541	12	59.202	0	-30.9641	ILMN_86874	HS.347034		Homo sapiens cDNA FLJ27231 fis, clone SYN06240
ILMN_1795063	ZADH2	226.205	12	35.5202	0	0	129.712	12	29.8138	0	-30.9377	ILMN_5633	ZADH2	18	Homo sapiens zinc binding alcohol dehydrogenase, domain containing 2 (ZADH2), mRNA.	MGC45594
ILMN_1797384	UROS	575.707	12	106.673	0	0	341.617	12	97.8315	0	-30.8569	ILMN_4556	UROS	10	Homo sapiens uroporphyrinogen III synthase (congenital erythropoietic porphyria) (UROS), mRNA.
ILMN_1791396	DGCR6	701.871	12	90.3647	0	0	422.509	12	56.6355	0	-30.4485	ILMN_24877	DGCR6	22	Homo sapiens DiGeorge syndrome critical region gene 6 (DGCR6), mRNA.
ILMN_2098126	CCL5	1136.53	12	289.215	0	0	690.174	12	119.868	0	-30.2634	ILMN_22732	CCL5	17	Homo sapiens chemokine (C-C motif) ligand 5 (CCL5), mRNA.	TCP228; SISd; MGC17164; SCYA5; RANTES; D17S136E
ILMN_1789436	C1orf218	320.487	12	92.3177	0	0	185.288	12	37.4315	0	-30.1718	ILMN_2058	C1ORF218	1	Homo sapiens chromosome 1 open reading frame 218 (C1orf218), mRNA.	FLJ20054; DKFZp547O0715
ILMN_1900263		109.494	12	25.7341	0	0	58.3136	12	7.48687	0	-30.1714	ILMN_93814	HS.452445		Homo sapiens mRNA; cDNA DKFZp762F0616 (from clone DKFZp762F0616)
ILMN_1775962	MCOLN3	74.955	12	26.8024	0	0	30.7005	12	20.4829	0	-30.0701	ILMN_30326	MCOLN3	1	Homo sapiens mucolipin 3 (MCOLN3), mRNA.	FLJ36629; TRP-ML3; TRPML3; FLJ11006; MGC71509
ILMN_1747058	TRAPPC2L	1249.82	12	66.7157	0	0	761.125	12	161.688	0	-30.0595	ILMN_26849	TRAPPC2L	16	Homo sapiens trafficking protein particle complex 2-like (TRAPPC2L), mRNA.	MGC111156; HSPC176
ILMN_1779324	GZMA	234.868	12	20.577	0	0	136.326	12	17.8989	0	-29.9426	ILMN_21648	GZMA	5	Homo sapiens granzyme A (granzyme 1, cytotoxic T-lymphocyte-associated serine esterase 3) (GZMA), mRNA.	CTLA3; HFSP
ILMN_1660986	PER3	269.973	12	117.458	0	0	111.304	12	45.0766	0	-29.8114	ILMN_30242	PER3	1	Homo sapiens period homolog 3 (Drosophila) (PER3), mRNA.	GIG13
ILMN_1794844	THRSP	2583.15	12	524.727	0	0	1266.85	12	801.039	0	-29.8114	ILMN_20354	THRSP	11	Homo sapiens thyroid hormone responsive (SPOT14 homolog, rat) (THRSP), mRNA.	MGC21659; S14; SPOT14
ILMN_2407168	S100A13	503.584	12	162.118	0	0	277.637	12	78.7472	0	-29.4909	ILMN_1543	S100A13	1	Homo sapiens S100 calcium binding protein A13 (S100A13), transcript variant 3, mRNA.
ILMN_1652409	SPATA7	429.945	12	172.165	0	0	182.625	12	96.8265	0	-29.4324	ILMN_2515	SPATA7	14	Homo sapiens spermatogenesis associated 7 (SPATA7), transcript variant 2, mRNA.	MGC102934; DKFZp686D07199; HSD3; HSD-3.1
ILMN_1693210	NSMCE2	151.003	12	30.2456	0	0	84.8704	12	19.8307	0	-29.3267	ILMN_15101	NSMCE2	8	Homo sapiens non-SMC element 2, MMS21 homolog (S. cerevisiae) (NSMCE2), mRNA.	FLJ32440; MMS21; NSE2; C8orf36
ILMN_1693538	STK36	610.403	12	137.585	0	0	365.03	12	109.634	0	-29.1449	ILMN_15506	STK36	2	Homo sapiens serine/threonine kinase 36, fused homolog (Drosophila) (STK36), mRNA.	FU; DKFZp434N0223; KIAA1278
ILMN_1657348	LOC650909	58.4952	12	13.2847	0	0	26.8707	12	7.40465	0.00395257	-28.6385	ILMN_35948	LOC650909		PREDICTED: Homo sapiens similar to activating signal cointegrator 1 complex subunit 3-like 1 (LOC650909), mRNA.
ILMN_1656292	LOC388532	1640.16	12	308.736	0	0	1015.15	12	186.652	0	-28.4399	ILMN_40523	LOC388532		PREDICTED: Homo sapiens similar to ribosomal protein L21 (LOC388532), mRNA.
ILMN_1712636	NVL	90.7509	12	27.5657	0	0	47.6669	12	7.72077	0	-28.3498	ILMN_1536	NVL	1	Homo sapiens nuclear VCP-like (NVL), transcript variant 2, mRNA.
ILMN_1727183	ZNF763	114.059	12	39.9302	0	0	58.136	12	16.9365	0	-28.3171	ILMN_10759	ZNF763	19	Homo sapiens zinc finger protein 763 (ZNF763), mRNA.	ZNF; ZNF440L
ILMN_2364357	RPS6KB2	478.436	12	61.5119	0	0	291.408	12	37.9396	0	-28.0733	ILMN_25041	RPS6KB2	11	Homo sapiens ribosomal protein S6 kinase, 70kDa, polypeptide 2 (RPS6KB2), mRNA.	p70S6Kb; P70-beta-2; S6K-beta2; p70(S6K)-beta; P70-beta-1; KLS; S6K2; SRK; STK14B; P70-beta
ILMN_1730391	MRPS18A	155.364	12	28.0086	0	0	88.8307	12	11.9738	0	-27.9838	ILMN_2508	MRPS18A	6	Homo sapiens mitochondrial ribosomal protein S18A (MRPS18A), nuclear gene encoding mitochondrial protein, mRNA.	S18bmt; MRPS18-3; HumanS18b; FLJ10548; MRP-S18-3
ILMN_2372136	PH-4	250.396	12	69.1106	0	0	148.623	12	25.4727	0	-27.9838	ILMN_1593	PH-4	3	Homo sapiens hypoxia-inducible factor prolyl 4-hydroxylase (PH-4), transcript variant 3, mRNA.	P4H-TM
ILMN_2204664	NBPF14	158.998	12	33.9381	0	0	91.1361	12	19.0727	0	-27.9808	ILMN_29315	NBPF14	1	Homo sapiens neuroblastoma breakpoint family, member 14 (NBPF14), mRNA.	RP3-328E19.1; DJ328E19.C1.1; NBPF; FLJ35032
ILMN_1806432	NT5C	497.088	12	86.1364	0	0	303.571	12	43.284	0	-27.8894	ILMN_4728	NT5C	17	Homo sapiens 5', 3'-nucleotidase, cytosolic (NT5C), mRNA.	PN-II; DNT; PN-I; cdN; DNT1; UMPH2; P5N2; dNT-1
ILMN_2077680	CLDND2	730.148	12	142.192	0	0	421.414	12	163.049	0	-27.6699	ILMN_15940	CLDND2	19	Homo sapiens claudin domain containing 2 (CLDND2), mRNA.	MGC33839
ILMN_1746314	EVI5	498.142	12	111.65	0	0	304.889	12	59.9669	0	-27.6617	ILMN_17996	EVI5	1	Homo sapiens ecotropic viral integration site 5 (EVI5), mRNA.	NB4S
ILMN_1874689		51.3868	12	23.5184	0	0	18.5585	12	6.37685	0.0105402	-27.6617	ILMN_111989	HS.554507		Homo sapiens primary neuroblastoma cDNA, clone:Nbla10527, full insert sequence
ILMN_2415722	RPS29	7604.59	12	1254.47	0	0	4766.03	12	589.394	0	-27.6617	ILMN_15031	RPS29	14	Homo sapiens ribosomal protein S29 (RPS29), transcript variant 2, mRNA.
ILMN_1694742	RPS29	28497.1	12	6080.28	0	0	17886.6	12	2200.14	0	-27.6245	ILMN_15031	RPS29	14	Homo sapiens ribosomal protein S29 (RPS29), transcript variant 1, mRNA.
ILMN_1755897	UGT2B7	23.6838	12	14.1721	0.00658761	0	1.22578	12	7.23764	0.208169	-27.5726	ILMN_22479	UGT2B7		PREDICTED: Homo sapiens UDP glucuronosyltransferase 2 family, polypeptide B7 (UGT2B7), mRNA.
ILMN_1776490	C17orf53	56.1681	12	22.3337	0	0	23.9793	12	7.95173	0.00527009	-27.5587	ILMN_17950	C17ORF53	17	Homo sapiens chromosome 17 open reading frame 53 (C17orf53), mRNA.	MGC3130; FLJ11594
ILMN_1652147	MRPL43	34.8486	12	12.5493	0.00131752	0	11.7317	12	4.81784	0.0118577	-27.5587	ILMN_1205	MRPL43	10	Homo sapiens mitochondrial ribosomal protein L43 (MRPL43), nuclear gene encoding mitochondrial protein, transcript variant 2, mRNA.	MGC48892; MGC17989; bMRP36a
ILMN_1675460	LOC283412	1367.52	12	292.156	0	0	856.377	12	122.177	0	-26.8725	ILMN_41970	LOC283412		PREDICTED: Homo sapiens similar to 60S ribosomal protein L29 (Cell surface heparin-binding protein HIP) (LOC283412), mRNA.
ILMN_1760509	EOMES	65.1166	12	21.9163	0	0	32.0115	12	11.3049	0	-26.797	ILMN_19998	EOMES	3	Homo sapiens eomesodermin homolog (Xenopus laevis) (EOMES), mRNA.	TBR2
ILMN_1739263	LOC643284	10940.5	12	2522.55	0	0	6912.61	12	1308.78	0	-26.7098	ILMN_40380	LOC643284	9	PREDICTED: Homo sapiens similar to 40S ribosomal protein S29 (LOC643284), mRNA.
ILMN_1652230	LOC647361	21081.1	12	4570.92	0	0	13329.3	12	1793.56	0	-26.6902	ILMN_37525	LOC647361		PREDICTED: Homo sapiens similar to 40S ribosomal protein S29 (LOC647361), mRNA.
ILMN_2252309	DPP7	237.89	12	26.5847	0	0	142.546	12	30.4744	0	-26.6765	ILMN_6361	DPP7	9	Homo sapiens dipeptidyl-peptidase 7 (DPP7), mRNA.	DPP2; DPPII; QPP
ILMN_1702231	C1orf54	1485.21	12	632.507	0	0	704.298	12	41.1626	0	-25.9709	ILMN_4355	C1ORF54	1	Homo sapiens chromosome 1 open reading frame 54 (C1orf54), mRNA.	FLJ23221
ILMN_1872404		381.199	12	85.8701	0	0	235.118	12	51.71	0	-25.8393	ILMN_95640	HS.478682		Homo sapiens cDNA FLJ31090 fis, clone IMR321000102
ILMN_2315569	N6AMT1	80.8271	12	20.5778	0	0	42.7147	12	12.457	0	-25.8393	ILMN_42981	N6AMT1	21	Homo sapiens N-6 adenine-specific DNA methyltransferase 1 (putative) (N6AMT1), transcript variant 2, mRNA.	PRED28; MTQ2; HEMK2; N6AMT; C21orf127; MGC19995
ILMN_1715926	LOC642210	23955.2	12	4078.59	0	0	15270.2	12	1717.76	0	-25.6801	ILMN_32138	LOC642210		PREDICTED: Homo sapiens similar to 60S ribosomal protein L32 (LOC642210), mRNA.
ILMN_2128428	DAB2	2901.47	12	664.068	0	0	1839.18	12	495.12	0	-25.6366	ILMN_162394	DAB2	5	Homo sapiens disabled homolog 2, mitogen-responsive phosphoprotein (Drosophila) (DAB2), mRNA.	FLJ26626; DOC2; DOC-2
ILMN_1725485	RGS17	182.867	12	93.3518	0	0	69.4279	12	15.0792	0	-25.6351	ILMN_25210	RGS17	6	Homo sapiens regulator of G-protein signaling 17 (RGS17), mRNA.	RGS-17; hRGS17; RGSZ2
ILMN_1742544	MEF2C	280.625	12	83.2624	0	0	156.503	12	64.5001	0	-25.5817	ILMN_19661	MEF2C	5	Homo sapiens myocyte enhancer factor 2C (MEF2C), mRNA.
ILMN_2041327	MRPL37	1073.47	12	99.6406	0	0	678.463	12	69.5963	0	-25.5346	ILMN_11351	MRPL37	1	Homo sapiens mitochondrial ribosomal protein L37 (MRPL37), nuclear gene encoding mitochondrial protein, mRNA.	MRPL2; MGC878; MRP-L2; RPML2
ILMN_1756360	RPL35A	13179.7	12	1774.37	0	0	8413.7	12	976.773	0	-25.5346	ILMN_11938	RPL35A	3	Homo sapiens ribosomal protein L35a (RPL35A), mRNA.
ILMN_1801572	C19orf44	33.8334	12	11.2913	0.00131752	0	11.7424	12	5.6731	0.0118577	-25.4921	ILMN_21329	C19ORF44	19	Homo sapiens chromosome 19 open reading frame 44 (C19orf44), mRNA.	FLJ21742; FLJ22492
ILMN_2388177	SPATA7	66.0114	12	26.481	0	0	30.041	12	10.7915	0.00131752	-25.4708	ILMN_2515	SPATA7	14	Homo sapiens spermatogenesis associated 7 (SPATA7), transcript variant 1, mRNA.	MGC102934; DKFZp686D07199; HSD3; HSD-3.1
ILMN_2352724	PIGN	129.751	12	20.1107	0	0	74.7228	12	9.14525	0	-25.4537	ILMN_163610	PIGN		Homo sapiens phosphatidylinositol glycan anchor biosynthesis, class N (PIGN), transcript variant 1, mRNA.	MCD4; MDC4; PIG-N; MGC26427
ILMN_1858762		28.1356	12	18.8223	0.00395257	0	1.72491	12	8.15613	0.172596	-25.3852	ILMN_83334	HS.249972		Homo sapiens mRNA for KIAA1697 protein, partial cds
ILMN_1768396	AURKAIP1	2362.04	12	230.159	0	0	1478.41	12	437.196	0	-25.3801	ILMN_28786	AURKAIP1	1	Homo sapiens aurora kinase A interacting protein 1 (AURKAIP1), mRNA.	AIP; AKIP; FLJ20608
ILMN_1806603	MESP1	309.909	12	51.91	0	0	169.407	12	83.9608	0	-25.2424	ILMN_17871	MESP1	15	Homo sapiens mesoderm posterior 1 homolog (mouse) (MESP1), mRNA.	MGC10676
ILMN_1797735	C1orf21	152.135	12	23.8803	0	0	89.5173	12	13.8933	0	-25.0562	ILMN_26434	C1ORF21	1	Homo sapiens chromosome 1 open reading frame 21 (C1orf21), mRNA.	PIG13
ILMN_1781560	ST3GAL6	82.1325	12	19.1141	0	0	44.0831	12	14.7447	0	-24.9937	ILMN_2870	ST3GAL6	3	Homo sapiens ST3 beta-galactoside alpha-2,3-sialyltransferase 6 (ST3GAL6), mRNA.	ST3GALVI; SIAT10
ILMN_1713993	UBAC2	198.315	12	39.6011	0	0	119.413	12	20.9393	0	-24.9843	ILMN_15382	UBAC2	13	Homo sapiens UBA domain containing 2 (UBAC2), mRNA.	FLJ30548; MGC90487; FLJ26351; FLJ42413; PHGDHL1; FLJ30001
ILMN_1727165	LOC644852	213.643	12	57.147	0	0	129.33	12	26.4859	0	-24.9629	ILMN_39093	LOC644852	1	PREDICTED: Homo sapiens hypothetical protein LOC644852, transcript variant 2 (LOC644852), mRNA.
ILMN_1668228	LOC136143	158.654	12	26.9246	0	0	94.0107	12	18.7276	0	-24.768	ILMN_32715	LOC136143	7	PREDICTED: Homo sapiens similar to ribosomal protein L18 (LOC136143), mRNA.
ILMN_1812250	LOC644642	185.998	12	69.1135	0	0	98.0557	12	25.451	0	-24.768	ILMN_43268	LOC644642	1	PREDICTED: Homo sapiens hypothetical protein LOC644642 (LOC644642), mRNA.
ILMN_1676016	C1orf152	71.8476	12	30.346	0	0	31.0409	12	15.5288	0	-24.5804	ILMN_46756	C1ORF152	1	PREDICTED: Homo sapiens chromosome 1 open reading frame 152 (C1orf152), mRNA.
ILMN_1697639	OGT	1894.42	12	158.977	0	0	1212.8	12	244.219	0	-24.5644	ILMN_4667	OGT	X	Homo sapiens O-linked N-acetylglucosamine (GlcNAc) transferase (UDP-N-acetylglucosamine:polypeptide-N-acetylglucosaminyl transferase) (OGT), transcript variant 2, mRNA.	O-GLCNAC; MGC22921; HRNT1; FLJ23071
ILMN_2109489	GZMB	73.3677	12	30.9738	0	0	30.4477	12	18.4208	0.00131752	-24.5358	ILMN_23555	GZMB	14	Homo sapiens granzyme B (granzyme 2, cytotoxic T-lymphocyte-associated serine esterase 1) (GZMB), mRNA.	CCPI; CGL1; CTSGL1; CGL-1; CSP-B; CTLA1; CSPB; SECT; HLP
ILMN_1758728	FANCG	127.792	12	35.4002	0	0	74.2422	12	16.4397	0	-24.5056	ILMN_23865	FANCG	9	Homo sapiens Fanconi anemia, complementation group G (FANCG), mRNA.	XRCC9; FAG
ILMN_1801853	DPY19L2	139.512	12	48.1723	0	0	76.3923	12	17.5089	0	-24.4614	ILMN_5381	DPY19L2	12	Homo sapiens dpy-19-like 2 (C. elegans) (DPY19L2), mRNA.	FLJ32949; FLJ36166
ILMN_1805449	TAPBPL	103.816	12	33.4096	0	0	57.9429	12	11.4442	0	-24.418	ILMN_21656	TAPBPL	12	Homo sapiens TAP binding protein-like (TAPBPL), mRNA.	TAPBP-R; TAPBPR; FLJ10143
ILMN_2151075	ZNF821	61.3478	12	17.82	0	0	30.6925	12	8.05004	0.00131752	-24.3993	ILMN_22894	ZNF821	16	Homo sapiens zinc finger protein 821 (ZNF821), mRNA.
ILMN_1653006	CSN1S1	56.0142	12	38.1765	0	0	8.9528	12	11.4836	0.0184453	-24.3734	ILMN_5057	CSN1S1	4	Homo sapiens casein alpha s1 (CSN1S1), transcript variant 1, mRNA.	CSN1; MGC149368; casein; CASA
ILMN_1682567	CCDC106	224.551	12	61.8723	0	0	137.184	12	13.9222	0	-24.3661	ILMN_3112	CCDC106	19	Homo sapiens coiled-coil domain containing 106 (CCDC106), mRNA.	ZNF581; HSU79303
ILMN_1690703	C21orf34	247.122	12	42.3364	0	0	151.848	12	35.7459	0	-24.3409	ILMN_27397	C21ORF34	21	Homo sapiens chromosome 21 open reading frame 34 (C21orf34), transcript variant 3, mRNA.	FLJ38295; C21orf35
ILMN_1708164	EIF3A	398.56	12	91.9165	0	0	241.803	12	82.1356	0	-24.3346	ILMN_137402	EIF3A	10	Homo sapiens eukaryotic translation initiation factor 3, subunit A (EIF3A), mRNA.	EIF3A; eIF3-theta; p180; KIAA0139; TIF32; P167; EIF3S10; p185; eIF3-p170; EIF3
ILMN_1673639	ABI3BP	719.704	12	240.721	0	0	393.645	12	151.499	0	-24.2509	ILMN_10961	ABI3BP	3	Homo sapiens ABI gene family, member 3 (NESH) binding protein (ABI3BP), mRNA.	FLJ41743; FLJ41754; TARSH; NESHBP
ILMN_1710482	APLP2	794.027	12	139.746	0	0	507.478	12	76.4794	0	-23.7865	ILMN_19935	APLP2	11	Homo sapiens amyloid beta (A4) precursor-like protein 2 (APLP2), mRNA.	CDEBP; APPH; APPL2
ILMN_1770020	PPIL3	967.881	12	237.589	0	0	620.403	12	113.893	0	-23.7586	ILMN_4793	PPIL3	2	Homo sapiens peptidylprolyl isomerase (cyclophilin)-like 3 (PPIL3), transcript variant PPIL3b, mRNA.	CYPJ
ILMN_1746948	MYL5	335.363	12	37.2458	0	0	210.234	12	44.3444	0	-23.6318	ILMN_21416	MYL5	4	Homo sapiens myosin, light chain 5, regulatory (MYL5), mRNA.
ILMN_1663390	CDC20	50.793	12	22.6392	0	0	20.3341	12	11.2437	0.00658761	-23.3606	ILMN_8354	CDC20	1	Homo sapiens cell division cycle 20 homolog (S. cerevisiae) (CDC20), mRNA.	CDC20A; bA276H19.3; MGC102824; p55CDC
ILMN_1739576	CYB5R2	47.3753	12	11.075	0	0	21.769	12	7.87632	0.00527009	-23.3081	ILMN_19891	CYB5R2	11	Homo sapiens cytochrome b5 reductase 2 (CYB5R2), mRNA.	B5R.2
ILMN_1735474	R3HCC1	196.251	12	47.1091	0	0	120.06	12	12.2327	0	-23.3081	ILMN_32141	R3HCC1		PREDICTED: Homo sapiens R3H domain and coiled-coil containing 1 (R3HCC1), mRNA.
ILMN_1778013	PDPR	178.208	12	51.8175	0	0	107.998	12	33.2511	0	-23.3014	ILMN_138245	PDPR		PREDICTED: Homo sapiens pyruvate dehydrogenase phosphatase regulatory subunit (PDPR), mRNA.
ILMN_1788095	SPRYD3	389.1	12	168.606	0	0	189.362	12	50.7299	0	-23.2666	ILMN_22383	SPRYD3	12	Homo sapiens SPRY domain containing 3 (SPRYD3), mRNA.	FLJ14800
ILMN_1682783	TUG1	2515.15	12	324.001	0	0	1632.16	12	98.363	0	-23.1573	ILMN_21961	TUG1	22	Homo sapiens taurine upregulated gene 1 (TUG1) on chromosome 22.	MGC46067; FLJ20618
ILMN_1808041	RPL10A	1833.94	12	313.443	0	0	1188.82	12	195.437	0	-23.1013	ILMN_13063	RPL10A	6	Homo sapiens ribosomal protein L10a (RPL10A), mRNA.	Csa-19; NEDD6
ILMN_1678037	HIRIP3	178.429	12	55.8234	0	0	105.449	12	26.6712	0	-23.0332	ILMN_5112	HIRIP3	16	Homo sapiens HIRA interacting protein 3 (HIRIP3), mRNA.
ILMN_1670796	EXOSC10	523.063	12	80.3017	0	0	334.715	12	57.8641	0	-22.857	ILMN_25853	EXOSC10	1	Homo sapiens exosome component 10 (EXOSC10), transcript variant 1, mRNA.	PMSCL2; PM-Scl; PM/Scl-100; PMSCL; RRP6; p4; Rrp6p; p2; p3
ILMN_1665095	NELF	80.707	12	26.377	0	0	44.4522	12	11.0311	0	-22.8078	ILMN_28709	NELF	9	Homo sapiens nasal embryonic LHRH factor (NELF), mRNA.	RP11-48C7.1; MGC125369
ILMN_2184966	ZHX2	155.52	12	72.4634	0	0	70.2131	12	13.2272	0	-22.731	ILMN_176506	ZHX2	8	Homo sapiens zinc fingers and homeoboxes 2 (ZHX2), mRNA.	KIAA0854
ILMN_1778078	VPS16	386.277	12	84.288	0	0	245.812	12	38.5603	0	-22.5881	ILMN_6531	VPS16	20	Homo sapiens vacuolar protein sorting 16 homolog (S. cerevisiae) (VPS16), transcript variant 1, mRNA.	hVPS16
ILMN_1661306	LOC643433	4770.79	12	1174.09	0	0	3118.95	12	325.546	0	-22.5855	ILMN_41835	LOC643433	6	PREDICTED: Homo sapiens similar to 60S ribosomal protein L29 (Cell surface heparin binding protein HIP), transcript variant 1 (LOC643433), mRNA.
ILMN_1723211	L2HGDH	118.871	12	39.6436	0	0	67.3595	12	14.5427	0	-22.5691	ILMN_21427	L2HGDH	14	Homo sapiens L-2-hydroxyglutarate dehydrogenase (L2HGDH), mRNA.	FLJ12618; C14orf160
ILMN_1774091	FECH	101.63	12	35.5358	0	0	54.0813	12	21.9376	0	-22.567	ILMN_5447	FECH	18	Homo sapiens ferrochelatase (protoporphyria) (FECH), nuclear gene encoding mitochondrial protein, transcript variant 2, mRNA.	FCE; EPP
ILMN_1814589	LOC728037	72.1397	12	21.8067	0	0	38.87	12	7.29187	0	-22.56	ILMN_526	LOC728037	16	PREDICTED: Homo sapiens similar to Kinesin-like protein KIF22 (Kinesin-like DNA-binding protein) (Kinesin-like protein 4) (LOC728037), mRNA.
ILMN_1713450	MYL6B	1202.04	12	618.534	0	0	499.351	12	85.4686	0	-22.5448	ILMN_139253	MYL6B	12	Homo sapiens myosin, light chain 6B, alkali, smooth muscle and non-muscle (MYL6B), mRNA.	MLC1SA
ILMN_1674380	TRPC1	150.394	12	32.5616	0	0	90.9028	12	8.1545	0	-22.507	ILMN_10020	TRPC1	3	Homo sapiens transient receptor potential cation channel, subfamily C, member 1 (TRPC1), mRNA.	HTRP-1; MGC133335; TRP1; MGC133334
ILMN_1794638	VIP	89.0019	12	12.1445	0	0	50.225	12	14.6882	0	-22.4533	ILMN_16910	VIP	6	Homo sapiens vasoactive intestinal peptide (VIP), transcript variant 2, mRNA.	MGC13587; PHM27
ILMN_1846621		26.7358	12	12.4935	0.00395257	0	7.06915	12	8.19604	0.0263505	-22.408	ILMN_84654	HS.283151		UI-E-EO1-aiv-c-02-0-UI.r1 UI-E-EO1 Homo sapiens cDNA clone UI-E-EO1-aiv-c-02-0-UI 5, mRNA sequence
ILMN_1681780	MKX	204.629	12	108.103	0	0	78.4288	12	35.4456	0	-22.3476	ILMN_28370	MKX	10	Homo sapiens mohawk homeobox (MKX), mRNA.	MGC39616; IFRX; IRXL1; C10orf48
ILMN_2115218	ANKRD10	337.497	12	79.1626	0	0	214.384	12	35.8998	0	-22.3399	ILMN_17120	ANKRD10	13	Homo sapiens ankyrin repeat domain 10 (ANKRD10), mRNA.	DKFZp686B07190; FLJ20093
ILMN_1699521	KIAA1641	101	12	28.6721	0	0	58.3276	12	13.558	0	-22.311	ILMN_40114	KIAA1641		PREDICTED: Homo sapiens KIAA1641, transcript variant 7 (KIAA1641), mRNA.
ILMN_1686750	MGEA5	3365.88	12	363.097	0	0	2207.01	12	579.787	0	-22.1676	ILMN_11399	MGEA5	10	Homo sapiens meningioma expressed antigen 5 (hyaluronidase) (MGEA5), mRNA.	MEA5; FLJ23355; NCOAT; FLJ11229; KIAA0679
ILMN_1669966	NDUFS7	1145.66	12	102.848	0	0	746.879	12	102.71	0	-22.1316	ILMN_25892	NDUFS7	19	Homo sapiens NADH dehydrogenase (ubiquinone) Fe-S protein 7, 20kDa (NADH-coenzyme Q reductase) (NDUFS7), mRNA.	FLJ45860; FLJ46880; PSST; MGC120002
ILMN_1809141	ING4	85.3599	12	17.0866	0	0	48.0402	12	12.9119	0	-22.0678	ILMN_3900	ING4	12	Homo sapiens inhibitor of growth family, member 4 (ING4), mRNA.	my036; p29ING4; MGC12557
ILMN_1676924	CD247	209.159	12	67.4914	0	0	123.943	12	25.1716	0	-22.0661	ILMN_27583	CD247	1	Homo sapiens CD247 molecule (CD247), transcript variant 2, mRNA.	CD3Q; CD3H; TCRZ; CD3Z; CD3-ZETA
ILMN_1779735	LOC389541	710.344	12	116.65	0	0	461.809	12	31.4781	0	-21.7579	ILMN_17527	LOC389541	7	Homo sapiens similar to CG14977-PA (LOC389541), mRNA.	MGC163425; MGC163431
ILMN_1680925	SLC9A3R1	270.833	12	65.6343	0	0	171.468	12	39.1084	0	-21.7467	ILMN_1421	SLC9A3R1	17	Homo sapiens solute carrier family 9 (sodium/hydrogen exchanger), member 3 regulator 1 (SLC9A3R1), mRNA.	NHERF1; NHERF; EBP50
ILMN_1802411	ITGA1	131.245	12	37.9876	0	0	78.8549	12	25.2703	0	-21.7318	ILMN_14344	ITGA1	5	Homo sapiens integrin, alpha 1 (ITGA1), mRNA.	CD49a; VLA1
ILMN_1682572	KIAA0528	828.399	12	255.654	0	0	510.701	12	111.737	0	-21.7318	ILMN_18402	KIAA0528	12	Homo sapiens KIAA0528 (KIAA0528), mRNA.	DKFZp779N2044
ILMN_2258816	SAMD3	53.4474	12	9.76754	0	0	26.6345	12	6.94452	0.00395257	-21.7318	ILMN_11976	SAMD3	6	Homo sapiens sterile alpha motif domain containing 3 (SAMD3), transcript variant 1, mRNA.	MGC35163; FLJ34563
ILMN_1767446	RNF150	1418.56	12	512.189	0	0	726.105	12	373.821	0	-21.7088	ILMN_26801	RNF150	4	Homo sapiens ring finger protein 150 (RNF150), mRNA.	MGC125502
ILMN_1752510	FAM13A1	612.161	12	50.0523	0	0	397.41	12	33.3291	0	-21.6703	ILMN_10067	FAM13A1	4	Homo sapiens family with sequence similarity 13, member A1 (FAM13A1), transcript variant 2, mRNA.	FLJ34562; MGC105131
ILMN_1655990	CDK5RAP2	403.385	12	82.643	0	0	259.618	12	53.4676	0	-21.5582	ILMN_3896	CDK5RAP2	9	Homo sapiens CDK5 regulatory subunit associated protein 2 (CDK5RAP2), transcript variant 1, mRNA.	MCPH3; DKFZp686D1070; Cep215; KIAA1633; C48; DKFZp686B1070
ILMN_1703140	NEDD4	95.6255	12	16.7583	0	0	55.2667	12	10.4157	0	-21.5498	ILMN_25555	NEDD4	15	Homo sapiens neural precursor cell expressed, developmentally down-regulated 4 (NEDD4), transcript variant 1, mRNA.	KIAA0093; MGC176705
ILMN_1657760	SYT17	60.9487	12	19.7654	0	0	30.4971	12	15.3008	0.00131752	-21.5048	ILMN_7354	SYT17	16	Homo sapiens synaptotagmin XVII (SYT17), mRNA.
ILMN_1816245		24.4626	12	19.3001	0.00527009	0	0.538688	12	4.73964	0.320158	-21.4899	ILMN_73237	HS.60450		xs13d08.x1 NCI_CGAP_Kid11 Homo sapiens cDNA clone IMAGE:2769519 3, mRNA sequence
ILMN_2145518	TMEM126B	1141.53	12	173.743	0	0	749.248	12	174.41	0	-21.3874	ILMN_18826	TMEM126B	11	Homo sapiens transmembrane protein 126B (TMEM126B), mRNA.	HT007; MGC111203
ILMN_1701466	PEX16	244.958	12	25.2612	0	0	154.984	12	23.5081	0	-21.3845	ILMN_20453	PEX16	11	Homo sapiens peroxisomal biogenesis factor 16 (PEX16), transcript variant 1, mRNA.
ILMN_2286014	CATSPER2	7749.44	12	2320.4	0	0	4877.27	12	538.585	0	-21.3608	ILMN_23478	CATSPER2	15	Homo sapiens cation channel, sperm associated 2 (CATSPER2), transcript variant 4, mRNA.	MGC33346
ILMN_1670672	TMEM37	537.331	12	119.983	0	0	349.534	12	79.4983	0	-21.1973	ILMN_17851	TMEM37	2	Homo sapiens transmembrane protein 37 (TMEM37), mRNA.	PR1; PR; CACNG5
ILMN_1814039	LOC653086	2421.79	12	639.207	0	0	1594.95	12	325.255	0	-21.162	ILMN_31021	LOC653086	2	PREDICTED: Homo sapiens similar to RAN-binding protein 2-like 1 isoform 2, transcript variant 10 (LOC653086), mRNA.
ILMN_2206344	NDST2	209.581	12	41.4112	0	0	131.802	12	14.4762	0	-21.1362	ILMN_21220	NDST2	10	Homo sapiens N-deacetylase/N-sulfotransferase (heparan glucosaminyl) 2 (NDST2), mRNA.	HSST2; NCST2; NST2; MGC129697; MGC129705
ILMN_1671932	SAMM50	1020.58	12	235.625	0	0	671.236	12	73.5562	0	-21.0418	ILMN_29300	SAMM50	22	Homo sapiens sorting and assembly machinery component 50 homolog (S. cerevisiae) (SAMM50), mRNA.	OMP85; TOB55; YNL026W; CGI-51; SAM50; TRG-3
ILMN_2115974	GSDM1	26.4693	12	12.1733	0.00395257	0	8.12885	12	3.86535	0.0197628	-20.989	ILMN_173143	GSDM1	17	Homo sapiens gasdermin 1 (GSDM1), mRNA.	FLJ39120; GSDM; MGC129596; FKSG9
ILMN_1654545	CPSF1	165.998	12	51.2134	0	0	100.87	12	17.4354	0	-20.9813	ILMN_22094	CPSF1	8	Homo sapiens cleavage and polyadenylation specific factor 1, 160kDa (CPSF1), mRNA.	HSU37012; P/cl.18; CPSF160
ILMN_1722059	SAFB	353.236	12	96.8575	0	0	227.784	12	45.7782	0	-20.9598	ILMN_24704	SAFB	19	Homo sapiens scaffold attachment factor B (SAFB), mRNA.	DKFZp779C1727; SAFB1; HET; HAP
ILMN_2300970	ETFB	1592.66	12	214.513	0	0	1048.24	12	288.502	0	-20.8476	ILMN_6383	ETFB	19	Homo sapiens electron-transfer-flavoprotein, beta polypeptide (ETFB), transcript variant 2, mRNA.	MADD; FP585
ILMN_1718607	TSPAN4	1161.14	12	131.301	0	0	766.061	12	132.469	0	-20.8386	ILMN_9326	TSPAN4	11	Homo sapiens tetraspanin 4 (TSPAN4), transcript variant 3, mRNA.	NAG-2; NAG2; TETRASPAN; TM4SF7; TSPAN-4
ILMN_1789809	LOC644511	2878.7	12	380.495	0	0	1910.94	12	371.728	0	-20.7354	ILMN_35470	LOC644511		PREDICTED: Homo sapiens similar to ribosomal protein L13a, transcript variant 1 (LOC644511), mRNA.
ILMN_1768117	RBM25	573.022	12	61.1309	0	0	375.502	12	74.2601	0	-20.5428	ILMN_18687	RBM25	14	Homo sapiens RNA binding motif protein 25 (RBM25), mRNA.	S164; MGC105088; RNPC7; MGC117168; RED120
ILMN_1690945	CPZ	37.77	12	19.9791	0	0	12.803	12	7.59238	0.0118577	-20.4598	ILMN_14396	CPZ	4	Homo sapiens carboxypeptidase Z (CPZ), transcript variant 1, mRNA.	MGC99682
ILMN_1888172		19.0496	12	7.5949	0.00790514	0	2.90878	12	4.77757	0.108037	-20.4496	ILMN_119150	HS.566912		UI-E-EO0-ahz-h-18-0-UI.s1 UI-E-EO0 Homo sapiens cDNA clone UI-E-EO0-ahz-h-18-0-UI 3, mRNA sequence
ILMN_1880280		245.562	12	48.9302	0	0	156.903	12	33.3846	0	-20.405	ILMN_110121	HS.549989		Homo sapiens cDNA: FLJ22140 fis, clone HEP20977
ILMN_1849186		336.412	12	58.1476	0	0	217.799	12	60.5819	0	-20.3764	ILMN_91344	HS.434957		Homo sapiens, clone IMAGE:3618365, mRNA
ILMN_1705066	BTBD11	36.3241	12	16.8603	0.00131752	0	14.0741	12	6.70819	0.0118577	-20.2899	ILMN_506	BTBD11	12	Homo sapiens BTB (POZ) domain containing 11 (BTBD11), transcript variant 1, mRNA.	FLJ42845; FLJ33957
ILMN_1784428	MGC57346	79.1136	12	30.0112	0	0	41.9416	12	7.85734	0	-20.2899	ILMN_42442	MGC57346	17	PREDICTED: Homo sapiens hypothetical LOC401884 (MGC57346), mRNA.
ILMN_1795937	VIL2	2391.34	12	860.985	0	0	1231.52	12	674.935	0	-20.2899	ILMN_2940	VIL2	6	Homo sapiens villin 2 (ezrin) (VIL2), mRNA.	MGC1584; CVL; FLJ26216; DKFZp762H157; CVIL
ILMN_1912827		38.3617	12	11.245	0	0	16.9273	12	5.50742	0.0105402	-20.0301	ILMN_96259	HS.487766		K-EST0216649 L17N670205n1 Homo sapiens cDNA clone L17N670205n1-10-D09 5, mRNA sequence
ILMN_1729314	PRG2	32.4185	12	19.3496	0.00131752	0	8.68172	12	4.31334	0.0184453	-19.8773	ILMN_25091	PRG2	11	Homo sapiens proteoglycan 2, bone marrow (natural killer cell activator, eosinophil granule major basic protein) (PRG2), mRNA.	MGC14537; MBP; BMPG; MBP1
ILMN_1774074	RXRB	116.662	12	27.6997	0	0	70.7844	12	10.8155	0	-19.8359	ILMN_14831	RXRB	6	Homo sapiens retinoid X receptor, beta (RXRB), mRNA.	H-2RIIBP; NR2B2; MGC1831; RCoR-1; DAUDI6
ILMN_2347193	GSDML	396.254	12	180.704	0	0	193.005	12	68.8081	0	-19.7928	ILMN_19619	GSDML	17	Homo sapiens gasdermin-like (GSDML), transcript variant 2, mRNA.	PRO2521; PP4052
ILMN_1659240	MTMR14	516.534	12	123.102	0	0	340.275	12	46.574	0	-19.7565	ILMN_9449	MTMR14	3	Homo sapiens myotubularin related protein 14 (MTMR14), transcript variant 2, mRNA.	FLJ22405; C3orf29; hEDTP; FLJ90311
ILMN_1711073	LOC653489	1654.27	12	352.43	0	0	1105.04	12	231.148	0	-19.7532	ILMN_42664	LOC653489	2	PREDICTED: Homo sapiens similar to Ran-binding protein 2 (RanBP2) (Nuclear pore complex protein Nup358) (Nucleoporin Nup358) (358 kDa nucleoporin) (P270), transcript variant 7 (LOC653489), mRNA.
ILMN_1755990	LOC92270	62.7088	12	23.0038	0	0	33.1968	12	10.7425	0	-19.7406	ILMN_15537	LOC92270	5	Homo sapiens hypothetical protein LOC92270 (LOC92270), mRNA.	MGC138396
ILMN_1666206	GSDML	600.759	12	251.982	0	0	318.305	12	95.2669	0	-19.7174	ILMN_19619	GSDML	17	Homo sapiens gasdermin-like (GSDML), transcript variant 1, mRNA.	PRO2521; PP4052
ILMN_1700674	LOC728481	3061.71	12	726.905	0	0	2046.31	12	550.721	0	-19.7164	ILMN_43462	LOC728481	1	PREDICTED: Homo sapiens similar to similar to RPL23AP7 protein (LOC728481), mRNA.
ILMN_2219618	LOC90586	3762.53	12	977.29	0	0	2523.74	12	438.821	0	-19.6832	ILMN_15276	LOC90586	17	Homo sapiens AOC3 pseudogene (LOC90586) on chromosome 17.
ILMN_1697820	HINT2	731.772	12	147.372	0	0	467.022	12	161.027	0	-19.6677	ILMN_20073	HINT2	9	Homo sapiens histidine triad nucleotide binding protein 2 (HINT2), mRNA.	HIT-17
ILMN_2261416	CD3D	144.109	12	32.2659	0	0	89.6065	12	26.2807	0	-19.6255	ILMN_2372	CD3D	11	Homo sapiens CD3d molecule, delta (CD3-TCR complex) (CD3D), transcript variant 1, mRNA.	T3D; CD3-DELTA
ILMN_1664920	C19orf12	1334.77	12	250.614	0	0	892	12	153.344	0	-19.5565	ILMN_11811	C19ORF12	19	Homo sapiens chromosome 19 open reading frame 12 (C19orf12), transcript variant 1, mRNA.	DKFZP762D096; MGC10922
ILMN_1675656	PPFIBP2	393.297	12	93.1409	0	0	257.924	12	39.7133	0	-19.5565	ILMN_5938	PPFIBP2	11	Homo sapiens PTPRF interacting protein, binding protein 2 (liprin beta 2) (PPFIBP2), mRNA.	Cclp1; MGC42541; DKFZp781K06126
ILMN_1686097	TOP2A	62.8401	12	40.9047	0	0	17.1963	12	12.2839	0.0105402	-19.5346	ILMN_19849	TOP2A	17	Homo sapiens topoisomerase (DNA) II alpha 170kDa (TOP2A), mRNA.	TOP2; TP2A
ILMN_1748093	PAFAH1B3	120.138	12	32.8463	0	0	73.5179	12	18.1998	0	-19.4321	ILMN_16697	PAFAH1B3	19	Homo sapiens platelet-activating factor acetylhydrolase, isoform Ib, gamma subunit 29kDa (PAFAH1B3), mRNA.
ILMN_1720034	PKHD1	74.3973	12	22.5381	0	0	42.3094	12	12.568	0	-19.3286	ILMN_9778	PKHD1	6	Homo sapiens polycystic kidney and hepatic disease 1 (autosomal recessive) (PKHD1), transcript variant 1, mRNA.	DKFZp686C01112; ARPKD; TIGM1; FCYT; FLJ46150
ILMN_1775114	ENTPD3	39.1762	12	14.0968	0	0	17.805	12	6.41183	0.0105402	-19.2952	ILMN_6137	ENTPD3	3	Homo sapiens ectonucleoside triphosphate diphosphohydrolase 3 (ENTPD3), mRNA.	CD39L3; HB6; NTPDase-3
ILMN_1787762	HEATR1	266.186	12	19.6051	0	0	172.721	12	34.0086	0	-19.2782	ILMN_7614	HEATR1	1	Homo sapiens HEAT repeat containing 1 (HEATR1), mRNA.	MGC72083; FLJ10359; RP11-385F5.3; BAP28
ILMN_1687738	LOC650276	15422.3	12	2225.64	0	0	10411.1	12	1832.61	0	-19.206	ILMN_44279	LOC650276		PREDICTED: Homo sapiens similar to 60S ribosomal protein L7 (LOC650276), mRNA.
ILMN_2153485	NMNAT3	125.531	12	36.9649	0	0	77.4316	12	21.1918	0	-19.1643	ILMN_2755	NMNAT3	3	Homo sapiens nicotinamide nucleotide adenylyltransferase 3 (NMNAT3), mRNA.	PNAT-3; PNAT3
ILMN_1726720	NUSAP1	74.3195	12	47.742	0	0	22.3589	12	12.6048	0.00527009	-19.094	ILMN_14281	NUSAP1	15	Homo sapiens nucleolar and spindle associated protein 1 (NUSAP1), transcript variant 2, mRNA.	LNP; FLJ13421; SAPL; BM037; PRO0310p1; Q0310; ANKT
ILMN_2316974	LILRB1	6046.6	12	1094.76	0	0	4082.77	12	646.219	0	-19.0653	ILMN_164019	LILRB1	19	Homo sapiens leukocyte immunoglobulin-like receptor, subfamily B (with TM and ITIM domains), member 1 (LILRB1), transcript variant 2, mRNA.	FLJ37515; ILT2; MIR-7; CD85J; CD85; LIR1; MIR7; LIR-1
ILMN_2148459	B2M	6617.21	12	1879.21	0	0	4348.34	12	617.419	0	-19.003	ILMN_19648	B2M	15	Homo sapiens beta-2-microglobulin (B2M), mRNA.
ILMN_1732725	SAPS3	363.274	12	44.9477	0	0	239.035	12	41.7246	0	-18.9975	ILMN_6618	SAPS3	11	Homo sapiens SAPS domain family, member 3 (SAPS3), mRNA.	MGC125712; SAPL; SAP190; SAPLa; DKFZp781E2374; C11orf23; PP6R3; DKFZp781O2362; KIAA1558; FLJ11058; MGC125711; DKFZp781E17107; FLJ43065
ILMN_2075334	HIST1H4C	5102.47	12	1153.99	0	0	3449.24	12	256.941	0	-18.9316	ILMN_30043	HIST1H4C	6	Homo sapiens histone cluster 1, H4c (HIST1H4C), mRNA.	H4FG; dJ221C16.1; H4/g
ILMN_1731546	RPL26	3733.31	12	731.798	0	0	2521.88	12	495.863	0	-18.9316	ILMN_139337	RPL26	17	Homo sapiens ribosomal protein L26 (RPL26), mRNA.
ILMN_1910120	LOC730092	127.15	12	53.7577	0	0	66.649	12	16.5117	0	-18.9006	ILMN_72276	LOC730092		Homo sapiens RRN3 RNA polymerase I transcription factor homolog (S. cerevisiae) pseudogene (LOC730092) on chromosome 16.	MGC138320; MGC138322
ILMN_1676765	LOC390354	4281.11	12	759.312	0	0	2895.23	12	565.663	0	-18.8557	ILMN_138133	LOC390354	12	PREDICTED: Homo sapiens similar to ribosomal protein L18a; 60S ribosomal protein L18a, transcript variant 36 (LOC390354), misc RNA.
ILMN_2338785	RPS14	4504.54	12	948.239	0	0	3049.97	12	492.061	0	-18.7181	ILMN_10938	RPS14	5	Homo sapiens ribosomal protein S14 (RPS14), transcript variant 1, mRNA.	EMTB
ILMN_1726460	RPL14	245.399	12	113.251	0	0	120.926	12	43.1617	0	-18.6837	ILMN_138835	RPL14	3	Homo sapiens ribosomal protein L14 (RPL14), transcript variant 1, mRNA.	CAG-ISL-7; CTG-B33; L14; MGC88594; RL14; hRL14
ILMN_1655952	FAM39E	2182.08	12	542.682	0	0	1475.97	12	180.794	0	-18.5697	ILMN_32172	FAM39E	9	Homo sapiens family with sequence similarity 39, member E (FAM39E), mRNA.	FLJ00038
ILMN_2395204	SLTM	502.503	12	44.1124	0	0	327.784	12	105.085	0	-18.3452	ILMN_20918	SLTM	15	Homo sapiens SAFB-like, transcription modulator (SLTM), transcript variant 2, mRNA.	DKFZp762G052; FLJ13213; Met; FLJ10005
ILMN_2113738	C8orf45	2442.85	12	729.532	0	0	1587.1	12	235.882	0	-18.3376	ILMN_22241	C8ORF45	8	Homo sapiens chromosome 8 open reading frame 45 (C8orf45), mRNA.	FLJ25692
ILMN_1743034	KIF1B	122.031	12	29.8014	0	0	75.7972	12	16.8107	0	-18.3253	ILMN_1253	KIF1B	1	Homo sapiens kinesin family member 1B (KIF1B), transcript variant 2, mRNA.	KIAA0591; HMSNII; CMT2; KIAA1448; CMT2A; MGC134844; KLP; FLJ23699; CMT2A1
ILMN_2123559	FAM73A	1180.68	12	416.991	0	0	714.448	12	160.114	0	-18.3075	ILMN_4385	FAM73A	1	Homo sapiens family with sequence similarity 73, member A (FAM73A), mRNA.	FLJ35093; DKFZp686M07166
ILMN_1739751	SLC26A11	77.8628	12	19.6376	0	0	44.5777	12	18.0047	0	-18.1574	ILMN_138640	SLC26A11		PREDICTED: Homo sapiens solute carrier family 26, member 11 (SLC26A11), mRNA.
ILMN_1671123	LOC647543	30.1946	12	11.1911	0.00131752	0	11.824	12	7.04967	0.0118577	-18.1398	ILMN_30706	LOC647543		PREDICTED: Homo sapiens hypothetical protein LOC647543, transcript variant 2 (LOC647543), mRNA.
ILMN_1857335		81.2943	12	20.6228	0	0	47.1733	12	18.3047	0	-18.115	ILMN_80172	HS.170035		Homo sapiens cDNA FLJ35432 fis, clone SMINT2002311
ILMN_1719224	C17orf45	6858.69	12	920.962	0	0	4673.77	12	1033.73	0	-18.0908	ILMN_6167	C17ORF45	17	Homo sapiens chromosome 17 open reading frame 45 (C17orf45), mRNA.	MGC40157; FLJ25777
ILMN_1672908	TWIST1	104.864	12	25.6709	0	0	64.1963	12	18.2995	0	-18.0741	ILMN_9324	TWIST1	7	Homo sapiens twist homolog 1 (acrocephalosyndactyly 3; Saethre-Chotzen syndrome) (Drosophila) (TWIST1), mRNA.	TWIST; ACS3; BPES2; SCS; BPES3
ILMN_1787949	RPS15A	14621.1	12	2774.51	0	0	9973.94	12	1366.65	0	-18.063	ILMN_27395	RPS15A	16	Homo sapiens ribosomal protein S15a (RPS15A), transcript variant 1, mRNA.	S15a; FLJ27457; MGC111208
ILMN_1713759	UBE2J1	207.231	12	58.8385	0	0	134.64	12	15.9628	0	-17.979	ILMN_12301	UBE2J1	6	Homo sapiens ubiquitin-conjugating enzyme E2, J1 (UBC6 homolog, yeast) (UBE2J1), mRNA.	Ubc6p; HSPC153; MGC12555; HSPC205; HSU93243; NCUBE1; CGI-76
ILMN_1766171	SNF8	96.9685	12	18.38	0	0	58.8495	12	12.3229	0	-17.9233	ILMN_8401	SNF8	17	Homo sapiens SNF8, ESCRT-II complex subunit, homolog (S. cerevisiae) (SNF8), mRNA.	VPS22; EAP30; Dot3
ILMN_1791534	LOC731682	38.6585	12	38.8229	0	0	-1.79449	12	4.25386	0.769433	-17.911	ILMN_30877	LOC731682		PREDICTED: Homo sapiens similar to HLA class II histocompatibility antigen, DQ(1) alpha chain precursor (DC-4 alpha chain) (LOC731682), mRNA.
ILMN_1811063	LOC649447	4993.16	12	1252.73	0	0	3407.5	12	540.836	0	-17.8624	ILMN_40941	LOC649447		PREDICTED: Homo sapiens similar to 60S ribosomal protein L29 (Cell surface heparin binding protein HIP) (LOC649447), mRNA.
ILMN_1775011	NOL10	58.6604	12	26.9798	0	0	27.6223	12	10.7614	0.00263505	-17.8086	ILMN_13899	NOL10	2	Homo sapiens nucleolar protein 10 (NOL10), mRNA.	FLJ14075; FLJ13938
ILMN_2131381	PDE3B	409.965	12	155.464	0	0	219.921	12	107.564	0	-17.7975	ILMN_5085	PDE3B	11	Homo sapiens phosphodiesterase 3B, cGMP-inhibited (PDE3B), mRNA.	HcGIP1; cGIPDE1
ILMN_1704868	LOC648570	49.6047	12	10.8531	0	0	25.0188	12	12.9535	0.00527009	-17.7734	ILMN_37219	LOC648570		PREDICTED: Homo sapiens hypothetical protein LOC648570 (LOC648570), mRNA.
ILMN_1898423		38.9716	12	13.9569	0	0	18.304	12	7.586	0.0105402	-17.7627	ILMN_106680	HS.542994		tx34g11.x1 NCI_CGAP_Lu24 Homo sapiens cDNA clone IMAGE:2271524 3, mRNA sequence
ILMN_2042771	PTTG1	88.3374	12	52.8712	0	0	32.9896	12	11.2929	0	-17.6788	ILMN_11067	PTTG1	5	Homo sapiens pituitary tumor-transforming 1 (PTTG1), mRNA.	SECURIN; PTTG; MGC138276; EAP1; TUTR1; MGC126883; HPTTG
ILMN_1789999	SLC30A7	656.356	12	102.226	0	0	443.333	12	60.6508	0	-17.6364	ILMN_20389	SLC30A7	1	Homo sapiens solute carrier family 30 (zinc transporter), member 7 (SLC30A7), mRNA.	ZnT-7; ZNT7; ZnTL2; DKFZp686M0368
ILMN_1813837	C9orf9	82.2964	12	9.93866	0	0	48.3497	12	18.3266	0	-17.6298	ILMN_12570	C9ORF9	9	Homo sapiens chromosome 9 open reading frame 9 (C9orf9), mRNA.
ILMN_1753782	ZNF266	145.413	12	54.4434	0	0	84.1804	12	18.6434	0	-17.6081	ILMN_12282	ZNF266	19	Homo sapiens zinc finger protein 266 (ZNF266), mRNA.	HZF1
ILMN_2130180	LOC283345	171.237	12	39.543	0	0	110.455	12	26.0072	0	-17.6038	ILMN_14409	LOC283345	12	Homo sapiens RPL13-2 pseudogene (LOC283345) on chromosome 12.	RRPL13L
ILMN_1753064	TTC13	101.919	12	13.3506	0	0	62.6151	12	14.3001	0	-17.54	ILMN_11523	TTC13	1	Homo sapiens tetratricopeptide repeat domain 13 (TTC13), mRNA.	FLJ22584
ILMN_1691846	G0S2	1938.72	12	424.267	0	0	1121.22	12	644.42	0	-17.5291	ILMN_21428	G0S2	1	Homo sapiens G0/G1switch 2 (G0S2), mRNA.	RP1-28O10.2
ILMN_1678775	CLEC2D	5724.18	12	737.303	0	0	3816.03	12	1210.52	0	-17.4683	ILMN_138738	CLEC2D	12	Homo sapiens C-type lectin domain family 2, member D (CLEC2D), transcript variant 1, mRNA.	CLAX; OCIL; LLT1
ILMN_1776993	COG2	191.607	12	21.9703	0	0	124.669	12	31.1729	0	-17.4646	ILMN_24632	COG2	1	Homo sapiens component of oligomeric golgi complex 2 (COG2), mRNA.	LDLC
ILMN_1693428	TNNC2	29.1629	12	12.3728	0.00263505	0	10.9044	12	8.62604	0.0144928	-17.2679	ILMN_25741	TNNC2	20	Homo sapiens troponin C type 2 (fast) (TNNC2), mRNA.
ILMN_1691413	NNAT	361.255	12	227.153	0	0	123.305	12	77.2894	0	-17.2508	ILMN_16198	NNAT	20	Homo sapiens neuronatin (NNAT), transcript variant 2, mRNA.	MGC1439; Peg5
ILMN_1699575	LOC653598	38.5781	12	26.9339	0.00131752	0	9.49678	12	6.16978	0.0171278	-17.2124	ILMN_40864	LOC653598	1	PREDICTED: Homo sapiens similar to peptidylprolyl isomerase A (cyclophilin A)-like 4 (LOC653598), mRNA.
ILMN_1675083	F8	168.181	12	52.5104	0	0	106.441	12	16.0432	0	-17.2048	ILMN_3172	F8	X	Homo sapiens coagulation factor VIII, procoagulant component (hemophilia A) (F8), transcript variant 1, mRNA.	FVIII; F8 protein; HEMA; F8C; AHF; DXS1253E; F8B
ILMN_1804798	BEXL1	642.322	12	106.296	0	0	435.777	12	56.5827	0	-17.1711	ILMN_37437	BEXL1		PREDICTED: Homo sapiens brain expressed X-linked-like 1 (BEXL1), mRNA.
ILMN_1724309	FAM35A	34.8148	12	11.7514	0.00131752	0	15.5985	12	7.76898	0.0118577	-17.0812	ILMN_138187	FAM35A		PREDICTED: Homo sapiens family with sequence similarity 35, member A (FAM35A), mRNA.
ILMN_1674661	CIRBP	2752.26	12	750.279	0	0	1866.5	12	231.363	0	-17.0727	ILMN_24327	CIRBP	19	Homo sapiens cold inducible RNA binding protein (CIRBP), mRNA.	CIRP
ILMN_1679919	ASCC2	869.739	12	101.344	0	0	593.182	12	82.8672	0	-17.0318	ILMN_24019	ASCC2	22	Homo sapiens activating signal cointegrator 1 complex subunit 2 (ASCC2), mRNA.	ASC1p100
ILMN_1667322	ZNF577	35.5628	12	10.3554	0.00131752	0	16.1716	12	4.75025	0.0105402	-17.022	ILMN_5838	ZNF577	19	Homo sapiens zinc finger protein 577 (ZNF577), mRNA.	MGC4400
ILMN_1685357	RTN2	125.038	12	38.9612	0	0	78.4901	12	21.2481	0	-17.0129	ILMN_25509	RTN2	19	Homo sapiens reticulon 2 (RTN2), transcript variant 1, mRNA.	NSP2; NSPL1
ILMN_1665437	CYP2E1	35.8503	12	21.1767	0.00131752	0	11.8318	12	5.03294	0.0118577	-16.9988	ILMN_27893	CYP2E1	10	Homo sapiens cytochrome P450, family 2, subfamily E, polypeptide 1 (CYP2E1), mRNA.	P450C2E; CYP2E; P450-J; CPE1
ILMN_2246548	GSTTP2	167.965	12	52.2921	0	0	106.69	12	26.7372	0	-16.9988	ILMN_179489	GSTTP2	22	Homo sapiens glutathione S-transferase theta pseudogene 2 (GSTTP2) on chromosome 22. XM_941198 XM_945014 XM_945016	FLJ46109
ILMN_2369785	SNRPD2	6733.22	12	1089.76	0	0	4637.15	12	359.28	0	-16.9953	ILMN_16720	SNRPD2	19	Homo sapiens small nuclear ribonucleoprotein D2 polypeptide 16.5kDa (SNRPD2), transcript variant 1, mRNA.	SMD2; SNRPD1
ILMN_1798177	CHURC1	1200.51	12	560.5	0	0	530.873	12	386.128	0	-16.9842	ILMN_27265	CHURC1	14	Homo sapiens churchill domain containing 1 (CHURC1), mRNA.	FLJ33064; chch; My015; C14orf52
ILMN_1694686	KIAA0194	184.127	12	54.0786	0	0	119.795	12	29.2344	0	-16.8686	ILMN_37512	KIAA0194		PREDICTED: Homo sapiens KIAA0194 protein (KIAA0194), mRNA.
ILMN_1887548		72.0319	12	32.4104	0	0	33.359	12	20.5233	0	-16.7696	ILMN_127209	HS.575028		AV712581 DCA Homo sapiens cDNA clone DCAAUH07 5, mRNA sequence
ILMN_1684114	LOC286016	99.9959	12	22.8102	0	0	61.9138	12	19.0242	0	-16.7624	ILMN_16558	LOC286016	7	Homo sapiens hypothetical protein LOC286016 (LOC286016) on chromosome 7.
ILMN_1727540	C1orf112	47.9474	12	11.8372	0	0	25.2056	12	9.71063	0.00527009	-16.7614	ILMN_5134	C1ORF112	1	Homo sapiens chromosome 1 open reading frame 112 (C1orf112), mRNA.	FLJ10706; MGC130018; MGC130019; FLJ13470; RP1-97P20.1
ILMN_2062381	LCOR	199.443	12	32.4984	0	0	131.115	12	33.0245	0	-16.7614	ILMN_173510	LCOR	10	Homo sapiens ligand dependent nuclear receptor corepressor (LCOR), mRNA.	FLJ38026; MLR2; KIAA1795; RP11-175O19.1
ILMN_1789266	CCDC25	477.026	12	87.2527	0	0	323.338	12	52.7185	0	-16.7493	ILMN_5229	CCDC25	8	Homo sapiens coiled-coil domain containing 25 (CCDC25), mRNA.	FLJ10853
ILMN_2225887	ATP5EP2	9292.55	12	938.781	0	0	6421.4	12	406.538	0	-16.6996	ILMN_27393	ATP5EP2	13	Homo sapiens ATP synthase, H+ transporting, mitochondrial F1 complex, epsilon subunit pseudogene 2 (ATP5EP2) on chromosome 13.
ILMN_1658356	DKFZP586H2123	976.147	12	167.75	0	0	596.403	12	290.666	0	-16.6996	ILMN_13049	DKFZP586H2123	11	Homo sapiens regeneration associated muscle protease (DKFZP586H2123), transcript variant 1, mRNA.	RAMP; FP938
ILMN_2093500	ZBED5	223.592	12	34.5208	0	0	148.1	12	29.0817	0	-16.6305	ILMN_17879	ZBED5	11	Homo sapiens zinc finger, BED-type containing 5 (ZBED5), mRNA.
ILMN_1819608		349.707	12	71.4989	0	0	235.625	12	28.862	0	-16.6047	ILMN_121109	HS.568928		Homo sapiens mRNA; cDNA DKFZp762M127 (from clone DKFZp762M127)
ILMN_1916457		131.277	12	44.1536	0	0	80.6953	12	23.8199	0	-16.6047	ILMN_128253	HS.576072		NISC_na09g08.y1 COGENE 8.5 EAT Homo sapiens cDNA clone IMAGE:5794742 5, mRNA sequence
ILMN_1661917	LOC644039	11048.6	12	1742.77	0	0	7650.31	12	682.674	0	-16.52	ILMN_43946	LOC644039	9	PREDICTED: Homo sapiens similar to 60S ribosomal protein L10 (QM protein) (Tumor suppressor QM) (Laminin receptor homolog) (LOC644039), mRNA.
ILMN_1738784	PPP2R5A	1034.53	12	102.329	0	0	697.946	12	212.611	0	-16.52	ILMN_11331	PPP2R5A	1	Homo sapiens protein phosphatase 2, regulatory subunit B', alpha isoform (PPP2R5A), mRNA.	MGC131915; B56A; PR61A
ILMN_2203588	MYL5	241.964	12	27.7168	0	0	161.147	12	42.2134	0	-16.4823	ILMN_21416	MYL5	4	Homo sapiens myosin, light chain 5, regulatory (MYL5), mRNA.
ILMN_1786353	CNGA1	42.3624	12	24.88	0	0	15.1052	12	8.97248	0.0118577	-16.4755	ILMN_27323	CNGA1	4	Homo sapiens cyclic nucleotide gated channel alpha 1 (CNGA1), mRNA.	CNCG1; CNCG; RCNCalpha; RCNCa; RCNC1; CNG1
ILMN_1686152	GGA2	274.087	12	53.5279	0	0	183.541	12	41.116	0	-16.4543	ILMN_17168	GGA2	16	Homo sapiens golgi associated, gamma adaptin ear containing, ARF binding protein 2 (GGA2), mRNA.	FLJ20966; VEAR; KIAA1080
ILMN_1659631	LOC730024	159.6	12	114.012	0	0	47.3326	12	17.5585	0	-16.4543	ILMN_42915	LOC730024	2	PREDICTED: Homo sapiens similar to male sterility domain containing 1 (LOC730024), mRNA.
ILMN_1787879	ARL2	1620.88	12	280.003	0	0	1118.66	12	108.789	0	-16.3937	ILMN_20438	ARL2	11	Homo sapiens ADP-ribosylation factor-like 2 (ARL2), mRNA.	ARFL2
ILMN_1680344	MYOM1	1153.99	12	562.966	0	0	571.582	12	211.55	0	-16.3937	ILMN_22078	MYOM1	18	Homo sapiens myomesin 1, 185kDa (MYOM1), transcript variant 1, mRNA.	SKELEMIN; MGC134947; MGC134946
ILMN_1680132	CADM1	140.374	12	55.1294	0	0	79.5286	12	28.7214	0	-16.3835	ILMN_19233	CADM1	11	Homo sapiens cell adhesion molecule 1 (CADM1), transcript variant 1, mRNA.	sgIGSF; Necl-2; IGSF4; MGC149785; DKFZp686F1789; TSLC1; synCAM1; RA175; SYNCAM; IGSF4A; sTSLC-1; BL2; MGC51880; ST17; NECL2
ILMN_1726210	GPIHBP1	922.318	12	300.838	0	0	592.616	12	120.903	0	-16.3835	ILMN_26066	GPIHBP1	8	Homo sapiens glycosylphosphatidylinositol anchored high density lipoprotein binding protein 1 (GPIHBP1), mRNA.	GPI-HBP1
ILMN_2337241	RPS15A	3253.95	12	914.663	0	0	2205.43	12	552.052	0	-16.3717	ILMN_27642	RPS15A	16	Homo sapiens ribosomal protein S15a (RPS15A), transcript variant 2, mRNA.	S15a; FLJ27457; MGC111208
ILMN_1678705	FLJ35220	37.3477	12	8.80366	0	0	17.8062	12	6.67554	0.0105402	-16.3173	ILMN_21251	FLJ35220	17	Homo sapiens hypothetical protein FLJ35220 (FLJ35220), mRNA.	MGC74455
ILMN_2401253	FAM13A1	123.544	12	42.8427	0	0	74.7945	12	24.9495	0	-16.3171	ILMN_170825	FAM13A1	4	Homo sapiens family with sequence similarity 13, member A1 (FAM13A1), transcript variant 1, mRNA.	FLJ34562; MGC105131
ILMN_1815578	ZNF223	526.18	12	122.893	0	0	359.231	12	74.2833	0	-16.3028	ILMN_9587	ZNF223		Homo sapiens zinc finger protein 223 (ZNF223), mRNA.
ILMN_1782977	UBA52	21507.7	12	5390.38	0	0	14943.6	12	1604.68	0	-16.2547	ILMN_137810	UBA52	19	Homo sapiens ubiquitin A-52 residue ribosomal protein fusion product 1 (UBA52), transcript variant 1, mRNA.	CEP52; HUBCEP52; MGC126881; MGC57125; RPL40; MGC126879
ILMN_2175447	ZNF767	124.273	12	22.3366	0	0	79.4499	12	15.1329	0	-16.2503	ILMN_28810	ZNF767	7	Homo sapiens zinc finger family member 767 (ZNF767), mRNA.	MGC51818; FLJ12700; FLJ42870
ILMN_1755114	EIF2AK4	474.965	12	102.273	0	0	323.947	12	73.7795	0	-16.2174	ILMN_10077	EIF2AK4	15	Homo sapiens eukaryotic translation initiation factor 2 alpha kinase 4 (EIF2AK4), mRNA.	GCN2; KIAA1338
ILMN_1667034	PDPR	516.597	12	188.649	0	0	312.542	12	95.8718	0	-16.2174	ILMN_8209	PDPR		PREDICTED: Homo sapiens pyruvate dehydrogenase phosphatase regulatory subunit (PDPR), mRNA.
ILMN_1808677	UGT2B17	21.2658	12	14.4758	0.00658761	0	3.79324	12	3.70143	0.0658762	-16.2174	ILMN_2021	UGT2B17	4	Homo sapiens UDP glucuronosyltransferase 2 family, polypeptide B17 (UGT2B17), mRNA.
ILMN_1802973	ANAPC4	483.534	12	46.5662	0	0	330.006	12	34.9345	0	-16.184	ILMN_16297	ANAPC4	4	Homo sapiens anaphase promoting complex subunit 4 (ANAPC4), mRNA.	APC4
ILMN_2381841	DDX19B	384.918	12	56.2223	0	0	261.538	12	32.5829	0	-16.1142	ILMN_17268	DDX19B	16	Homo sapiens DEAD (Asp-Glu-Ala-As) box polypeptide 19B (DDX19B), transcript variant 2, mRNA.	RNAh; DDX19; DBP5
ILMN_1880012	SEMA5A	71.1479	12	12.6684	0	0	42.1949	12	8.42827	0	-16.0286	ILMN_72110	SEMA5A	5	Homo sapiens sema domain, seven thrombospondin repeats (type 1 and type 1-like), transmembrane domain (TM) and short cytoplasmic domain, (semaphorin) 5A (SEMA5A), mRNA.	semF; FLJ12815; SEMAF
ILMN_2310296	C21orf58	39.1924	12	12.6518	0	0	19.3028	12	8.37647	0.00922266	-15.9741	ILMN_27743	C21ORF58	21	Homo sapiens chromosome 21 open reading frame 58 (C21orf58), transcript variant 2, mRNA.
ILMN_1801605	BIRC6	98.6448	12	16.1218	0	0	61.7315	12	17.8042	0	-15.9151	ILMN_4977	BIRC6	2	Homo sapiens baculoviral IAP repeat-containing 6 (apollon) (BIRC6), mRNA.	FLJ13726; KIAA1289; BRUCE; APOLLON; FLJ13786
ILMN_1653205	C8orf59	687.083	12	182.696	0	0	472.94	12	94.7848	0	-15.9124	ILMN_35932	C8ORF59	8	Homo sapiens chromosome 8 open reading frame 59 (C8orf59), transcript variant 3, mRNA.
ILMN_1757636	C5orf35	139.915	12	37.2162	0	0	90.8094	12	23.4277	0	-15.8865	ILMN_28708	C5ORF35	5	Homo sapiens chromosome 5 open reading frame 35 (C5orf35), mRNA.	MGC33648
ILMN_1751228	C20orf46	152.513	12	67.0353	0	0	82.404	12	28.7632	0	-15.8003	ILMN_7668	C20ORF46	20	Homo sapiens chromosome 20 open reading frame 46 (C20orf46), mRNA.	FLJ11190
ILMN_1697363	C20orf27	247.35	12	68.939	0	0	166.341	12	19.792	0	-15.7339	ILMN_136949	C20ORF27	20	Homo sapiens chromosome 20 open reading frame 27 (C20orf27), mRNA.	FLJ20550
ILMN_1751963	ZCWPW1	92.1779	12	19.0382	0	0	57.3271	12	13.9842	0	-15.7278	ILMN_5464	ZCWPW1	7	Homo sapiens zinc finger, CW type with PWWP domain 1 (ZCWPW1), mRNA.	FLJ10057; ZCW1; DKFZp434N0510
ILMN_2201533	C17orf61	2644.26	12	544.529	0	0	1841.72	12	305.214	0	-15.7248	ILMN_25334	C17ORF61	17	Homo sapiens chromosome 17 open reading frame 61 (C17orf61), mRNA.	MGC40107
ILMN_1836218		50.4188	12	22.2596	0	0	24.6964	12	12.1482	0.00527009	-15.7072	ILMN_95822	HS.481464		Homo sapiens cDNA FLJ13116 fis, clone NT2RP3002659
ILMN_1687351	ANKRA2	421.416	12	53.004	0	0	286.794	12	82.7231	0	-15.6901	ILMN_16224	ANKRA2	5	Homo sapiens ankyrin repeat, family A (RFXANK-like), 2 (ANKRA2), mRNA.	ANKRA
ILMN_1906815		46.0675	12	12.0079	0	0	22.5754	12	14.6076	0.00527009	-15.636	ILMN_103278	HS.537387		Homo sapiens mRNA; cDNA DKFZp686I0981 (from clone DKFZp686I0981)
ILMN_1762308	LOC654191	220.045	12	105.527	0	0	112.623	12	39.988	0	-15.6314	ILMN_31396	LOC654191		PREDICTED: Homo sapiens similar to similar to RIKEN cDNA 4933437K13 (LOC654191), mRNA.
ILMN_1735151	EIF5A2	65.9399	12	13.1594	0	0	38.76	12	9.742	0	-15.6196	ILMN_4591	EIF5A2	3	Homo sapiens eukaryotic translation initiation factor 5A2 (EIF5A2), mRNA.	EIF-5A2; eIF5AII
ILMN_2200503	NIT2	247.211	12	47.4504	0	0	166.613	12	40.1706	0	-15.5344	ILMN_11023	NIT2	3	Homo sapiens nitrilase family, member 2 (NIT2), mRNA.	MGC111199
ILMN_1685538	LOC158345	1326.94	12	346.782	0	0	922.95	12	205.647	0	-15.5235	ILMN_36732	LOC158345	9	PREDICTED: Homo sapiens similar to ribosomal protein L4 (LOC158345), mRNA.
ILMN_1801866	BRWD1	40.1339	12	17.3292	0	0	19.3808	12	8.48621	0.00922266	-15.5234	ILMN_9041	BRWD1	21	Homo sapiens bromodomain and WD repeat domain containing 1 (BRWD1), transcript variant 2, mRNA.	C21orf107; FLJ43918; WDR9; N143
ILMN_1658883	ARAF	285.767	12	66.9089	0	0	193.718	12	29.8287	0	-15.5097	ILMN_18073	ARAF	X	Homo sapiens v-raf murine sarcoma 3611 viral oncogene homolog (ARAF), mRNA.	ARAF1; PKS2; A-RAF; RAFA1
ILMN_2111187	ELOVL6	171.178	12	134.057	0	0	43.3265	12	12.4148	0	-15.4802	ILMN_11340	ELOVL6	4	Homo sapiens ELOVL family member 6, elongation of long chain fatty acids (FEN1/Elo2, SUR4/Elo3-like, yeast) (ELOVL6), mRNA.	MGC5487; FLJ23378; FAE; LCE
ILMN_1754195	RPL31	3130.75	12	722.18	0	0	2188.45	12	441.924	0	-15.4099	ILMN_11341	RPL31	2	Homo sapiens ribosomal protein L31 (RPL31), transcript variant 1, mRNA.	MGC88191
ILMN_1695947	SCN4B	174.853	12	83.3268	0	0	83.2426	12	49.4544	0	-15.3213	ILMN_1870	SCN4B	11	Homo sapiens sodium channel, voltage-gated, type IV, beta (SCN4B), mRNA.
ILMN_2301083	UBE2C	35.4738	12	26.5177	0.00131752	0	8.23355	12	6.76536	0.0184453	-15.3193	ILMN_25999	UBE2C	20	Homo sapiens ubiquitin-conjugating enzyme E2C (UBE2C), transcript variant 3, mRNA.	UBCH10; dJ447F3.2
ILMN_1810805	HEATR5B	174.988	12	37.646	0	0	116.201	12	23.7803	0	-15.319	ILMN_25274	HEATR5B	2	Homo sapiens HEAT repeat containing 5B (HEATR5B), mRNA.	KIAA1414
ILMN_1673798	PPOX	132.255	12	30.9641	0	0	86.1176	12	11.0907	0	-15.2602	ILMN_9419	PPOX	1	Homo sapiens protoporphyrinogen oxidase (PPOX), nuclear gene encoding mitochondrial protein, mRNA.	MGC8485; VP; PPO; V290M
ILMN_2095273	KIAA1407	72.3231	12	20.0047	0	0	43.5619	12	11.9579	0	-15.2585	ILMN_29934	KIAA1407	3	Homo sapiens KIAA1407 (KIAA1407), mRNA.	FLJ43314
ILMN_1772506	ATP5I	468.068	12	67.3088	0	0	322.52	12	36.6925	0	-15.2299	ILMN_14284	ATP5I	4	Homo sapiens ATP synthase, H+ transporting, mitochondrial F0 complex, subunit E (ATP5I), nuclear gene encoding mitochondrial protein, mRNA.	MGC12532; ATP5K
ILMN_1665425	RPRM	120.992	12	92.4665	0	0	28.9336	12	32.0105	0.00131752	-15.1418	ILMN_26680	RPRM	2	Homo sapiens reprimo, TP53 dependent G2 arrest mediator candidate (RPRM), mRNA.	FLJ90327; REPRIMO
ILMN_1781472	CDC42BPA	116.539	12	37.4572	0	0	73.2304	12	25.4722	0	-15.1196	ILMN_2133	CDC42BPA	1	Homo sapiens CDC42 binding protein kinase alpha (DMPK-like) (CDC42BPA), transcript variant B, mRNA.	DKFZp686L1738; PK428; DKFZp686P1738; KIAA0451; FLJ23347; MRCK; MRCKA
ILMN_1797594	NFAT5	254.151	12	72.2708	0	0	171.723	12	17.2418	0	-15.1149	ILMN_9325	NFAT5	16	Homo sapiens nuclear factor of activated T-cells 5, tonicity-responsive (NFAT5), transcript variant 5, mRNA.	NFATL1; OREBP; TONEBP; NF-AT5; KIAA0827; NFATZ
ILMN_1819854		42.0628	12	14.0398	0	0	21.822	12	7.46218	0.00527009	-15.0871	ILMN_72440	HS.36053		full-length cDNA clone CS0DA009YB08 of Neuroblastoma of Homo sapiens (human)
ILMN_1777660	RNF144	285.343	12	84.8978	0	0	190.655	12	35.1474	0	-15.0798	ILMN_15740	RNF144	2	Homo sapiens ring finger protein 144 (RNF144), mRNA.	KIAA0161; UBCE7IP4
ILMN_1671651	LOC91661	78.6137	12	15.1346	0	0	46.1279	12	21.1306	0	-15.0003	ILMN_5159	LOC91661	19	Homo sapiens hypothetical protein BC001610 (LOC91661), mRNA.
ILMN_2394132	PRO1853	152.992	12	47.0176	0	0	99.9407	12	19.9066	0	-14.9753	ILMN_15591	PRO1853	2	Homo sapiens hypothetical protein PRO1853 (PRO1853), transcript variant 1, mRNA.
ILMN_1676679	KIF25	251.313	12	63.553	0	0	134.554	12	103.028	0	-14.9717	ILMN_25343	KIF25	6	Homo sapiens kinesin family member 25 (KIF25), transcript variant 2, mRNA.	KNSL3; MGC163361
ILMN_1744959	NFX1	55.6193	12	10.8334	0	0	31.7531	12	5.84274	0	-14.9439	ILMN_23749	NFX1	9	Homo sapiens nuclear transcription factor, X-box binding 1 (NFX1), transcript variant 1, mRNA.	MGC20369; NFX2; DKFZp779G2416
ILMN_1705151	SF3A3	657.918	12	193.791	0	0	444.985	12	98.3566	0	-14.9439	ILMN_27798	SF3A3	1	Homo sapiens splicing factor 3a, subunit 3, 60kDa (SF3A3), mRNA.	SAP61; PRPF9; SF3a60; PRP9
ILMN_2082130	C1orf123	822.11	12	152.129	0	0	572.954	12	120.404	0	-14.9423	ILMN_28661	C1ORF123	1	Homo sapiens chromosome 1 open reading frame 123 (C1orf123), mRNA.	FLJ20580; RP5-1024G6.3
ILMN_1809998	LOC285095	25.5227	12	17.3184	0.00395257	0	6.29065	12	5.63786	0.0316205	-14.9317	ILMN_35257	LOC285095	2	PREDICTED: Homo sapiens similar to mCG14474 (LOC285095), mRNA.
ILMN_1690295	LOC648343	122.448	12	45.8972	0	0	73.5596	12	20.8985	0	-14.9284	ILMN_42525	LOC648343		PREDICTED: Homo sapiens similar to protein phosphatase 1 regulatory subunit 14B (LOC648343), mRNA.
ILMN_1772296	C17orf68	40.4491	12	15.0475	0	0	20.7661	12	6.26021	0.00658761	-14.8489	ILMN_34545	C17ORF68		PREDICTED: Homo sapiens chromosome 17 open reading frame 68 (C17orf68), mRNA.
ILMN_1750636	RPS26L	2001.12	12	1004.63	0	0	960.204	12	497.962	0	-14.8435	ILMN_38819	RPS26L		PREDICTED: Homo sapiens 40S ribosomal protein S26-like (RPS26L), misc RNA.
ILMN_2383107	VPS41	395.176	12	159.595	0	0	234.709	12	58.2948	0	-14.8243	ILMN_2386	VPS41	7	Homo sapiens vacuolar protein sorting 41 homolog (S. cerevisiae) (VPS41), transcript variant 1, mRNA.	hVps41p; HVSP41; HVPS41
ILMN_2262901	RUFY3	109.49	12	20.0281	0	0	70.465	12	14.4862	0	-14.7765	ILMN_28746	RUFY3	4	Homo sapiens RUN and FYVE domain containing 3 (RUFY3), transcript variant 1, mRNA.	SINGAR1; KIAA0871; RIPX
ILMN_1657746	BPHL	727.577	12	144.941	0	0	503.438	12	144.728	0	-14.7339	ILMN_27041	BPHL	6	Homo sapiens biphenyl hydrolase-like (serine hydrolase; breast epithelial mucin-associated antigen) (BPHL), mRNA.	MGC125930; MCNAA; MGC41865; Bph-rp
ILMN_2182482	SHCBP1	7752.68	12	1122.55	0	0	5465.92	12	888.823	0	-14.7296	ILMN_166259	SHCBP1	16	Homo sapiens SHC SH2-domain binding protein 1 (SHCBP1), mRNA.	FLJ22009; MGC26900
ILMN_1885233		18.7576	12	10.1616	0.00790514	0	3.94646	12	7.44293	0.057971	-14.7168	ILMN_114780	HS.561307		wl03f11.x1 NCI_CGAP_Ut1 Homo sapiens cDNA clone IMAGE:2423853 3, mRNA sequence
ILMN_1726575	CHODL	77.5006	12	26.1562	0	0	47.4265	12	12.834	0	-14.658	ILMN_11638	CHODL	21	Homo sapiens chondrolectin (CHODL), mRNA.	FLJ12627; MT75; PRED12; C21orf68
ILMN_1681269	DYRK4	231.166	12	85.2931	0	0	142.988	12	27.5295	0	-14.6324	ILMN_20487	DYRK4	12	Homo sapiens dual-specificity tyrosine-(Y)-phosphorylation regulated kinase 4 (DYRK4), mRNA.
ILMN_1684554	COL16A1	181.699	12	34.3673	0	0	121.936	12	30.9855	0	-14.6297	ILMN_2921	COL16A1	1	Homo sapiens collagen, type XVI, alpha 1 (COL16A1), mRNA.	FP1572; 447AA
ILMN_1797822	KIAA0746	159.881	12	42.2637	0	0	106.485	12	29.02	0	-14.6049	ILMN_5957	KIAA0746	4	Homo sapiens KIAA0746 protein (KIAA0746), mRNA.	FLJ21629; FLJ41299; DKFZp781J1697
ILMN_1878029		1627.65	12	327.86	0	0	1144.43	12	169.377	0	-14.5992	ILMN_81803	HS.202577		Homo sapiens cDNA FLJ34585 fis, clone KIDNE2008758
ILMN_2395055	ATPAF1	240.755	12	58.6405	0	0	159.243	12	55.7335	0	-14.5968	ILMN_171012	ATPAF1	1	Homo sapiens ATP synthase mitochondrial F1 complex assembly factor 1 (ATPAF1), nuclear gene encoding mitochondrial protein, transcript variant 2, mRNA.	FLJ22351; ATP11p; MGC88060; ATP11
ILMN_1676842	BTAF1	514.384	12	46.1201	0	0	357.657	12	76.4013	0	-14.5527	ILMN_8616	BTAF1	10	Homo sapiens BTAF1 RNA polymerase II, B-TFIID transcription factor-associated, 170kDa (Mot1 homolog, S. cerevisiae) (BTAF1), mRNA.	TAF172; KIAA0940; TAF(II)170; TAFII170; MOT1; MGC138406
ILMN_1798808	FOXH1	42.8362	12	15.0158	0	0	22.6724	12	7.76688	0.00527009	-14.5354	ILMN_10802	FOXH1	8	Homo sapiens forkhead box H1 (FOXH1), mRNA.	FAST1; FAST-1
ILMN_1701911	C5orf20	32.8619	12	26.7061	0.00131752	0	6.19244	12	4.45849	0.0329381	-14.5215	ILMN_900	C5ORF20	5	Homo sapiens chromosome 5 open reading frame 20 (C5orf20), mRNA.	DCNP1
ILMN_1752285	RPL4	4001.3	12	353.685	0	0	2824.52	12	452.636	0	-14.5191	ILMN_21554	RPL4	15	Homo sapiens ribosomal protein L4 (RPL4), mRNA.
ILMN_1763080	QARS	2027.85	12	184.008	0	0	1428.65	12	186.428	0	-14.5122	ILMN_11698	QARS	3	Homo sapiens glutaminyl-tRNA synthetase (QARS), mRNA.	PRO2195; GLNRS
ILMN_2390318	CIDEA	733.722	12	345.137	0	0	398.638	12	116.337	0	-14.5092	ILMN_5808	CIDEA	18	Homo sapiens cell death-inducing DFFA-like effector a (CIDEA), transcript variant 2, mRNA.	CIDE-A
ILMN_1681846	ZNF540	40.4225	12	11.1707	0	0	20.9166	12	9.55293	0.00527009	-14.5092	ILMN_18312	ZNF540	19	Homo sapiens zinc finger protein 540 (ZNF540), mRNA.	FLJ16004; DKFZp547B0714; Nbla10512; DKFZp313K2238
ILMN_2273572	C1orf102	45.4013	12	16.7315	0	0	23.9548	12	12.2697	0.00527009	-14.5026	ILMN_14218	C1ORF102	1	Homo sapiens chromosome 1 open reading frame 102 (C1orf102), transcript variant 2, mRNA.	NOR1; MGC26685; OSCP1
ILMN_1748755	KCND2	60.4667	12	27.466	0	0	28.8277	12	18.4765	0.00131752	-14.4909	ILMN_26082	KCND2	7	Homo sapiens potassium voltage-gated channel, Shal-related subfamily, member 2 (KCND2), mRNA.	KV4.2; MGC119703; RK5; KIAA1044; MGC119702
ILMN_1748323	CXCL14	316.617	12	42.3098	0	0	181.261	12	118.104	0	-14.4776	ILMN_27281	CXCL14	5	Homo sapiens chemokine (C-X-C motif) ligand 14 (CXCL14), mRNA.	SCYB14; KS1; Kec; bolekine; MGC10687; NJAC; MIP-2g; BRAK; BMAC
ILMN_2377669	CD247	211.757	12	65.7619	0	0	139.997	12	20.5274	0	-14.4634	ILMN_27583	CD247	1	Homo sapiens CD247 molecule (CD247), transcript variant 1, mRNA.	CD3Q; CD3H; TCRZ; CD3Z; CD3-ZETA
ILMN_2112049	DNLZ	226.604	12	55.0061	0	0	154.151	12	25.1436	0	-14.4434	ILMN_181186	DNLZ	9	Homo sapiens DNL-type zinc finger (DNLZ), mRNA.	ZIM17; MGC87491; C9orf151; bA413M3.2
ILMN_2184789	HSCB	282.847	12	58.5276	0	0	194.117	12	31.9995	0	-14.4141	ILMN_29188	HSCB	22	Homo sapiens HscB iron-sulfur cluster co-chaperone homolog (E. coli) (HSCB), mRNA.	JAC1; MGC74462; dJ366L4.2; MGC2637; HSC20; DNAJC20
ILMN_1687583	CAV1	822.217	12	399.852	0	0	424.582	12	169.109	0	-14.3727	ILMN_1624	CAV1	7	Homo sapiens caveolin 1, caveolae protein, 22kDa (CAV1), mRNA.	CAV; VIP21; MSTP085
ILMN_1733174	LOC644677	32.8981	12	12.7589	0.00131752	0	15.4382	12	6.36012	0.0118577	-14.3425	ILMN_43582	LOC644677	1	PREDICTED: Homo sapiens hypothetical protein LOC644677 (LOC644677), mRNA.
ILMN_1850238		113.835	12	14.4877	0	0	74.0556	12	15.2491	0	-14.3057	ILMN_74482	HS.98330		PREDICTED: Homo sapiens hypothetical LOC388227 (LOC388227), mRNA
ILMN_1809866	WDR74	131.307	12	20.8	0	0	86.5457	12	25.7183	0	-14.3057	ILMN_137123	WDR74		PREDICTED: Homo sapiens WD repeat domain 74 (WDR74), mRNA.
ILMN_1745079	TRIM2	182.754	12	41.5831	0	0	123.252	12	21.7066	0	-14.278	ILMN_24873	TRIM2	4	Homo sapiens tripartite motif-containing 2 (TRIM2), mRNA.	KIAA0517; RNF86
ILMN_1759729	NDUFA8	1686.35	12	165.192	0	0	1190.38	12	174.424	0	-14.2693	ILMN_23439	NDUFA8	9	Homo sapiens NADH dehydrogenase (ubiquinone) 1 alpha subcomplex, 8, 19kDa (NDUFA8), nuclear gene encoding mitochondrial protein, mRNA.	CI-19KD; PGIV; MGC793; CI-PGIV
ILMN_1787648	GPR125	111.364	12	41.8906	0	0	67.2804	12	9.37979	0	-14.2623	ILMN_32575	GPR125		PREDICTED: Homo sapiens G protein-coupled receptor 125, transcript variant 4 (GPR125), mRNA.
ILMN_1681601	SUCNR1	76.086	12	34.4631	0	0	38.1344	12	21.3618	0	-14.2163	ILMN_4835	SUCNR1	3	Homo sapiens succinate receptor 1 (SUCNR1), mRNA.	GPR91
ILMN_1737991	LOC650298	128.042	12	101.287	0	0	33.6317	12	19.5756	0	-14.2125	ILMN_42423	LOC650298		PREDICTED: Homo sapiens similar to 40S ribosomal protein S26 (LOC650298), mRNA.
ILMN_1654875	CLC	70.3329	12	36.8624	0	0	32.3328	12	17.0865	0	-14.1997	ILMN_7433	CLC	19	Homo sapiens Charcot-Leyden crystal protein (CLC), mRNA.	LGALS10; LPPL_HUMAN; MGC149659
ILMN_1795338	YPEL1	68.916	12	16.9541	0	0	41.8754	12	7.45964	0	-14.1873	ILMN_26647	YPEL1	22	Homo sapiens yippee-like 1 (Drosophila) (YPEL1), mRNA.	MGC64992; FKSG3
ILMN_1696839	RPS27	2213.08	12	741.782	0	0	1452.71	12	291.236	0	-14.1587	ILMN_43519	RPS27	1	Homo sapiens ribosomal protein S27 (metallopanstimulin 1) (RPS27), mRNA.	MPS-1; MPS1
ILMN_1726647	LOC650646	5371.57	12	2764.12	0	0	2647.88	12	1170.07	0	-14.0562	ILMN_46687	LOC650646		PREDICTED: Homo sapiens similar to 40S ribosomal protein S26 (LOC650646), mRNA.
ILMN_1807397	NDUFB5	3354.44	12	457.586	0	0	2379.07	12	310.138	0	-14.047	ILMN_20286	NDUFB5	3	Homo sapiens NADH dehydrogenase (ubiquinone) 1 beta subcomplex, 5, 16kDa (NDUFB5), nuclear gene encoding mitochondrial protein, mRNA.	MGC12314; DKFZp686N02262; CI-SGDH; SGDH; FLJ30597; MGC111204
ILMN_1680424	CTSG	493.624	12	161.965	0	0	316.659	12	108.475	0	-14.0323	ILMN_20475	CTSG	14	Homo sapiens cathepsin G (CTSG), mRNA.	MGC23078; CG
ILMN_1693645	LOC554208	30.0752	12	15.4864	0.00131752	0	12.217	12	5.43989	0.0118577	-14.0144	ILMN_44448	LOC554208		PREDICTED: Homo sapiens hypothetical LOC554208, transcript variant 2 (LOC554208), misc RNA.
ILMN_1912619		28.4796	12	18.0867	0.00131752	0	8.31049	12	8.92569	0.0197628	-13.9899	ILMN_120239	HS.568058		full-length cDNA clone CS0DF032YD19 of Fetal brain of Homo sapiens (human)
ILMN_1693789	ALPP	3327.85	12	995.459	0	0	2275.4	12	313.031	0	-13.9894	ILMN_25184	ALPP	2	Homo sapiens alkaline phosphatase, placental (Regan isozyme) (ALPP), mRNA.	PLAP; ALP
ILMN_1832664		31.2006	12	12.2142	0.00131752	0	14.3512	12	6.04669	0.0118577	-13.9462	ILMN_136317	HS.584136		601281962F1 NIH_MGC_44 Homo sapiens cDNA clone IMAGE:3603975 5, mRNA sequence
ILMN_1666635	RPS14	9443.24	12	1786.5	0	0	6716.63	12	807.762	0	-13.9337	ILMN_10938	RPS14	5	Homo sapiens ribosomal protein S14 (RPS14), transcript variant 2, mRNA.	EMTB
ILMN_1698020	DLC1	783.023	12	269.403	0	0	509.353	12	119.188	0	-13.9335	ILMN_3042	DLC1	8	Homo sapiens deleted in liver cancer 1 (DLC1), transcript variant 3, mRNA.	FLJ21120; STARD12; p122-RhoGAP; HP; ARHGAP7
ILMN_1774334	HIGD2A	1734.46	12	195.093	0	0	1228.96	12	292.786	0	-13.9329	ILMN_11040	HIGD2A	5	Homo sapiens HIG1 domain family, member 2A (HIGD2A), mRNA.	MGC2198
ILMN_2160819	RPS27	25137.8	12	6488.92	0	0	17903.5	12	2823.06	0	-13.8666	ILMN_5932	RPS27	1	Homo sapiens ribosomal protein S27 (metallopanstimulin 1) (RPS27), mRNA.	MPS-1; MPS1
ILMN_1776464	PARP4	777.584	12	92.8045	0	0	548.372	12	35.5834	0	-13.8196	ILMN_14105	PARP4	13	Homo sapiens poly (ADP-ribose) polymerase family, member 4 (PARP4), mRNA.	p193; PARPL; PH5P; ADPRTL1; VPARP; VAULT3
ILMN_1685834	AMPH	81.6066	12	15.7813	0	0	51.3406	12	9.99164	0	-13.8155	ILMN_2159	AMPH	7	Homo sapiens amphiphysin (AMPH), transcript variant 1, mRNA.	AMPH1
ILMN_1685052	DNAH1	130.445	12	48.5071	0	0	80.4097	12	15.3922	0	-13.77	ILMN_7494	DNAH1	3	Homo sapiens dynein, axonemal, heavy chain 1 (DNAH1), mRNA.	HDHC7; HL11; HL-11; XLHSRF-1; DNAHC1
ILMN_1733256	PSMD8	453.556	12	96.5036	0	0	317.53	12	70.9613	0	-13.756	ILMN_16959	PSMD8	19	Homo sapiens proteasome (prosome, macropain) 26S subunit, non-ATPase, 8 (PSMD8), mRNA.	Nin1p; HIP6; S14; HYPF; MGC1660; p31
ILMN_1709635	SLC38A11	49.0944	12	25.718	0	0	22.2513	12	11.9026	0.00527009	-13.7383	ILMN_22027	SLC38A11	2	Homo sapiens solute carrier family 38, member 11 (SLC38A11), mRNA.	AVT2; FLJ39822; MGC150450
ILMN_1867188		86.9242	12	14.5048	0	0	48.2999	12	31.0755	0	-13.7258	ILMN_102914	HS.535392		BX090843 Soares_testis_NHT Homo sapiens cDNA clone IMAGp998C074110 ; IMAGE:1620414, mRNA sequence
ILMN_1678808	KIAA0831	222.146	12	41.9047	0	0	152.363	12	18.6145	0	-13.6913	ILMN_23945	KIAA0831	14	Homo sapiens KIAA0831 (KIAA0831), mRNA.	MGC126291; MGC126292
ILMN_1746516	RPS25	24285.7	12	2254.59	0	0	17328	12	1055.23	0	-13.6893	ILMN_1815	RPS25	11	Homo sapiens ribosomal protein S25 (RPS25), mRNA.
ILMN_1706539	JMJD1B	214.844	12	40.0902	0	0	140.542	12	55.1034	0	-13.6361	ILMN_28237	JMJD1B	5	Homo sapiens jumonji domain containing 1B (JMJD1B), mRNA.	KIAA1082; 5qNCA; C5orf7
ILMN_1760714	RPS3	7792.93	12	837.255	0	0	5560.32	12	937.164	0	-13.617	ILMN_6047	RPS3	11	Homo sapiens ribosomal protein S3 (RPS3), mRNA.	FLJ27450; FLJ26283; MGC87870
ILMN_1677691	LOC648852	1413.22	12	586.053	0	0	850.46	12	168.725	0	-13.608	ILMN_46573	LOC648852		PREDICTED: Homo sapiens hypothetical protein LOC648852 (LOC648852), mRNA.
ILMN_1725327	LOC643772	44.312	12	11.75	0	0	24.2814	12	8.44624	0.00527009	-13.5701	ILMN_35278	LOC643772	9	PREDICTED: Homo sapiens similar to Contactin-associated protein-like 3 precursor (Cell recognition molecule Caspr3) (LOC643772), mRNA.
ILMN_1799168	LOC646938	21.1195	12	9.2763	0.00658761	0	6.88819	12	3.56945	0.027668	-13.5405	ILMN_32338	LOC646938	15	PREDICTED: Homo sapiens similar to TBC1 domain family member 2 (Prostate antigen recognized and indentified by SEREX) (PARIS-1) (LOC646938), mRNA.
ILMN_1663132	ADCK2	301.903	12	59.9561	0	0	209.817	12	33.8788	0	-13.5162	ILMN_10783	ADCK2	7	Homo sapiens aarF domain containing kinase 2 (ADCK2), mRNA.	MGC20727; AARF
ILMN_2141452	RPL18A	13990.7	12	3088.21	0	0	9997.81	12	1694.16	0	-13.5162	ILMN_8985	RPL18A	19	Homo sapiens ribosomal protein L18a (RPL18A), mRNA.
ILMN_1708779	GNLY	78.325	12	58.1218	0	0	23.5674	12	17.6223	0.00527009	-13.4438	ILMN_17459	GNLY	2	Homo sapiens granulysin (GNLY), transcript variant NKG5, mRNA.	D2S69E; 519; LAG2; LAG-2; TLA519; NKG5
ILMN_2095660	TMEM156	55.0246	12	18.1884	0	0	32.2422	12	10.133	0	-13.4438	ILMN_13771	TMEM156	4	Homo sapiens transmembrane protein 156 (TMEM156), mRNA.	FLJ23235
ILMN_2311779	TMUB2	310.225	12	41.0748	0	0	216.075	12	50.7141	0	-13.3939	ILMN_1757	TMUB2	17	Homo sapiens transmembrane and ubiquitin-like domain containing 2 (TMUB2), transcript variant 1, mRNA.	MGC3123; FP2653
ILMN_1671969	UGP2	463.118	12	238.117	0	0	243.043	12	39.6621	0	-13.3294	ILMN_24416	UGP2	2	Homo sapiens UDP-glucose pyrophosphorylase 2 (UGP2), transcript variant 1, mRNA.	UGPP2; pHC379; UDPG; UDPGP2
ILMN_2143795	MGC4677	993.72	12	310.989	0	0	674.206	12	121.605	0	-13.3163	ILMN_18892	MGC4677	2	Homo sapiens hypothetical protein MGC4677 (MGC4677), mRNA.	MGC17532; MGC88182
ILMN_1798308	AHSA2	167.297	12	32.278	0	0	112.489	12	36.456	0	-13.3024	ILMN_23334	AHSA2	2	Homo sapiens AHA1, activator of heat shock 90kDa protein ATPase homolog 2 (yeast) (AHSA2), mRNA.	DKFZp564C236; Hch1
ILMN_1815707	CALML4	404.657	12	49.7924	0	0	284.042	12	35.8797	0	-13.2996	ILMN_17186	CALML4	15	Homo sapiens calmodulin-like 4 (CALML4), transcript variant 2, mRNA.	NY-BR-20; MGC4809
ILMN_1652533	DKFZp434K191	239.244	12	73.7212	0	0	156.226	12	56.9457	0	-13.2815	ILMN_28495	DKFZP434K191	22	Homo sapiens hypothetical protein DKFZp434K191 (DKFZp434K191), mRNA.
ILMN_1663401	LARP6	259.083	12	103.786	0	0	155.64	12	52.5714	0	-13.2666	ILMN_25698	LARP6	15	Homo sapiens La ribonucleoprotein domain family, member 6 (LARP6), transcript variant 2, mRNA.	FLJ11196; ACHN
ILMN_1678086	CCDC74A	18.5624	12	8.03522	0.00790514	0	4.83716	12	6.34076	0.0461133	-13.2629	ILMN_11610	CCDC74A	2	Homo sapiens coiled-coil domain containing 74A (CCDC74A), mRNA.	FLJ40345
ILMN_1763540	PSME4	348.653	12	75.8916	0	0	244.02	12	45.0038	0	-13.2532	ILMN_10890	PSME4	2	Homo sapiens proteasome (prosome, macropain) activator subunit 4 (PSME4), mRNA.	FLJ21864; MGC142228; MGC138374; PA200; KIAA0077
ILMN_1694671	ZFAND2A	199.996	12	53.5565	0	0	137.27	12	26.246	0	-13.2327	ILMN_21900	ZFAND2A	7	Homo sapiens zinc finger, AN1-type domain 2A (ZFAND2A), mRNA.	AIRAP
ILMN_1681728	LOC643505	24.1585	12	6.9436	0.00527009	0	9.33804	12	5.97591	0.0184453	-13.2295	ILMN_35701	LOC643505	7	PREDICTED: Homo sapiens similar to large subunit ribosomal protein L36a (LOC643505), mRNA.
ILMN_1778876	KIAA0423	80.2729	12	17.6412	0	0	50.8339	12	16.707	0	-13.2255	ILMN_18327	KIAA0423	14	Homo sapiens KIAA0423 (KIAA0423), mRNA.	DKFZp686D12126
ILMN_1720542	POLR2I	668.388	12	82.3196	0	0	473.754	12	42.1039	0	-13.1834	ILMN_17223	POLR2I	19	Homo sapiens polymerase (RNA) II (DNA directed) polypeptide I, 14.5kDa (POLR2I), mRNA.	hRPB14.5; RPB9
ILMN_2261519	AIRE	7528.67	12	1496.03	0	0	5396.38	12	959.77	0	-13.1807	ILMN_179368	AIRE	21	Homo sapiens autoimmune regulator (autoimmune polyendocrinopathy candidiasis ectodermal dystrophy) (AIRE), transcript variant AIRE-1, mRNA.	PGA1; APECED; AIRE1; APSI; APS1
ILMN_1762678	NMT1	151.203	12	54.0008	0	0	96.1125	12	25.0757	0	-13.1807	ILMN_21962	NMT1	17	Homo sapiens N-myristoyltransferase 1 (NMT1), mRNA.	NMT
ILMN_2251978	C21orf66	398.318	12	53.2905	0	0	280.094	12	62.0179	0	-13.1151	ILMN_826	C21ORF66	21	Homo sapiens chromosome 21 open reading frame 66 (C21orf66), transcript variant 1, mRNA.	FLJ90561; GCFC; BM-020
ILMN_1816342		330.608	12	71.5737	0	0	231.532	12	42.9885	0	-13.07	ILMN_102158	HS.534061		full-length cDNA clone XCL0BB001ZD04 of Neuroblastoma of Homo sapiens (human)
ILMN_1826566		14.9794	12	6.11088	0.00922266	0	2.32289	12	3.97989	0.13834	-13.0036	ILMN_123002	HS.570821		BX394411 Homo sapiens NEUROBLASTOMA COT 25-NORMALIZED Homo sapiens cDNA clone CS0DC015YK09 3-PRIME, mRNA sequence
ILMN_1682273	SHISA3	9.37338	12	8.28505	0.0184453	0	36.1326	12	27.7067	0	13.0104	ILMN_38013	SHISA3	4	Homo sapiens shisa homolog 3 (Xenopus laevis) (SHISA3), mRNA.
ILMN_1761801	LOC147804	22.6629	12	10.034	0.00658761	0	44.1272	12	19.2934	0	13.0166	ILMN_772	LOC147804	19	Homo sapiens tropomyosin 3 pseudogene (LOC147804) on chromosome 19.	MGC71022
ILMN_2259633	MLL5	137.61	12	60.3058	0	0	225.886	12	79.6283	0	13.0218	ILMN_170423	MLL5	7	Homo sapiens myeloid/lymphoid or mixed-lineage leukemia 5 (trithorax homolog, Drosophila) (MLL5), transcript variant 1, mRNA.	KMT2E; MGC70452; FLJ14026; FLJ10078; HDCMC04P
ILMN_1670079	OMA1	154.676	12	23.7654	0	0	223.708	12	26.9579	0	13.0218	ILMN_29719	OMA1	1	Homo sapiens OMA1 homolog, zinc metallopeptidase (S. cerevisiae) (OMA1), mRNA.	DAB1; ZMPOMA1; 2010001O09Rik; YKR087C; FLJ33782; MPRP-1
ILMN_1653165	AAMP	69.1576	12	19.2916	0	0	105.145	12	19.23	0	13.0398	ILMN_26068	AAMP	2	Homo sapiens angio-associated, migratory cell protein (AAMP), mRNA.
ILMN_1760347	SRGN	1975.82	12	468.614	0	0	3561.76	12	1724.85	0	13.063	ILMN_2142	SRGN	10	Homo sapiens serglycin (SRGN), mRNA.	PRG1; PPG; PRG; FLJ12930; MGC9289
ILMN_1811029	TLK1	61.7951	12	22.5102	0	0	95.5273	12	26.2368	0	13.063	ILMN_20012	TLK1	2	Homo sapiens tousled-like kinase 1 (TLK1), mRNA.	KIAA0137; PKU-BETA
ILMN_1814917	TLE2	121.07	12	25.8411	0	0	177.107	12	30.3358	0	13.0655	ILMN_5695	TLE2	19	Homo sapiens transducin-like enhancer of split 2 (E(sp1) homolog, Drosophila) (TLE2), mRNA.	FLJ41188; GRG2; ESG2; ESG
ILMN_1695797	NCOA6	264.641	12	62.6448	0	0	376.875	12	49.8345	0	13.0678	ILMN_20599	NCOA6	20	Homo sapiens nuclear receptor coactivator 6 (NCOA6), mRNA.	TRBP; AIB3; HOXA7; ANTP; HOX1.1; ASC2; RAP250; KIAA0181; PRIP; NRC
ILMN_1697628	ADARB1	3.8674	12	7.17848	0.083004	0	19.6391	12	13.3941	0.00790514	13.0784	ILMN_30004	ADARB1	21	Homo sapiens adenosine deaminase, RNA-specific, B1 (RED1 homolog rat) (ADARB1), transcript variant 1, mRNA.	ADAR2a; ADAR2; DRABA2; DRADA2; ADAR2a-L1; ADAR2a-L2; ADAR2g; ADAR2c; RED1; ADAR2a-L3; ADAR2b; ADAR2d
ILMN_1740917	SCNN1B	14.9747	12	11.1606	0.00922266	0	38.0223	12	21.6567	0	13.11	ILMN_28619	SCNN1B	16	Homo sapiens sodium channel, nonvoltage-gated 1, beta (Liddle syndrome) (SCNN1B), mRNA.	ENaCb; ENaCbeta; SCNEB
ILMN_1707506	YTHDC1	1060.51	12	162.768	0	0	1486.69	12	97.0307	0	13.11	ILMN_14576	YTHDC1	4	Homo sapiens YTH domain containing 1 (YTHDC1), transcript variant 1, mRNA.	YT521-B; YT521; KIAA1966
ILMN_1729495	TRIM41	118.677	12	31.761	0	0	173.92	12	23.3413	0	13.1408	ILMN_24501	TRIM41	5	Homo sapiens tripartite motif-containing 41 (TRIM41), transcript variant 2, mRNA.	RINCK; MGC31991; MGC1127
ILMN_1810467	PPP2R1A	1080.51	12	91.7575	0	0	1515.04	12	197.544	0	13.1431	ILMN_785	PPP2R1A	19	Homo sapiens protein phosphatase 2 (formerly 2A), regulatory subunit A , alpha isoform (PPP2R1A), mRNA.	PR65A; MGC786
ILMN_1756685	DEPDC6	117.848	12	27.8465	0	0	180.66	12	60.5096	0	13.1561	ILMN_24376	DEPDC6	8	Homo sapiens DEP domain containing 6 (DEPDC6), mRNA.	DKFZp564B1778; FLJ13854; FLJ12428; DEP.6
ILMN_2367710	PKN1	22.1628	12	9.79025	0.00658761	0	40.9271	12	8.47121	0	13.1561	ILMN_13516	PKN1	19	Homo sapiens protein kinase N1 (PKN1), transcript variant 1, mRNA.	PRKCL1; PAK1; PKN; DBK; PRK1; MGC46204
ILMN_1721922	NAB2	16.1655	12	11.3253	0.00790514	0	34.521	12	14.6415	0	13.1567	ILMN_17333	NAB2	12	Homo sapiens NGFI-A binding protein 2 (EGR1 binding protein 2) (NAB2), mRNA.	MADER
ILMN_1657423	SPG21	161.993	12	62.9271	0	0	244.596	12	24.236	0	13.159	ILMN_137401	SPG21	15	Homo sapiens spastic paraplegia 21 (autosomal recessive, Mast syndrome) (SPG21), mRNA. XM_945612 XM_945613 XM_945615 XM_945617 XM_945619 XM_945622	BM-019; GL010; ACP33; MAST
ILMN_1706273	HCCA2	95.1142	12	17.6746	0	0	141.266	12	26.5381	0	13.1747	ILMN_29092	HCCA2	11	Homo sapiens HCCA2 protein (HCCA2), mRNA.	MOB2
ILMN_1785756	LOC731314	96.9003	12	28.4739	0	0	143.746	12	29.5206	0	13.1747	ILMN_23585	LOC731314		PREDICTED: Homo sapiens similar to H2A histone family, member X (LOC731314), mRNA.
ILMN_2079786	NUAK1	276.995	12	128.805	0	0	431.252	12	113.548	0	13.1807	ILMN_12806	NUAK1	12	Homo sapiens NUAK family, SNF1-like kinase, 1 (NUAK1), mRNA.	KIAA0537; ARK5
ILMN_1685467	ZNF397	20.494	12	10.2778	0.00658761	0	38.7126	12	8.47198	0	13.1945	ILMN_6841	ZNF397	18	Homo sapiens zinc finger protein 397 (ZNF397), mRNA.	ZNF47; ZSCAN15; MGC13250
ILMN_1741970	JUP	6.52308	12	7.59145	0.0289855	0	20.3179	12	9.5241	0.00790514	13.1998	ILMN_3789	JUP	17	Homo sapiens junction plakoglobin (JUP), transcript variant 1, mRNA.	PKGB; CTNNG; ARVD12; PDGB; DPIII; DP3
ILMN_1812973	RRP1B	30.2074	12	13.1724	0.00131752	0	51.8443	12	11.7205	0	13.1998	ILMN_14288	RRP1B	21	Homo sapiens ribosomal RNA processing 1 homolog B (S. cerevisiae) (RRP1B), mRNA.	RRP1; KIAA0179; Nnp1
ILMN_1867663		19.142	12	6.30788	0.00790514	0	36.9162	12	8.4913	0	13.2248	ILMN_109574	HS.547601		Homo sapiens full length insert cDNA clone YZ84G08
ILMN_1729987	SRC	116.11	12	27.1406	0	0	170.544	12	29.3853	0	13.2327	ILMN_6831	SRC	20	Homo sapiens v-src sarcoma (Schmidt-Ruppin A-2) viral oncogene homolog (avian) (SRC), transcript variant 2, mRNA.	SRC1; p60-Src; c-SRC; ASV
ILMN_1813055	LOC401093	21.4234	12	12.9534	0.00658761	0	41.0076	12	14.2671	0	13.2427	ILMN_32060	LOC401093	3	PREDICTED: Homo sapiens hypothetical LOC401093 (LOC401093), mRNA.
ILMN_1806294	RPS6KA3	15.1688	12	10.1427	0.00922266	0	31.9124	12	8.55707	0	13.252	ILMN_4020	RPS6KA3	X	Homo sapiens ribosomal protein S6 kinase, 90kDa, polypeptide 3 (RPS6KA3), mRNA.	pp90RSK2; MAPKAPK1B; CLS; RSK2; RSK; S6K-alpha3; p90-RSK2; ISPK-1; MRX19; HU-3
ILMN_1738229	NDRG3	148.257	12	44.0404	0	0	215.335	12	34.7011	0	13.2532	ILMN_8447	NDRG3	20	Homo sapiens NDRG family member 3 (NDRG3), transcript variant 2, mRNA.	FLJ13556
ILMN_1736548	PHACTR4	383.389	12	87.8074	0	0	543.37	12	64.828	0	13.2532	ILMN_23684	PHACTR4	1	Homo sapiens phosphatase and actin regulator 4 (PHACTR4), transcript variant 1, mRNA.	DKFZp686L07205; FLJ13171; MGC34186; MGC20618; RP11-442N24__A.1
ILMN_1708416	ARL6IP1	2221.56	12	232.134	0	0	3110.88	12	276.723	0	13.2609	ILMN_4103	ARL6IP1	16	Homo sapiens ADP-ribosylation factor-like 6 interacting protein 1 (ARL6IP1), mRNA.	ARMER; AIP1; KIAA0069; ARL6IP
ILMN_1755862	PFAS	69.9554	12	31.5165	0	0	111.729	12	30.0538	0	13.2669	ILMN_17615	PFAS	17	Homo sapiens phosphoribosylformylglycinamidine synthase (FGAR amidotransferase) (PFAS), mRNA.	FGAMS; PURL; KIAA0361; FGARAT
ILMN_1753008	REXO1	28.3256	12	11.9095	0.00395257	0	49.3529	12	14.8472	0	13.2812	ILMN_20923	REXO1	19	Homo sapiens REX1, RNA exonuclease 1 homolog (S. cerevisiae) (REXO1), mRNA.	REX1; EloA-BP1; TCEB3BP1; ELOABP1; KIAA1138
ILMN_1770466	ATP5G3	28.2592	12	17.0552	0.00131752	0	52.1899	12	18.6586	0	13.2815	ILMN_137251	ATP5G3	2	Homo sapiens ATP synthase, H+ transporting, mitochondrial F0 complex, subunit C3 (subunit 9) (ATP5G3), nuclear gene encoding mitochondrial protein, transcript variant 3, mRNA.	MGC125738; P3
ILMN_1805903	DOK2	-3.39431	12	4.77811	0.913044	0	7.90534	12	7.05167	0.0210804	13.2815	ILMN_21820	DOK2	8	Homo sapiens docking protein 2, 56kDa (DOK2), mRNA.	p56DOK; p56dok-2
ILMN_1753411	LOC221442	42.5628	12	19.0554	0	0	70.2709	12	17.2296	0	13.2815	ILMN_1773	LOC221442	6	Homo sapiens hypothetical protein LOC221442 (LOC221442), mRNA.	FLJ46432
ILMN_1698732	PALLD	797.616	12	137.855	0	0	1234.42	12	444.48	0	13.287	ILMN_5918	PALLD	4	Homo sapiens palladin, cytoskeletal associated protein (PALLD), mRNA.	CGI-151; PNCA1; KIAA0992; FLJ22190; SIH002; FLJ38193; FLJ39139
ILMN_2095820	UTP14A	152.701	12	18.0578	0	0	221.671	12	38.2946	0	13.3024	ILMN_177989	UTP14A	X	Homo sapiens UTP14, U3 small nucleolar ribonucleoprotein, homolog A (yeast) (UTP14A), mRNA.	NY-CO-16; KIAA0266; dJ537K23.3; SDCCAG16
ILMN_1682658	EPM2AIP1	199.411	12	46.7957	0	0	286.947	12	64.1581	0	13.3492	ILMN_9770	EPM2AIP1	3	Homo sapiens EPM2A (laforin) interacting protein 1 (EPM2AIP1), mRNA.	FLJ11207; KIAA0766
ILMN_1811765	ADAMTS2	16.258	12	9.87645	0.00790514	0	33.1421	12	6.59967	0	13.3544	ILMN_20566	ADAMTS2	5	Homo sapiens ADAM metallopeptidase with thrombospondin type 1 motif, 2 (ADAMTS2), transcript variant 2, mRNA.	PCINP; ADAMTS-3; hPCPNI; NPI; ADAM-TS2; PCPNI
ILMN_1691097	HSP90AA1	1220.39	12	565.352	0	0	1899.46	12	514.169	0	13.3544	ILMN_27537	HSP90AA1	14	Homo sapiens heat shock protein 90kDa alpha (cytosolic), class A member 1 (HSP90AA1), transcript variant 1, mRNA.	HSPCAL4; HSPN; HSP86; Hsp89; HSP90N; HSPC1; HSP90A; HSPCAL1; Hsp90; HSPCA; LAP2; FLJ31884
ILMN_1676719	LOC644330	22.1934	12	15.0333	0.00527009	0	43.9876	12	16.9202	0	13.3544	ILMN_32410	LOC644330	19	PREDICTED: Homo sapiens similar to tropomyosin 3 isoform 2 (LOC644330), mRNA.
ILMN_1690920	SP100	25.0008	12	9.35673	0.00395257	0	56.8056	12	32.3092	0	13.3544	ILMN_26834	SP100	2	Homo sapiens SP100 nuclear antigen (SP100), transcript variant 2, mRNA.	DKFZp686E07254; FLJ00340; FLJ34579
ILMN_1716105	NLRP12	6.80968	12	5.51478	0.0342556	0	47.7172	12	44.4112	0	13.3711	ILMN_14391	NLRP12	19	Homo sapiens NLR family, pyrin domain containing 12 (NLRP12), transcript variant 2, mRNA.	PYPAF7; PAN6; NALP12; CLR19.3; Monarch1; RNO; RNO2
ILMN_1813091	ARL1	423.715	12	121.091	0	0	604.274	12	124.396	0	13.3816	ILMN_26197	ARL1	12	Homo sapiens ADP-ribosylation factor-like 1 (ARL1), mRNA.	ARFL1
ILMN_1775823	POFUT2	223.789	12	38.6055	0	0	321.105	12	50.2919	0	13.3819	ILMN_24199	POFUT2	21	Homo sapiens protein O-fucosyltransferase 2 (POFUT2), transcript variant 3, mRNA.	C21orf80; FUT13
ILMN_1769633	CTSO	206.235	12	36.5089	0	0	296.619	12	72.9236	0	13.3922	ILMN_22132	CTSO	4	Homo sapiens cathepsin O (CTSO), mRNA.	CTSO1
ILMN_1800942	KCTD6	75.3283	12	17.8575	0	0	114.169	12	12.523	0	13.3939	ILMN_15146	KCTD6	3	Homo sapiens potassium channel tetramerisation domain containing 6 (KCTD6), mRNA.	MGC27385
ILMN_1774974	CLUAP1	25.3013	12	13.1739	0.00395257	0	45.8926	12	15.5499	0	13.3995	ILMN_24204	CLUAP1	16	Homo sapiens clusterin associated protein 1 (CLUAP1), transcript variant 1, mRNA.	FLJ13297; KIAA0643
ILMN_1764168	STXBP3	120.332	12	64.2768	0	0	196.668	12	50.3323	0	13.411	ILMN_22284	STXBP3	1	Homo sapiens syntaxin binding protein 3 (STXBP3), mRNA.	UNC-18C; MUNC18C; MUNC18-3; PSP
ILMN_1678215	RHOJ	162.892	12	35.6923	0	0	246.068	12	79.7199	0	13.4126	ILMN_25515	RHOJ	14	Homo sapiens ras homolog gene family, member J (RHOJ), mRNA.	ARHJ; TCL; RASL7B; FLJ14445; TC10B; MGC34777
ILMN_1698996	SLC19A1	18.1268	12	7.57052	0.00790514	0	35.6918	12	9.27595	0	13.4377	ILMN_21330	SLC19A1	21	Homo sapiens solute carrier family 19 (folate transporter), member 1 (SLC19A1), mRNA.	RFC1; CHMD; FOLT; IFC1; REFC
ILMN_1651936	SETD8	63.1044	12	24.6601	0	0	98.9876	12	20.2896	0	13.4438	ILMN_21859	SETD8	12	Homo sapiens SET domain containing (lysine methyltransferase) 8 (SETD8), mRNA.	SET8; SET07; PR-Set7; KMT5A
ILMN_2186482	TMED7	235.335	12	30.1395	0	0	337.468	12	90.2203	0	13.4443	ILMN_168156	TMED7	5	Homo sapiens transmembrane emp24 protein transport domain containing 7 (TMED7), mRNA.	FLJ90481; CGI-109
ILMN_1768798	SPAG9	23.6645	12	11.6507	0.00527009	0	43.1612	12	12.9488	0	13.4502	ILMN_21524	SPAG9	17	Homo sapiens sperm associated antigen 9 (SPAG9), transcript variant 2, mRNA.	PHET; MGC74461; HSS; PIG6; KIAA0516; FLJ34602; MGC14967; MGC117291; JLP; HLC4; FLJ13450; FLJ14006
ILMN_1838942		9.1058	12	6.34365	0.0197628	0	26.092	12	14.4545	0.00395257	13.4549	ILMN_121747	HS.569566		we85a04.x1 Soares_NFL_T_GBC_S1 Homo sapiens cDNA clone IMAGE:2347854 3, mRNA sequence
ILMN_1726289	C12orf35	94.0327	12	19.2099	0	0	140.945	12	42.1599	0	13.4758	ILMN_25641	C12ORF35	12	Homo sapiens chromosome 12 open reading frame 35 (C12orf35), mRNA.	FLJ20696; FLJ10652
ILMN_1705210	GRASP	35.0365	12	11.9082	0.00131752	0	95.2065	12	65.1381	0	13.4891	ILMN_11141	GRASP	12	Homo sapiens GRP1 (general receptor for phosphoinositides 1)-associated scaffold protein (GRASP), mRNA.
ILMN_1771689	EXDL2	202.583	12	16.0351	0	0	291.826	12	54.2516	0	13.4894	ILMN_4351	EXDL2	14	Homo sapiens exonuclease 3'-5' domain-like 2 (EXDL2), mRNA.	DKFZp781L15100; DKFZp781A0133; C14orf114; FLJ10738
ILMN_1715969	SLC25A37	221.62	12	59.2245	0	0	481.369	12	284.063	0	13.4978	ILMN_138988	SLC25A37	8	Homo sapiens solute carrier family 25, member 37 (SLC25A37), nuclear gene encoding mitochondrial protein, mRNA.	PRO2217; PRO1278; MFRN; PRO1584; HT015; MSCP; MSC
ILMN_1656477	ARSA	63.4789	12	34.596	0	0	106.622	12	29.7921	0	13.5078	ILMN_17279	ARSA	22	Homo sapiens arylsulfatase A (ARSA), transcript variant 2, mRNA.	MLD
ILMN_1745623	EFCAB4A	156.805	12	28.5718	0	0	227.908	12	51.0276	0	13.5101	ILMN_13031	EFCAB4A	11	Homo sapiens EF-hand calcium binding domain 4A (EFCAB4A), mRNA.	MGC45840; FLJ46033; MGC88858
ILMN_2050654	SAV1	68.7268	12	20.6771	0	0	105.163	12	20.6606	0	13.5101	ILMN_15731	SAV1	14	Homo sapiens salvador homolog 1 (Drosophila) (SAV1), mRNA.	SAV; WWP4; WW45
ILMN_1790689	CRISPLD2	522.232	12	92.2506	0	0	1070.22	12	597.356	0	13.5162	ILMN_7921	CRISPLD2	16	Homo sapiens cysteine-rich secretory protein LCCL domain containing 2 (CRISPLD2), mRNA.	DKFZP434B044; MGC74865; CRISP11; LCRISP2
ILMN_2304512	SAA1	1720.87	12	1046.9	0	0	4137.81	12	2494.72	0	13.5397	ILMN_28364	SAA1	11	Homo sapiens serum amyloid A1 (SAA1), transcript variant 2, mRNA.	MGC111216; SAA; PIG4; TP53I4
ILMN_2054725	SUGT1	70.2533	12	13.1739	0	0	107.321	12	10.6884	0	13.5397	ILMN_26229	SUGT1	13	Homo sapiens SGT1, suppressor of G2 allele of SKP1 (S. cerevisiae) (SUGT1), mRNA.	SGT1
ILMN_2388605	ACTR2	1472.18	12	171.598	0	0	2070.38	12	222.955	0	13.5468	ILMN_163247	ACTR2	2	Homo sapiens ARP2 actin-related protein 2 homolog (yeast) (ACTR2), transcript variant 1, mRNA.	ARP2
ILMN_2044027	C20orf191	72.4667	12	15.508	0	0	117.191	12	42.635	0	13.5481	ILMN_25650	C20ORF191	20	Homo sapiens chromosome 20 open reading frame 191 (C20orf191), mRNA.	bB329D4.2
ILMN_1699651	IL6	13.859	12	10.7194	0.00922266	0	74.9773	12	66.8697	0	13.5533	ILMN_6469	IL6	7	Homo sapiens interleukin 6 (interferon, beta 2) (IL6), mRNA.	IL-6; HSF; BSF2; IFNB2; HGF
ILMN_1660661	TCP1	25.5727	12	27.4266	0.00395257	0	58.3387	12	22.4083	0	13.5542	ILMN_418	TCP1	6	Homo sapiens t-complex 1 (TCP1), transcript variant 1, mRNA.	TCP-1-alpha; CCT-alpha; CCT1; D6S230E; CCTa
ILMN_2386291	WTIP	27.9353	12	27.2513	0.00131752	0	59.3242	12	13.3672	0	13.5542	ILMN_171645	WTIP	19	Homo sapiens Wilms tumor 1 interacting protein (WTIP), mRNA.
ILMN_1686626	BAT1	1387.55	12	412.432	0	0	1983.92	12	212.406	0	13.5701	ILMN_15410	BAT1	6	Homo sapiens HLA-B associated transcript 1 (BAT1), transcript variant 2, mRNA.	UAP56; DDX39B; D6S81E
ILMN_1807529	PADI4	8.02753	12	6.30244	0.0250329	0	92.8268	12	94.0309	0	13.5701	ILMN_26264	PADI4	1	Homo sapiens peptidyl arginine deiminase, type IV (PADI4), mRNA.	PADI5; PDI4; PDI5; PAD
ILMN_1784410	UBP1	439.34	12	44.8708	0	0	623.668	12	158.522	0	13.5701	ILMN_25221	UBP1	3	Homo sapiens upstream binding protein 1 (LBP-1a) (UBP1), mRNA.	LBP-1B; LBP1A; LBP1B; LBP-1a; DKFZp686L1745
ILMN_1698231	RRM2B	26.5806	12	15.3517	0.00395257	0	48.9394	12	9.9522	0	13.5797	ILMN_11053	RRM2B	8	Homo sapiens ribonucleotide reductase M2 B (TP53 inducible) (RRM2B), mRNA.	DKFZp686M05248; MGC102856; p53R2; MGC42116
ILMN_1667429	SLC25A20	27.6147	12	15.3152	0.00263505	0	50.1664	12	13.3168	0	13.6035	ILMN_29792	SLC25A20	3	Homo sapiens solute carrier family 25 (carnitine/acylcarnitine translocase), member 20 (SLC25A20), nuclear gene encoding mitochondrial protein, mRNA.	CAC; CACT
ILMN_1713505	NPC1	204.379	12	61.1056	0	0	296.398	12	58.7763	0	13.6085	ILMN_137989	NPC1	18	Homo sapiens Niemann-Pick disease, type C1 (NPC1), mRNA.	NPC
ILMN_1726554	IREB2	83.6479	12	33.4961	0	0	130.204	12	21.0851	0	13.6361	ILMN_27178	IREB2	15	Homo sapiens iron-responsive element binding protein 2 (IREB2), mRNA.	IRP2AD; ACO3; FLJ23381; IRP2
ILMN_1802404	ABCC1	18.8874	12	7.80709	0.00790514	0	37.7423	12	15.521	0	13.659	ILMN_12532	ABCC1	16	Homo sapiens ATP-binding cassette, sub-family C (CFTR/MRP), member 1 (ABCC1), transcript variant 5, mRNA.	ABC29; GS-X; ABCC; MRP1; DKFZp781G125; MRP; DKFZp686N04233
ILMN_2353633	EMR2	28.3767	12	12.389	0.00395257	0	111.646	12	91.4671	0	13.664	ILMN_12015	EMR2	19	Homo sapiens egf-like module containing, mucin-like, hormone receptor-like 2 (EMR2), transcript variant 2, mRNA.	CD312; DKFZp781B135
ILMN_1734316	YME1L1	137.318	12	64.5779	0	0	217.74	12	34.1406	0	13.6704	ILMN_23566	YME1L1	10	Homo sapiens YME1-like 1 (S. cerevisiae) (YME1L1), nuclear gene encoding mitochondrial protein, transcript variant 1, mRNA.	YME1L; MEG4; PAMP; FTSH
ILMN_1727992	FEZ1	18.5603	12	10.1338	0.00790514	0	36.4239	12	13.3474	0	13.6804	ILMN_419	FEZ1	11	Homo sapiens fasciculation and elongation protein zeta 1 (zygin I) (FEZ1), transcript variant 2, mRNA.
ILMN_1761941	C4orf18	539.88	12	86.2894	0	0	851.952	12	315.94	0	13.6833	ILMN_657	C4ORF18	4	Homo sapiens chromosome 4 open reading frame 18 (C4orf18), transcript variant 2, mRNA.	AD021; DKFZp434L142; AD036; FLJ38155
ILMN_1675693	PPP2CB	10.0244	12	7.53896	0.0171278	0	27.6024	12	15.0247	0.00263505	13.6833	ILMN_22922	PPP2CB	8	Homo sapiens protein phosphatase 2 (formerly 2A), catalytic subunit, beta isoform (PPP2CB), transcript variant 2, mRNA.	PP2CB
ILMN_2048478	SLC22A3	25.1485	12	12.7716	0.00395257	0	47.1649	12	18.6974	0	13.6893	ILMN_16424	SLC22A3	6	Homo sapiens solute carrier family 22 (extraneuronal monoamine transporter), member 3 (SLC22A3), mRNA.	EMT; OCT3; EMTH
ILMN_1675156	CDC42	27.1692	12	15.8274	0.00395257	0	55.3729	12	25.4336	0	13.713	ILMN_137677	CDC42	1	Homo sapiens cell division cycle 42 (GTP binding protein, 25kDa) (CDC42), transcript variant 3, mRNA.	CDC42Hs; G25K
ILMN_1715947	LOC648210	487.318	12	204.176	0	0	744.625	12	200.781	0	13.7214	ILMN_33043	LOC648210		PREDICTED: Homo sapiens similar to Heterogeneous nuclear ribonucleoprotein A1 (Helix-destabilizing protein) (Single-strand RNA-binding protein) (hnRNP core protein A1) (HDP) (LOC648210), mRNA.
ILMN_1808114	LYVE1	1634.38	12	607.806	0	0	3166.97	12	1593.92	0	13.7348	ILMN_19236	LYVE1	11	Homo sapiens lymphatic vessel endothelial hyaluronan receptor 1 (LYVE1), mRNA.	CRSBP-1; XLKD1; LYVE-1; HAR
ILMN_1741960	DGKG	-2.60812	12	6.13205	0.768116	0	9.56642	12	7.52582	0.0158103	13.738	ILMN_7675	DGKG	3	Homo sapiens diacylglycerol kinase, gamma 90kDa (DGKG), transcript variant 3, mRNA.	DGK-GAMMA; MGC133330; MGC104993; DAGK3
ILMN_1782045	FKBP4	44.2636	12	14.4016	0	0	71.5699	12	14.8372	0	13.7395	ILMN_9429	FKBP4	12	Homo sapiens FK506 binding protein 4, 59kDa (FKBP4), mRNA.	Hsp56; FKBP52; FKBP59; PPIase; p52; HBI
ILMN_1694075	GADD45A	112.649	12	52.2147	0	0	199.336	12	80.5266	0	13.7518	ILMN_17355	GADD45A	1	Homo sapiens growth arrest and DNA-damage-inducible, alpha (GADD45A), mRNA.	GADD45; DDIT1
ILMN_1722502	CCT6A	172.337	12	37.3292	0	0	250.334	12	55.1705	0	13.7699	ILMN_3686	CCT6A	7	Homo sapiens chaperonin containing TCP1, subunit 6A (zeta 1) (CCT6A), transcript variant 2, mRNA.	HTR3; TCPZ; Cctz; MGC126214; MGC126215; TCP-1-zeta; TCP20; MoDP-2; TTCP20; CCT-zeta-1; CCT-zeta; CCT6
ILMN_1781468	SMAP2	128.392	12	46.5223	0	0	233.088	12	106.269	0	13.7757	ILMN_1697	SMAP2	1	Homo sapiens stromal membrane-associated GTPase-activating protein 2 (SMAP2), mRNA.	SMAP1L; RP1-228H13.3
ILMN_1712766	ERGIC2	52.4946	12	15.9394	0	0	82.9904	12	17.1614	0	13.7848	ILMN_24083	ERGIC2	12	Homo sapiens ERGIC and golgi 2 (ERGIC2), mRNA.	cd002; PTX1; MGC111152; CDA14; Erv41
ILMN_1696946	LOC654174	16.459	12	10.7315	0.00790514	0	34.1107	12	7.8905	0	13.7881	ILMN_44671	LOC654174		PREDICTED: Homo sapiens similar to lethal (2) k00619 CG4775-PA (LOC654174), mRNA.
ILMN_1695880	LOX	104.125	12	62.6947	0	0	177.347	12	27.0825	0	13.8112	ILMN_11693	LOX	5	Homo sapiens lysyl oxidase (LOX), mRNA.	MGC105112
ILMN_1696419	STOM	240.15	12	183.4	0	0	476.978	12	188.25	0	13.8155	ILMN_17469	STOM	9	Homo sapiens stomatin (STOM), transcript variant 1, mRNA.	EPB7; EPB72; BND7
ILMN_1718907	TSHZ1	129.986	12	20.2226	0	0	191.121	12	23.6778	0	13.8155	ILMN_138968	TSHZ1	18	Homo sapiens teashirt zinc finger homeobox 1 (TSHZ1), mRNA.	TSH1; SDCCAG33; NY-CO-33
ILMN_2167805	LUM	137.606	12	49.9442	0	0	207.662	12	57.4767	0	13.8207	ILMN_4223	LUM	12	Homo sapiens lumican (LUM), mRNA.	SLRR2D; LDC
ILMN_1681983	RSPO3	806.712	12	144.542	0	0	1141.35	12	165.036	0	13.8207	ILMN_23047	RSPO3	6	Homo sapiens R-spondin 3 homolog (Xenopus laevis) (RSPO3), mRNA.	THSD2; PWTSR; FLJ14440; CRISTIN1
ILMN_1676629	INSIG2	140.037	12	28.4702	0	0	205.236	12	23.6896	0	13.8265	ILMN_3152	INSIG2	2	Homo sapiens insulin induced gene 2 (INSIG2), mRNA.	MGC26273
ILMN_1674891	KIAA1618	3.46576	12	3.63088	0.102767	0	21.2698	12	16.0444	0.00658761	13.8348	ILMN_41339	KIAA1618		PREDICTED: Homo sapiens KIAA1618 (KIAA1618), mRNA.
ILMN_1696065	SDF4	520.602	12	65.2384	0	0	739.569	12	63.425	0	13.8363	ILMN_25183	SDF4	1	Homo sapiens stromal cell derived factor 4 (SDF4), mRNA.	RP5-902P8.6; Cab45
ILMN_1748481	TMEM199	28.2408	12	14.843	0.00263505	0	54.7987	12	23.6383	0	13.8363	ILMN_3696	TMEM199	17	Homo sapiens transmembrane protein 199 (TMEM199), mRNA.	MGC45714; C17orf32
ILMN_1737396	PSMD14	199.037	12	83.2224	0	0	312.514	12	93.9454	0	13.8532	ILMN_5019	PSMD14	2	Homo sapiens proteasome (prosome, macropain) 26S subunit, non-ATPase, 14 (PSMD14), mRNA.	rpn11; PAD1; POH1
ILMN_1688000	POLDIP3	258.739	12	55.1952	0	0	371.897	12	34.198	0	13.8687	ILMN_11068	POLDIP3	22	Homo sapiens polymerase (DNA-directed), delta interacting protein 3 (POLDIP3), transcript variant 2, mRNA.	SKAR; PDIP46; KIAA1649
ILMN_1695959	C21orf63	124.057	12	24.3469	0	0	182.951	12	48.3186	0	13.871	ILMN_23238	C21ORF63	21	Homo sapiens chromosome 21 open reading frame 63 (C21orf63), mRNA.	PRED34; B19; SUE21; B18; C21orf64
ILMN_1734702	MANEA	5.97726	12	11.0453	0.0355731	0	22.4572	12	11.0544	0.00527009	13.8831	ILMN_6991	MANEA	6	Homo sapiens mannosidase, endo-alpha (MANEA), mRNA.	FLJ12838; hEndo; DKFZp686D20120
ILMN_2385278	WDR21A	43.109	12	12.2109	0	0	70.1148	12	14.8046	0	13.8831	ILMN_5594	WDR21A	14	Homo sapiens WD repeat domain 21A (WDR21A), transcript variant 1, mRNA.	MGC46524; WDR21; MGC20547; DKFZp434K114
ILMN_2327346	SSBP4	107.491	12	17.2559	0	0	159.79	12	32.1757	0	13.8851	ILMN_170111	SSBP4	19	Homo sapiens single stranded DNA binding protein 4 (SSBP4), transcript variant 1, mRNA.	MGC3181
ILMN_1685413	ALG8	269.115	12	88.7446	0	0	395.64	12	85.7467	0	13.8921	ILMN_24209	ALG8	11	Homo sapiens asparagine-linked glycosylation 8 homolog (S. cerevisiae, alpha-1,3-glucosyltransferase) (ALG8), transcript variant 1, mRNA.	MGC2840
ILMN_1714805	ZC3H14	19.6089	12	5.4397	0.00658761	0	37.974	12	8.85006	0	13.8921	ILMN_22941	ZC3H14	14	Homo sapiens zinc finger CCCH-type containing 14 (ZC3H14), transcript variant 1, mRNA.	MGC26892; UKp68; FLJ11806; NY-REN-37
ILMN_1732537	HEATR2	108.559	12	33.3627	0	0	161.306	12	33.3024	0	13.8937	ILMN_137080	HEATR2	7	Homo sapiens HEAT repeat containing 2 (HEATR2), mRNA. XM_935824 XM_935825	FLJ31671; FLJ25564; FLJ20397; FLJ39381
ILMN_1668605	ASAHL	121.634	12	26.971	0	0	179.624	12	40.964	0	13.8992	ILMN_4346	ASAHL	4	Homo sapiens N-acylsphingosine amidohydrolase (acid ceramidase)-like (ASAHL), transcript variant 1, mRNA.	PLT; NAAA
ILMN_1752741	TRIM23	25.746	12	17.2271	0.00395257	0	49.7946	12	17.9793	0	13.8992	ILMN_24727	TRIM23	5	Homo sapiens tripartite motif-containing 23 (TRIM23), transcript variant alpha, mRNA.	RNF46; ARD1; ARFD1
ILMN_1801845	DNAL4	236.797	12	47.7818	0	0	341.243	12	36.6382	0	13.9038	ILMN_22246	DNAL4	22	Homo sapiens dynein, axonemal, light chain 4 (DNAL4), mRNA.	PIG27
ILMN_1781626	C1S	2715.95	12	667.432	0	0	3827.68	12	823.392	0	13.9129	ILMN_29321	C1S	12	Homo sapiens complement component 1, s subcomponent (C1S), transcript variant 1, mRNA.
ILMN_2339748	RNF13	311.51	12	102.979	0	0	457.644	12	52.7617	0	13.9306	ILMN_13348	RNF13	3	Homo sapiens ring finger protein 13 (RNF13), transcript variant 4, mRNA.	RZF; MGC13689
ILMN_1800612	VBP1	301.685	12	107.199	0	0	448.696	12	61.3694	0	13.9328	ILMN_9083	VBP1	X	Homo sapiens von Hippel-Lindau binding protein 1 (VBP1), mRNA.	VBP-1; PFD3; PFDN3
ILMN_2218208	SPARCL1	4648.61	12	794.815	0	0	7158.78	12	2500.84	0	13.9335	ILMN_176969	SPARCL1	4	Homo sapiens SPARC-like 1 (mast9, hevin) (SPARCL1), mRNA.	PIG33; SC1
ILMN_2175894	HNRPR	805.208	12	248.102	0	0	1163.76	12	299.092	0	13.9439	ILMN_4888	HNRPR	1	Homo sapiens heterogeneous nuclear ribonucleoprotein R (HNRPR), mRNA.	hnRNP-R; FLJ25714; HNRNPR
ILMN_1754121	CSK	307.776	12	63.3405	0	0	441.179	12	89.4002	0	13.9445	ILMN_23996	CSK	15	Homo sapiens c-src tyrosine kinase (CSK), mRNA.	MGC117393
ILMN_1768194	BIRC2	45.5655	12	15.6634	0	0	74.1671	12	24.5888	0	13.9575	ILMN_23760	BIRC2	11	Homo sapiens baculoviral IAP repeat-containing 2 (BIRC2), mRNA.	API1; Hiap-2; MIHB; RNF48; HIAP2; cIAP1
ILMN_1838310		18.5903	12	12.5159	0.00658761	0	37.8597	12	11.8687	0	13.9648	ILMN_74929	HS.105636		BX417162 Homo sapiens PLACENTA Homo sapiens cDNA clone CS0DE005YO02 5-PRIME, mRNA sequence
ILMN_1781700	IL18R1	51.4209	12	10.0854	0	0	107.766	12	58.5342	0	13.9731	ILMN_10137	IL18R1	2	Homo sapiens interleukin 18 receptor 1 (IL18R1), mRNA.	IL-1Rrp; IL1RRP; CDw218a
ILMN_1679800	BXDC2	259.941	12	96.2537	0	0	390.31	12	101.154	0	13.9894	ILMN_4503	BXDC2	5	Homo sapiens brix domain containing 2 (BXDC2), mRNA.	BRIX; FLJ11100
ILMN_1803560	LAT2	49.1834	12	20.2636	0	0	89.521	12	38.5385	0	13.9894	ILMN_137018	LAT2	7	Homo sapiens linker for activation of T cells family, member 2 (LAT2), transcript variant 1, mRNA.	WBSCR5; WBSCR15; HSPC046; NTAL; WSCR5; LAB
ILMN_1741954	SMYD3	53.3725	12	13.2617	0	0	84.4439	12	16.2404	0	13.9894	ILMN_29453	SMYD3	1	Homo sapiens SET and MYND domain containing 3 (SMYD3), mRNA.	bA74P14.1; ZMYND1; ZNFN3A1; FLJ21080; MGC104324
ILMN_2285141	USP48	43.5905	12	14.7087	0	0	70.8958	12	12.9744	0	13.9905	ILMN_163754	USP48	1	Homo sapiens ubiquitin specific peptidase 48 (USP48), transcript variant 1, mRNA.	RAP1GA1; MGC132556; USP31; DKFZp762M1713; MGC14879
ILMN_1712806	AP1S1	76.1237	12	22.879	0	0	116.155	12	18.1708	0	14.0073	ILMN_4691	AP1S1	7	Homo sapiens adaptor-related protein complex 1, sigma 1 subunit (AP1S1), transcript variant 2, mRNA.	SIGMA1A; CLAPS1; AP19
ILMN_2396020	DUSP6	170.424	12	36.2488	0	0	248.353	12	60.1686	0	14.0073	ILMN_5926	DUSP6	12	Homo sapiens dual specificity phosphatase 6 (DUSP6), transcript variant 2, mRNA.	MKP3; PYST1
ILMN_1736911	TMOD1	107.678	12	13.2282	0	0	160.299	12	42.4386	0	14.0073	ILMN_1052	TMOD1	9	Homo sapiens tropomodulin 1 (TMOD1), mRNA.	ETMOD; D9S57E; TMOD
ILMN_1669023	FHL5	43.3697	12	15.1843	0	0	168.66	12	136.857	0	14.0265	ILMN_28421	FHL5	6	Homo sapiens four and a half LIM domains 5 (FHL5), mRNA.	FLJ33049; dJ393D12.2; KIAA0776; ACT; RP3-393D12.2
ILMN_2328094	DACT1	27.8021	12	12.1536	0.00395257	0	49.2108	12	17.2775	0	14.0284	ILMN_173168	DACT1	14	Homo sapiens dapper, antagonist of beta-catenin, homolog 1 (Xenopus laevis) (DACT1), transcript variant 1, mRNA.	THYEX3; DAPPER1; DPR1; HDPR1; FRODO; DAPPER
ILMN_1810037	RUSC2	23.7079	12	15.2414	0.00395257	0	45.7908	12	15.3043	0	14.0284	ILMN_6879	RUSC2	9	Homo sapiens RUN and SH3 domain containing 2 (RUSC2), mRNA.	KIAA0375; Iporin
ILMN_1755487	TTC28	11.0788	12	9.80683	0.0144928	0	27.5909	12	12.0904	0.00263505	14.0294	ILMN_34932	TTC28	22	PREDICTED: Homo sapiens tetratricopeptide repeat domain 28 (TTC28), mRNA.
ILMN_1803977	GALNT1	81.4664	12	11.8662	0	0	128.189	12	43.005	0	14.0312	ILMN_24588	GALNT1	18	Homo sapiens UDP-N-acetyl-alpha-D-galactosamine:polypeptide N-acetylgalactosaminyltransferase 1 (GalNAc-T1) (GALNT1), mRNA.	GALNAC-T1
ILMN_1808768	ROCK1	5.04751	12	5.76537	0.0527009	0	23.4924	12	16.5901	0.00527009	14.0327	ILMN_23091	ROCK1	18	Homo sapiens Rho-associated, coiled-coil containing protein kinase 1 (ROCK1), mRNA.	P160ROCK; MGC131603; MGC43611
ILMN_1745415	BBX	367.11	12	81.1338	0	0	525.192	12	129.95	0	14.0373	ILMN_28437	BBX	3	Homo sapiens bobby sox homolog (Drosophila) (BBX), mRNA.	MDS001; HSPC339
ILMN_1777759	LOC401720	30.2658	12	16.9545	0.00131752	0	70.0384	12	39.3206	0	14.0383	ILMN_21595	LOC401720	12	Homo sapiens similar to fidgetin (LOC401720), mRNA.
ILMN_2092118	FPR1	85.1419	12	49.699	0	0	470.082	12	421.06	0	14.0678	ILMN_23433	FPR1	19	Homo sapiens formyl peptide receptor 1 (FPR1), mRNA.	FPR; FMLP
ILMN_1698209	AGPS	100.704	12	22.7829	0	0	150.666	12	30.7795	0	14.0772	ILMN_138634	AGPS	2	Homo sapiens alkylglycerone phosphate synthase (AGPS), mRNA.	ADHAPS; ADAP-S; ADPS; ALDHPSY; ADAS
ILMN_1741200	RFX5	335.69	12	46.8954	0	0	501.815	12	157.524	0	14.0888	ILMN_22971	RFX5	1	Homo sapiens regulatory factor X, 5 (influences HLA class II expression) (RFX5), transcript variant 2, mRNA.
ILMN_1780699	THAP11	419.153	12	39.2925	0	0	598.804	12	61.3116	0	14.0949	ILMN_17509	THAP11	16	Homo sapiens THAP domain containing 11 (THAP11), mRNA.	CTG-B43a; HRIHFB2206; CTG-B45d
ILMN_1749419	PRKAG2	8.94723	12	9.10807	0.0184453	0	24.4443	12	10.5671	0.00527009	14.0961	ILMN_35992	PRKAG2	7	Homo sapiens protein kinase, AMP-activated, gamma 2 non-catalytic subunit (PRKAG2), transcript variant a, mRNA.	AAKG2; CMH6; WPWS; AAKG; H91620p
ILMN_1658926	NOTCH3	458.43	12	149.376	0	0	715.983	12	240.652	0	14.1142	ILMN_12369	NOTCH3	19	Homo sapiens Notch homolog 3 (Drosophila) (NOTCH3), mRNA.	CASIL; CADASIL
ILMN_1692938	PSAT1	26.092	12	17.6608	0.00395257	0	60.7036	12	32.3759	0	14.1286	ILMN_17460	PSAT1	9	Homo sapiens phosphoserine aminotransferase 1 (PSAT1), transcript variant 2, mRNA.	MGC1460; PSA; EPIP; PSAT
ILMN_2329165	MYO1C	166.658	12	70.3152	0	0	258.742	12	65.9075	0	14.1421	ILMN_174343	MYO1C	17	Homo sapiens myosin IC (MYO1C), transcript variant 1, mRNA.	NMI; MMI-beta; myr2; FLJ23903; MMIb
ILMN_1804419	LRMP	98.8921	12	32.019	0	0	148.731	12	42.6526	0	14.155	ILMN_9813	LRMP	12	Homo sapiens lymphoid-restricted membrane protein (LRMP), mRNA.	JAW1
ILMN_1811468	IRX3	31.2716	12	18.857	0.00131752	0	57.4332	12	16.6202	0	14.165	ILMN_4354	IRX3	16	Homo sapiens iroquois homeobox 3 (IRX3), mRNA.	IRX-1
ILMN_2406313	RBCK1	92.0028	12	18.828	0	0	147.237	12	52.2015	0	14.165	ILMN_19452	RBCK1		Homo sapiens RanBP-type and C3HC4-type zinc finger containing 1 (RBCK1), transcript variant 1, mRNA.	XAP4; RNF54; ZRANB4; RBCK2; UBCE7IP3; C20orf18
ILMN_1807114	LOC255620	12.7098	12	9.56123	0.0144928	0	30.039	12	13.4813	0.00131752	14.1693	ILMN_45142	LOC255620	11	PREDICTED: Homo sapiens similar to unc-93 homolog B1, transcript variant 1 (LOC255620), mRNA.
ILMN_2127477	G6PC3	107.034	12	39.2793	0	0	163.719	12	46.4814	0	14.1873	ILMN_15706	G6PC3	17	Homo sapiens glucose 6 phosphatase, catalytic, 3 (G6PC3), mRNA.	UGRP
ILMN_1768197	ROD1	768.748	12	127.863	0	0	1092.33	12	161.515	0	14.1873	ILMN_28121	ROD1	9	Homo sapiens ROD1 regulator of differentiation 1 (S. pombe) (ROD1), mRNA.	DKFZp781I1117
ILMN_1766613	ZNF121	2.47016	12	8.24662	0.194993	0	21.0802	12	16.1328	0.00658761	14.1873	ILMN_12429	ZNF121	19	Homo sapiens zinc finger protein 121 (ZNF121), mRNA.	ZNF20; ZHC32; D19S204
ILMN_1805395	LTBP3	356.49	12	98.6582	0	0	511.611	12	69.086	0	14.202	ILMN_918	LTBP3	11	Homo sapiens latent transforming growth factor beta binding protein 3 (LTBP3), mRNA.	FLJ44138; FLJ42533; FLJ39893; LTBP-3; pp6425; FLJ33431; LTBP2; DKFZP586M2123
ILMN_1808356	FAM3A	598.65	12	64.7657	0	0	852.642	12	75.7151	0	14.2032	ILMN_22720	FAM3A	X	Homo sapiens family with sequence similarity 3, member A (FAM3A), mRNA.	2-19; DXS560S; XAP-7; 2.19
ILMN_1758293	C14orf130	19.3046	12	8.11948	0.00790514	0	37.7705	12	7.92676	0	14.2048	ILMN_6894	C14ORF130	14	Homo sapiens chromosome 14 open reading frame 130 (C14orf130), transcript variant 3, mRNA.	FLJ10483; MGC9518
ILMN_1779214	ATM	193.974	12	43.7713	0	0	290.076	12	88.9305	0	14.2131	ILMN_11334	ATM	11	Homo sapiens ataxia telangiectasia mutated (ATM), transcript variant 1, mRNA.	ATD; DKFZp781A0353; ATE; TELO1; ATA; TEL1; ATDC; AT1; MGC74674; ATC
ILMN_1687768	NCOA7	583.119	12	67.8375	0	0	830.857	12	134.635	0	14.2134	ILMN_9525	NCOA7	6	Homo sapiens nuclear receptor coactivator 7 (NCOA7), mRNA.	FLJ45605; dJ187J11.3; ESNA1; Nbla00052; Nbla10993; ERAP140; MGC88425
ILMN_2148847	C6orf166	459.254	12	155.709	0	0	677.743	12	108.756	0	14.2179	ILMN_1311	C6ORF166	6	Homo sapiens chromosome 6 open reading frame 166 (C6orf166), mRNA.	FLJ10342; dJ486L4.2
ILMN_1783806	DTNBP1	46.1309	12	14.6302	0	0	74.6465	12	18.5956	0	14.2204	ILMN_1047	DTNBP1	6	Homo sapiens dystrobrevin binding protein 1 (DTNBP1), transcript variant 1, mRNA.	MGC20210; DKFZP564K192; SDY; FLJ30031; DBND; HPS7; My031
ILMN_1662161	TBC1D13	118.034	12	36.2635	0	0	175.31	12	29.2941	0	14.2319	ILMN_7332	TBC1D13	9	Homo sapiens TBC1 domain family, member 13 (TBC1D13), mRNA.	RP11-545E17.5; FLJ10743
ILMN_1665717	EIF2S3	1008.86	12	106.082	0	0	1431.91	12	107.01	0	14.2396	ILMN_138427	EIF2S3	X	Homo sapiens eukaryotic translation initiation factor 2, subunit 3 gamma, 52kDa (EIF2S3), mRNA.	EIF2G; EIF2gamma; EIF2
ILMN_1778242	CALM1	3010.68	12	871.949	0	0	4442.22	12	1303.72	0	14.2629	ILMN_137303	CALM1	14	Homo sapiens calmodulin 1 (phosphorylase kinase, delta) (CALM1), mRNA.	PHKD; CALML2; CAMI; DD132
ILMN_2399328	COBRA1	200.348	12	56.8648	0	0	291.294	12	21.3408	0	14.278	ILMN_5079	COBRA1	9	Homo sapiens cofactor of BRCA1 (COBRA1), mRNA.	RP13-122B23.3; DKFZP586B0519; NELF-B; NELFB
ILMN_2350266	FBXO46	20.0239	12	9.29051	0.00658761	0	38.792	12	12.5943	0	14.278	ILMN_174432	FBXO46	19	Homo sapiens F-box protein 46 (FBXO46), mRNA.	Fbx46; 20D7-FC4; FBXO34L
ILMN_1731907	LOC643313	14.0037	12	7.90101	0.0105402	0	57.8347	12	46.1286	0	14.278	ILMN_44117	LOC643313	1	PREDICTED: Homo sapiens similar to hypothetical protein LOC284701, transcript variant 1 (LOC643313), mRNA.
ILMN_1771411	ALG6	109.426	12	13.055	0	0	163.327	12	17.0678	0	14.3057	ILMN_1683	ALG6	1	Homo sapiens asparagine-linked glycosylation 6 homolog (S. cerevisiae, alpha-1,3-glucosyltransferase) (ALG6), mRNA.
ILMN_1671891	PID1	206.737	12	125.032	0	0	352.472	12	98.5487	0	14.3057	ILMN_7859	PID1	2	Homo sapiens phosphotyrosine interaction domain containing 1 (PID1), mRNA.	HMFN2073; FLJ20701; NYGGF4
ILMN_1686360	ZNF124	7.69936	12	6.85749	0.0250329	0	22.3106	12	8.39303	0.00527009	14.3183	ILMN_19934	ZNF124	1	Homo sapiens zinc finger protein 124 (ZNF124), mRNA.	MGC117046; HZF16; HZF-16
ILMN_1760556	C1orf63	260.693	12	75.7464	0	0	378.324	12	63.7109	0	14.3238	ILMN_22593	C1ORF63	1	Homo sapiens chromosome 1 open reading frame 63 (C1orf63), transcript variant 1, mRNA.	RP3-465N24.4; NPD014; DJ465N24.2.1
ILMN_1670926	GALNAC4S-6ST	373.007	12	64.8923	0	0	535.12	12	132.8	0	14.3238	ILMN_8597	GALNAC4S-6ST	10	Homo sapiens B cell RAG associated protein (GALNAC4S-6ST), mRNA.	DKFZp781H1369; KIAA0598; BRAG; RP11-47G11.1; MGC34346
ILMN_1721769	FBLN2	8.86596	12	8.23923	0.0184453	0	29.9015	12	19.2783	0.00131752	14.3376	ILMN_6449	FBLN2	3	Homo sapiens fibulin 2 (FBLN2), transcript variant 1, mRNA.
ILMN_1652378	IPO7	9.97359	12	6.17422	0.0184453	0	27.6124	12	14.6247	0.00263505	14.3376	ILMN_28842	IPO7	11	Homo sapiens importin 7 (IPO7), mRNA.	RANBP7; FLJ14581; MGC138673
ILMN_2098297	FLJ10324	5.30866	12	7.0252	0.0461133	0	19.1916	12	7.38238	0.00922266	14.3587	ILMN_3564	FLJ10324	7	Homo sapiens hypothetical protein FLJ10324 (FLJ10324), mRNA.	MGC161589; KIAA1849
ILMN_1710124	CMTM8	285.213	12	53.8911	0	0	411.345	12	109.284	0	14.3602	ILMN_19577	CMTM8	3	Homo sapiens CKLF-like MARVEL transmembrane domain containing 8 (CMTM8), mRNA.	CKLFSF8; CKLFSF8-V2
ILMN_1770053	RBBP7	81.1209	12	33.7455	0	0	128.537	12	25.5187	0	14.3602	ILMN_23265	RBBP7	X	Homo sapiens retinoblastoma binding protein 7 (RBBP7), mRNA.	RbAp46; MGC138867; MGC138868
ILMN_1723007	ZCCHC9	286.954	12	49.911	0	0	413.858	12	37.8331	0	14.3723	ILMN_25119	ZCCHC9	5	Homo sapiens zinc finger, CCHC domain containing 9 (ZCCHC9), mRNA.	DKFZp761J139
ILMN_2415898	DNAJB14	60.8579	12	19.3332	0	0	100.255	12	36.0867	0	14.3724	ILMN_9854	DNAJB14	4	Homo sapiens DnaJ (Hsp40) homolog, subfamily B, member 14 (DNAJB14), transcript variant 1, mRNA.	PRO34683; EGNR9427; FLJ14281; MGC22187
ILMN_2123743	FCER1G	1417.32	12	582.89	0	0	2246.04	12	692.234	0	14.3727	ILMN_26951	FCER1G	1	Homo sapiens Fc fragment of IgE, high affinity I, receptor for; gamma polypeptide (FCER1G), mRNA.
ILMN_1681754	GGH	66.0806	12	17.3375	0	0	109.455	12	40.4187	0	14.3818	ILMN_9870	GGH	8	Homo sapiens gamma-glutamyl hydrolase (conjugase, folylpolygammaglutamyl hydrolase) (GGH), mRNA.	GH
ILMN_1807894	SLC7A8	99.326	12	27.3693	0	0	173.71	12	74.2995	0	14.3818	ILMN_15642	SLC7A8	14	Homo sapiens solute carrier family 7 (cationic amino acid transporter, y+ system), member 8 (SLC7A8), transcript variant 2, mRNA.	LPI-PC1; LAT2
ILMN_2172174	NP	121.034	12	37.0524	0	0	179.857	12	46.388	0	14.3819	ILMN_18063	NP	14	Homo sapiens nucleoside phosphorylase (NP), mRNA.	PNP; PUNP; MGC125916; MGC125915; MGC117396; PRO1837
ILMN_1676563	HTRA1	2632.25	12	437.664	0	0	3729.08	12	889.227	0	14.3863	ILMN_10981	HTRA1	10	Homo sapiens HtrA serine peptidase 1 (HTRA1), mRNA.	HtrA; PRSS11; ARMD7; ORF480; L56
ILMN_1807919	TNS1	235.872	12	77.4129	0	0	373.862	12	128.849	0	14.3863	ILMN_27797	TNS1	2	Homo sapiens tensin 1 (TNS1), mRNA.	TNS; MGC88584
ILMN_2325763	VCAM1	17.54	12	6.26068	0.00790514	0	35.5124	12	13.3037	0	14.402	ILMN_26453	VCAM1	1	Homo sapiens vascular cell adhesion molecule 1 (VCAM1), transcript variant 2, mRNA.	INCAM-100; MGC99561; DKFZp779G2333; CD106
ILMN_1683059	SIRT5	177.87	12	30.6105	0	0	260.024	12	31.9034	0	14.4137	ILMN_18454	SIRT5	6	Homo sapiens sirtuin (silent mating type information regulation 2 homolog) 5 (S. cerevisiae) (SIRT5), transcript variant 1, mRNA.	SIR2L5
ILMN_1652223	WDR91	80.604	12	32.2054	0	0	126.901	12	26.8446	0	14.4141	ILMN_20547	WDR91	7	Homo sapiens WD repeat domain 91 (WDR91), mRNA.	HSPC049
ILMN_1704286	FXYD5	314.142	12	74.5707	0	0	452.613	12	52.3012	0	14.4434	ILMN_9982	FXYD5	19	Homo sapiens FXYD domain containing ion transport regulator 5 (FXYD5), transcript variant 1, mRNA.	dysad; OIT2; PRO6241; HSPC113; RIC; IWU1; KCT1; IWU-1
ILMN_1812433	HP	120.088	12	45.0035	0	0	385.28	12	285.304	0	14.4468	ILMN_16864	HP	16	Homo sapiens haptoglobin (HP), mRNA.	hp2-alpha; MGC111141
ILMN_1751234	C1GALT1C1	59.0864	12	21.1193	0	0	93.0342	12	22.9839	0	14.4541	ILMN_14223	C1GALT1C1	X	Homo sapiens C1GALT1-specific chaperone 1 (C1GALT1C1), transcript variant 1, mRNA.	MGC19947; C1GALT2; HSPC067; C1Gal-T2; COSMC; c38h2-l1
ILMN_1686367	HSPA8	2314.39	12	405.244	0	0	3282.02	12	670.54	0	14.4541	ILMN_8150	HSPA8	11	Homo sapiens heat shock 70kDa protein 8 (HSPA8), transcript variant 1, mRNA.	MGC131511; HSC54; HSPA10; MGC29929; HSC70; HSP71; HSP73; LAP1; HSC71; NIP71
ILMN_2150851	SERPINB2	3.22507	12	4.03775	0.119895	0	19.4243	12	13.3922	0.00922266	14.4541	ILMN_14466	SERPINB2	18	Homo sapiens serpin peptidase inhibitor, clade B (ovalbumin), member 2 (SERPINB2), mRNA.	PAI; HsT1201; PLANH2; PAI-2; PAI2
ILMN_1784822	PPP1R3F	12.6667	12	11.5059	0.0105402	0	30.5046	12	11.6036	0.00131752	14.4567	ILMN_9487	PPP1R3F	X	Homo sapiens protein phosphatase 1, regulatory (inhibitor) subunit 3F (PPP1R3F), mRNA.	Hb2E
ILMN_2149782	RAMP2	230.637	12	77.9699	0	0	343.382	12	60.5799	0	14.4579	ILMN_11655	RAMP2	17	Homo sapiens receptor (G protein-coupled) activity modifying protein 2 (RAMP2), mRNA.
ILMN_1671693	C18orf10	113.332	12	52.3243	0	0	203.018	12	81.9255	0	14.4634	ILMN_27643	C18ORF10	18	Homo sapiens chromosome 18 open reading frame 10 (C18orf10), mRNA.	L17; DKFZP586M1523; HsT3006; PGs2; HMFN0601; DKFZp586M1523
ILMN_1719649	TMEM63A	53.8903	12	21.7742	0	0	87.1128	12	15.0257	0	14.4634	ILMN_932	TMEM63A	1	Homo sapiens transmembrane protein 63A (TMEM63A), mRNA.	KIAA0489; KIAA0792; RP4-559A3.1
ILMN_1677768	POR	118.425	12	27.3443	0	0	176.345	12	40.4118	0	14.4722	ILMN_15388	POR	7	Homo sapiens P450 (cytochrome) oxidoreductase (POR), mRNA.	CPR; FLJ26468; P450R; DKFZp686G04235; CYPOR
ILMN_2169966	TM4SF18	356.075	12	126.086	0	0	574.675	12	201.592	0	14.4753	ILMN_5533	TM4SF18	3	Homo sapiens transmembrane 4 L six family member 18 (TM4SF18), mRNA.	L6D
ILMN_1687315	RXRA	1302.59	12	478.974	0	0	1948.69	12	259.101	0	14.4817	ILMN_6758	RXRA	9	Homo sapiens retinoid X receptor, alpha (RXRA), mRNA.	FLJ16020; FLJ16733; NR2B1; MGC102720
ILMN_2397750	IVNS1ABP	156.526	12	21.852	0	0	230.164	12	50.8871	0	14.5026	ILMN_26781	IVNS1ABP	1	Homo sapiens influenza virus NS1A binding protein (IVNS1ABP), mRNA.	FLJ36593; FLJ35593; KIAA0850; FLARA3; FLJ10069; NS1-BP; NS-1; DKFZp686K06216; ND1; HSPC068; FLJ10962; FLJ10411; NS1BP
ILMN_1813503	SEMA6C	6.21735	12	9.84675	0.0342556	0	23.4558	12	12.854	0.00527009	14.5032	ILMN_25984	SEMA6C	1	Homo sapiens sema domain, transmembrane domain (TM), and cytoplasmic domain, (semaphorin) 6C (SEMA6C), mRNA.	m-Sema Y; m-Sema Y2; SEMAY
ILMN_1682792	BYSL	50.9305	12	11.1415	0	0	81.6305	12	23.0024	0	14.5033	ILMN_12188	BYSL	6	Homo sapiens bystin-like (BYSL), mRNA.	BYSTIN
ILMN_1733875	RUNDC1	127.733	12	40.1668	0	0	190.494	12	21.0392	0	14.5033	ILMN_12870	RUNDC1	17	Homo sapiens RUN domain containing 1 (RUNDC1), mRNA.	DKFZp761H0421
ILMN_2374865	ATF3	37.1028	12	8.4631	0	0	170.179	12	143.574	0	14.5092	ILMN_182693	ATF3	1	Homo sapiens activating transcription factor 3 (ATF3), transcript variant 4, mRNA.
ILMN_1690101	FAIM	78.3598	12	43.261	0	0	132.8	12	32.709	0	14.5122	ILMN_991	FAIM	3	Homo sapiens Fas apoptotic inhibitory molecule (FAIM), transcript variant 1, mRNA.	FAIM1
ILMN_2053567	FASTKD2	33.054	12	13.4164	0.00131752	0	56.834	12	18.617	0	14.5202	ILMN_12269	FASTKD2	2	Homo sapiens FAST kinase domains 2 (FASTKD2), mRNA.	KIAA0971
ILMN_1675542	LOC729148	327.584	12	35.6426	0	0	472.189	12	65.4585	0	14.5337	ILMN_45804	LOC729148	X	PREDICTED: Homo sapiens similar to lethal (2) k00619 CG4775-PA (LOC729148), mRNA.
ILMN_1786658	BOLA3	571.119	12	154.554	0	0	817.851	12	178.368	0	14.5527	ILMN_137433	BOLA3	2	Homo sapiens bolA homolog 3 (E. coli) (BOLA3), transcript variant 2, mRNA.
ILMN_2180682	MTPN	1611.95	12	208.311	0	0	2291.11	12	319.672	0	14.5527	ILMN_28124	MTPN	7	Homo sapiens myotrophin (MTPN), mRNA.	V-1; FLJ31098; GCDP
ILMN_1889878		2.69349	12	5.75939	0.15942	0	21.8097	12	17.3301	0.00527009	14.5579	ILMN_79964	HS.164221		PREDICTED: Homo sapiens LOC440998 (LOC440998), mRNA
ILMN_1663648	MTUS1	90.4148	12	33.7092	0	0	221.458	12	137.886	0	14.5579	ILMN_4658	MTUS1	8	Homo sapiens mitochondrial tumor suppressor 1 (MTUS1), nuclear gene encoding mitochondrial protein, transcript variant 5, mRNA.	MTSG1; MP44; DKFZp586D1519; ATIP; FLJ14295; KIAA1288; DKFZp686F20243
ILMN_1660440	FAM108B1	10.036	12	7.41099	0.0184453	0	25.5448	12	9.16917	0.00395257	14.562	ILMN_12685	FAM108B1	9	Homo sapiens family with sequence similarity 108, member B1 (FAM108B1), transcript variant 1, mRNA.	CGI-67; RP11-409O11.2; C9orf77
ILMN_2326953	LAT2	31.1924	12	17.2938	0.00131752	0	67.7634	12	34.4565	0	14.562	ILMN_15667	LAT2	7	Homo sapiens linker for activation of T cells family, member 2 (LAT2), transcript variant 1, mRNA.	WBSCR5; WBSCR15; HSPC046; NTAL; WSCR5; LAB
ILMN_1675354	TncRNA	13.1091	12	10.3488	0.0118577	0	35.6024	12	19.9689	0	14.5925	ILMN_138191	TNCRNA	11	PREDICTED: Homo sapiens trophoblast-derived noncoding RNA (TncRNA), misc RNA.
ILMN_2408102	TFIP11	86.7731	12	16.7909	0	0	132.009	12	21.432	0	14.5929	ILMN_3675	TFIP11	22	Homo sapiens tuftelin interacting protein 11 (TFIP11), transcript variant 2, mRNA.	FLJ22086; TIP39; bK445C9.6
[truncated: 1,625 more rows]

## Sheet: Male_VA_adjusted
PROBE_ID	SYMBOL	Control.AVG_Signal	Control.NARRAYS	Control.ARRAY_STDEV	Control.Detection Pval	Control.DiffScore	DB.AVG_Signal	DB.NARRAYS	DB.ARRAY_STDEV	DB.Detection Pval	DB.DiffScore	SEARCH_KEY	ILMN_GENE	CHROMOSOME	DEFINITION	SYNONYMS
[truncated: 215 more rows]

[truncated: 4 more sheets: Male_SM_unadjusted, Female_SA_unadjusted, Female_VA_unadjusted, Male_VA_unadjusted]
