# Supplementary material for: Systems Biology Approach Reveals Genome to Phenome Correlation in Type 2 Diabetes
Source: PLoS One. 2013 Jan 7;8(1):e53522. doi: 10.1371/journal.pone.0053522 (PMC3538588; doi:10.1371/journal.pone.0053522)
Supplement: Dataset S5 — ABI gene expression assay IDs used in qRT-PCR. This table lists ABI gene expression IDs and the corresponding gene symbols used in qRT-PCR analysis. There are 48 IDs including that corresponding to the endogenous control 18S rRNA. (XLS) [file pone.0053522.s005.xls]

## Sheet: Sheet1
Dataset S5. ABI gene expression assay IDs used in qRT-PCR.
Gene Symbol	Assay IDs
18S rRNA	Hs99999901_s1
AACS	Hs00225090_m1
ACAA2	Hs01557254_m1
ACACA	Hs01046047_m1
ACADS	Hs00163506_m1
ALDH2	Hs01007998_m1
DECR1	Hs00154728_m1
ECHS1	Hs00187943_m1
ETFDH	Hs01031780_m1
ADCY1	Hs00299832_m1
AKT1	Hs00178289_m1
AKT2	Hs01086102_m1
BCL2L1	Hs00236329_m1
CASP8	Hs01018151_m1
CDC42	Hs00918044_g1
CDKN1A	Hs00355782_m1
CHP	Hs00819122_m1
CREBBP	Hs00231733_m1
CSNK1D	Hs01020332_m1
FOS	Hs00170630_m1
FYN	Hs00941600_m1
GRB2	Hs00157817_m1
IL6	Hs00985639_m1
IL8	Hs00174103_m1
JUN	Hs00277190_s1
MYC	Hs00905030_m1
NRAS	Hs00180035_m1
RAC1	Hs01902432_s1
RAC2	Hs01036635_s1
RAF1	Hs00234119_m1
SRC	Hs01082246_m1
TCF7L2	Hs01009044_m1
TFG	Hs02832013_g1
TUBA1A	Hs00362387_m1
TUBA1C	Hs00733770_m1
ZBTB16	Hs00957433_m1
AEBP1	Hs00937468_m1
CD44	Hs00153304_m1
COL1A1	Hs00164004_m1
COL1A2	Hs00164099_m1
CTSK	Hs00166156_m1
GAS1	Hs00266715_s1
GPNMB	Hs01095679_m1
ITGB5	Hs00174435_m1
MGP	Hs00969490_m1
PRRX2	Hs00212537_m1
THBS2	Hs01568063_m1
TNC	Hs01115665_m1
